# Supplementary material for: DNA methylation-based high-resolution mapping of long-distance chromosomal interactions in nucleosome-depleted regions
Source: Nat Commun. 2024 May 22;15:4358. doi: 10.1038/s41467-024-48718-y (PMC11111806; doi:10.1038/s41467-024-48718-y)
Supplement: Supplementary file 4 — Supplementary Data 1 [file 41467_2024_48718_MOESM4_ESM.xlsx]

## Sheet: Table S3
Supplementary Data 1: List of NDRs
chr	start	end	ID	note
chrI	446	805	ID=chrI.446	ID=chrXV.721730 is excluded from analysis because it corresponds to the marker gene HIS3
chrI	1393	1521	ID=chrI.1393
chrI	1828	2166	ID=chrI.1828
chrI	2420	2599	ID=chrI.2420
chrI	6340	6537	ID=chrI.6340
chrI	11138	11285	ID=chrI.11138
chrI	20830	21165	ID=chrI.20830
chrI	23634	23930	ID=chrI.23634
chrI	28547	28733	ID=chrI.28547
chrI	29746	30087	ID=chrI.29746
chrI	30935	31297	ID=chrI.30935
chrI	32962	33138	ID=chrI.32962
chrI	36355	36523	ID=chrI.36355
chrI	39023	39189	ID=chrI.39023
chrI	41805	42157	ID=chrI.41805
chrI	48283	48487	ID=chrI.48283
chrI	52656	52804	ID=chrI.52656
chrI	56867	56976	ID=chrI.56867
chrI	58478	58635	ID=chrI.58478
chrI	61080	61255	ID=chrI.61080
chrI	62579	62739	ID=chrI.62579
chrI	65549	65683	ID=chrI.65549
chrI	68438	68655	ID=chrI.68438
chrI	69583	69884	ID=chrI.69583
chrI	70840	71038	ID=chrI.70840
chrI	73292	73520	ID=chrI.73292
chrI	74824	75039	ID=chrI.74824
chrI	76205	76378	ID=chrI.76205
chrI	79514	79668	ID=chrI.79514
chrI	84506	84646	ID=chrI.84506
chrI	87082	87246	ID=chrI.87082
chrI	92517	92834	ID=chrI.92517
chrI	94476	94593	ID=chrI.94476
chrI	99783	100115	ID=chrI.99783
chrI	101189	101544	ID=chrI.101189
chrI	105976	106113	ID=chrI.105976
chrI	108645	108863	ID=chrI.108645
chrI	110455	110616	ID=chrI.110455
chrI	113413	113554	ID=chrI.113413
chrI	114635	114788	ID=chrI.114635
chrI	119542	119850	ID=chrI.119542
chrI	124410	124532	ID=chrI.124410
chrI	124638	124770	ID=chrI.124638
chrI	128092	128176	ID=chrI.128092
chrI	129070	129215	ID=chrI.129070
chrI	130500	130704	ID=chrI.130500
chrI	132020	132163	ID=chrI.132020
chrI	135701	135790	ID=chrI.135701
chrI	138434	138582	ID=chrI.138434
chrI	139039	139495	ID=chrI.139039
chrI	141612	142121	ID=chrI.141612
chrI	143355	143572	ID=chrI.143355
chrI	151199	151471	ID=chrI.151199
chrI	152028	152195	ID=chrI.152028
chrI	154765	154927	ID=chrI.154765
chrI	158686	158845	ID=chrI.158686
chrI	165637	166053	ID=chrI.165637
chrI	166166	166410	ID=chrI.166166
chrI	169033	169374	ID=chrI.169033
chrI	171744	171889	ID=chrI.171744
chrI	176206	176292	ID=chrI.176206
chrI	181020	181329	ID=chrI.181020
chrI	182467	182865	ID=chrI.182467
chrI	183161	183417	ID=chrI.183161
chrI	184677	184812	ID=chrI.184677
chrI	185741	185863	ID=chrI.185741
chrI	189069	189352	ID=chrI.189069
chrI	189481	189712	ID=chrI.189481
chrI	192359	192559	ID=chrI.192359
chrI	198099	198362	ID=chrI.198099
chrI	198464	198791	ID=chrI.198464
chrI	208063	208355	ID=chrI.208063
chrI	208624	208699	ID=chrI.208624
chrI	210897	211244	ID=chrI.210897
chrI	214088	214221	ID=chrI.214088
chrI	217322	217564	ID=chrI.217322
chrI	220212	220434	ID=chrI.220212
chrI	223060	223271	ID=chrI.223060
chrI	223718	223842	ID=chrI.223718
chrI	224995	225136	ID=chrI.224995
chrII	5351	5891	ID=chrII.5351
chrII	6254	6624	ID=chrII.6254
chrII	9158	9378	ID=chrII.9158
chrII	9490	9735	ID=chrII.9490
chrII	10560	10727	ID=chrII.10560
chrII	17954	18128	ID=chrII.17954
chrII	21309	21439	ID=chrII.21309
chrII	23799	23972	ID=chrII.23799
chrII	24735	24953	ID=chrII.24735
chrII	29674	30021	ID=chrII.29674
chrII	35921	36169	ID=chrII.35921
chrII	36295	36707	ID=chrII.36295
chrII	38708	39106	ID=chrII.38708
chrII	40462	40738	ID=chrII.40462
chrII	43062	43230	ID=chrII.43062
chrII	45043	45591	ID=chrII.45043
chrII	46390	46558	ID=chrII.46390
chrII	47212	47307	ID=chrII.47212
chrII	48650	48780	ID=chrII.48650
chrII	59601	59742	ID=chrII.59601
chrII	60795	61164	ID=chrII.60795
chrII	62701	62841	ID=chrII.62701
chrII	63277	63390	ID=chrII.63277
chrII	63518	63649	ID=chrII.63518
chrII	66838	67097	ID=chrII.66838
chrII	68239	68360	ID=chrII.68239
chrII	69554	69713	ID=chrII.69554
chrII	71408	71547	ID=chrII.71408
chrII	74756	74909	ID=chrII.74756
chrII	75024	75173	ID=chrII.75024
chrII	80771	80961	ID=chrII.80771
chrII	84295	84502	ID=chrII.84295
chrII	89472	89931	ID=chrII.89472
chrII	90500	90652	ID=chrII.90500
chrII	92210	92352	ID=chrII.92210
chrII	93415	93565	ID=chrII.93415
chrII	96140	96305	ID=chrII.96140
chrII	100161	100361	ID=chrII.100161
chrII	101213	101452	ID=chrII.101213
chrII	101711	101846	ID=chrII.101711
chrII	107510	107649	ID=chrII.107510
chrII	111218	111392	ID=chrII.111218
chrII	113461	113630	ID=chrII.113461
chrII	116901	117075	ID=chrII.116901
chrII	117208	117408	ID=chrII.117208
chrII	119163	119379	ID=chrII.119163
chrII	122144	122311	ID=chrII.122144
chrII	122565	122670	ID=chrII.122565
chrII	124829	125027	ID=chrII.124829
chrII	127572	127732	ID=chrII.127572
chrII	132206	132394	ID=chrII.132206
chrII	133795	134016	ID=chrII.133795
chrII	135711	136280	ID=chrII.135711
chrII	137570	137784	ID=chrII.137570
chrII	140353	140885	ID=chrII.140353
chrII	141012	141200	ID=chrII.141012
chrII	142028	142112	ID=chrII.142028
chrII	143629	143817	ID=chrII.143629
chrII	145798	146088	ID=chrII.145798
chrII	146953	147105	ID=chrII.146953
chrII	150274	150438	ID=chrII.150274
chrII	151241	151413	ID=chrII.151241
chrII	153703	153896	ID=chrII.153703
chrII	158470	158640	ID=chrII.158470
chrII	159715	160081	ID=chrII.159715
chrII	161330	161658	ID=chrII.161330
chrII	164915	165195	ID=chrII.164915
chrII	165855	166004	ID=chrII.165855
chrII	166286	166479	ID=chrII.166286
chrII	170405	170556	ID=chrII.170405
chrII	171273	171403	ID=chrII.171273
chrII	172281	172482	ID=chrII.172281
chrII	177616	177929	ID=chrII.177616
chrII	181422	181557	ID=chrII.181422
chrII	182127	182282	ID=chrII.182127
chrII	184045	184284	ID=chrII.184045
chrII	186515	186681	ID=chrII.186515
chrII	191773	191920	ID=chrII.191773
chrII	192178	192442	ID=chrII.192178
chrII	193577	193847	ID=chrII.193577
chrII	197388	197953	ID=chrII.197388
chrII	198342	198474	ID=chrII.198342
chrII	201773	201978	ID=chrII.201773
chrII	202306	202540	ID=chrII.202306
chrII	203119	203390	ID=chrII.203119
chrII	206963	207146	ID=chrII.206963
chrII	216420	216589	ID=chrII.216420
chrII	217150	217332	ID=chrII.217150
chrII	221040	221393	ID=chrII.221040
chrII	221845	222003	ID=chrII.221845
chrII	226965	227201	ID=chrII.226965
chrII	227312	227518	ID=chrII.227312
chrII	235200	235286	ID=chrII.235200
chrII	235968	236453	ID=chrII.235968
chrII	237543	237668	ID=chrII.237543
chrII	238136	238314	ID=chrII.238136
chrII	238217	238454	ID=chrII.238217
chrII	238889	238965	ID=chrII.238889
chrII	241277	241601	ID=chrII.241277
chrII	242577	242763	ID=chrII.242577
chrII	245681	245825	ID=chrII.245681
chrII	246691	246835	ID=chrII.246691
chrII	251270	251516	ID=chrII.251270
chrII	254924	255116	ID=chrII.254924
chrII	255874	256100	ID=chrII.255874
chrII	256766	256994	ID=chrII.256766
chrII	258020	258194	ID=chrII.258020
chrII	258661	258908	ID=chrII.258661
chrII	266272	266516	ID=chrII.266272
chrII	267360	267570	ID=chrII.267360
chrII	269606	269762	ID=chrII.269606
chrII	270627	270909	ID=chrII.270627
chrII	273746	273932	ID=chrII.273746
chrII	275649	275795	ID=chrII.275649
chrII	278511	278723	ID=chrII.278511
chrII	280901	281277	ID=chrII.280901
chrII	288080	288240	ID=chrII.288080
chrII	291948	292196	ID=chrII.291948
chrII	296084	296393	ID=chrII.296084
chrII	297836	297985	ID=chrII.297836
chrII	298118	298190	ID=chrII.298118
chrII	299913	300111	ID=chrII.299913
chrII	301246	301472	ID=chrII.301246
chrII	301608	301772	ID=chrII.301608
chrII	306022	306237	ID=chrII.306022
chrII	306992	307119	ID=chrII.306992
chrII	307342	307543	ID=chrII.307342
chrII	310375	310555	ID=chrII.310375
chrII	311490	311756	ID=chrII.311490
chrII	315317	315478	ID=chrII.315317
chrII	316641	316781	ID=chrII.316641
chrII	316896	316956	ID=chrII.316896
chrII	318033	318199	ID=chrII.318033
chrII	324094	324279	ID=chrII.324094
chrII	326144	326286	ID=chrII.326144
chrII	326712	326950	ID=chrII.326712
chrII	330250	330437	ID=chrII.330250
chrII	331572	331720	ID=chrII.331572
chrII	332298	332788	ID=chrII.332298
chrII	336939	337187	ID=chrII.336939
chrII	338462	338615	ID=chrII.338462
chrII	339424	339569	ID=chrII.339424
chrII	340788	340932	ID=chrII.340788
chrII	341253	341456	ID=chrII.341253
chrII	341765	341977	ID=chrII.341765
chrII	342258	342479	ID=chrII.342258
chrII	347324	347786	ID=chrII.347324
chrII	350735	351010	ID=chrII.350735
chrII	353393	353711	ID=chrII.353393
chrII	356071	356183	ID=chrII.356071
chrII	356625	356793	ID=chrII.356625
chrII	360325	360607	ID=chrII.360325
chrII	362611	362822	ID=chrII.362611
chrII	364586	364709	ID=chrII.364586
chrII	365738	365862	ID=chrII.365738
chrII	366618	366726	ID=chrII.366618
chrII	369732	369939	ID=chrII.369732
chrII	370994	371340	ID=chrII.370994
chrII	371963	372025	ID=chrII.371963
chrII	375782	376383	ID=chrII.375782
chrII	378602	379096	ID=chrII.378602
chrII	380008	380184	ID=chrII.380008
chrII	382940	383107	ID=chrII.382940
chrII	386106	386261	ID=chrII.386106
chrII	389207	389341	ID=chrII.389207
chrII	391678	391811	ID=chrII.391678
chrII	392333	392801	ID=chrII.392333
chrII	398296	398484	ID=chrII.398296
chrII	400929	401118	ID=chrII.400929
chrII	405390	405535	ID=chrII.405390
chrII	405779	406089	ID=chrII.405779
chrII	406364	406441	ID=chrII.406364
chrII	407233	407547	ID=chrII.407233
chrII	407956	408067	ID=chrII.407956
chrII	408524	409026	ID=chrII.408524
chrII	410774	410980	ID=chrII.410774
chrII	417596	417703	ID=chrII.417596
chrII	418154	418323	ID=chrII.418154
chrII	419241	419422	ID=chrII.419241
chrII	419706	419913	ID=chrII.419706
chrII	423322	423506	ID=chrII.423322
chrII	425856	426046	ID=chrII.425856
chrII	426889	427116	ID=chrII.426889
chrII	427517	427705	ID=chrII.427517
chrII	429215	429547	ID=chrII.429215
chrII	431811	431963	ID=chrII.431811
chrII	435739	435912	ID=chrII.435739
chrII	436761	436895	ID=chrII.436761
chrII	441154	441483	ID=chrII.441154
chrII	444747	444940	ID=chrII.444747
chrII	447383	447524	ID=chrII.447383
chrII	449323	449514	ID=chrII.449323
chrII	452119	452591	ID=chrII.452119
chrII	453226	453565	ID=chrII.453226
chrII	454586	454757	ID=chrII.454586
chrII	458415	458561	ID=chrII.458415
chrII	461951	462091	ID=chrII.461951
chrII	462545	462771	ID=chrII.462545
chrII	466995	467151	ID=chrII.466995
chrII	474036	474292	ID=chrII.474036
chrII	476694	476818	ID=chrII.476694
chrII	479023	479277	ID=chrII.479023
chrII	481005	481182	ID=chrII.481005
chrII	483507	483687	ID=chrII.483507
chrII	484545	484708	ID=chrII.484545
chrII	486747	486932	ID=chrII.486747
chrII	488576	488741	ID=chrII.488576
chrII	490550	490771	ID=chrII.490550
chrII	492866	493042	ID=chrII.492866
chrII	494174	494441	ID=chrII.494174
chrII	495377	495547	ID=chrII.495377
chrII	496937	497095	ID=chrII.496937
chrII	501629	501787	ID=chrII.501629
chrII	504428	504740	ID=chrII.504428
chrII	505324	505624	ID=chrII.505324
chrII	512789	512918	ID=chrII.512789
chrII	515417	515613	ID=chrII.515417
chrII	526928	527093	ID=chrII.526928
chrII	528071	528229	ID=chrII.528071
chrII	532248	532464	ID=chrII.532248
chrII	535005	535179	ID=chrII.535005
chrII	536242	536406	ID=chrII.536242
chrII	537514	537678	ID=chrII.537514
chrII	539735	539898	ID=chrII.539735
chrII	541412	541652	ID=chrII.541412
chrII	544519	544876	ID=chrII.544519
chrII	549103	549282	ID=chrII.549103
chrII	553246	553405	ID=chrII.553246
chrII	558477	558628	ID=chrII.558477
chrII	559626	559947	ID=chrII.559626
chrII	561033	561308	ID=chrII.561033
chrII	562817	563108	ID=chrII.562817
chrII	564707	565192	ID=chrII.564707
chrII	565449	565600	ID=chrII.565449
chrII	567148	567237	ID=chrII.567148
chrII	568547	568740	ID=chrII.568547
chrII	571247	571381	ID=chrII.571247
chrII	575966	576301	ID=chrII.575966
chrII	578139	578314	ID=chrII.578139
chrII	578944	579086	ID=chrII.578944
chrII	581482	581659	ID=chrII.581482
chrII	582211	582368	ID=chrII.582211
chrII	583446	583592	ID=chrII.583446
chrII	586214	586530	ID=chrII.586214
chrII	589196	589387	ID=chrII.589196
chrII	589514	589656	ID=chrII.589514
chrII	591378	591644	ID=chrII.591378
chrII	592819	593191	ID=chrII.592819
chrII	595567	596093	ID=chrII.595567
chrII	597011	597317	ID=chrII.597011
chrII	600000	600128	ID=chrII.600000
chrII	600260	600488	ID=chrII.600260
chrII	602261	602494	ID=chrII.602261
chrII	604201	604444	ID=chrII.604201
chrII	605834	606216	ID=chrII.605834
chrII	607136	607453	ID=chrII.607136
chrII	609776	609882	ID=chrII.609776
chrII	611941	612208	ID=chrII.611941
chrII	613969	614430	ID=chrII.613969
chrII	615043	615312	ID=chrII.615043
chrII	615882	616029	ID=chrII.615882
chrII	618592	618790	ID=chrII.618592
chrII	620609	620770	ID=chrII.620609
chrII	622697	622840	ID=chrII.622697
chrII	623252	623414	ID=chrII.623252
chrII	624889	625277	ID=chrII.624889
chrII	625428	625643	ID=chrII.625428
chrII	628444	629095	ID=chrII.628444
chrII	633433	633562	ID=chrII.633433
chrII	634892	635050	ID=chrII.634892
chrII	642160	642367	ID=chrII.642160
chrII	642652	642821	ID=chrII.642652
chrII	642954	643335	ID=chrII.642954
chrII	645052	645311	ID=chrII.645052
chrII	645933	646205	ID=chrII.645933
chrII	647241	647434	ID=chrII.647241
chrII	650087	650288	ID=chrII.650087
chrII	653010	653281	ID=chrII.653010
chrII	657624	657760	ID=chrII.657624
chrII	662486	662832	ID=chrII.662486
chrII	664745	665075	ID=chrII.664745
chrII	666480	666650	ID=chrII.666480
chrII	668414	668554	ID=chrII.668414
chrII	668720	668853	ID=chrII.668720
chrII	670326	670464	ID=chrII.670326
chrII	675174	675303	ID=chrII.675174
chrII	679259	679427	ID=chrII.679259
chrII	680103	680291	ID=chrII.680103
chrII	681868	682177	ID=chrII.681868
chrII	683137	683291	ID=chrII.683137
chrII	684635	684929	ID=chrII.684635
chrII	686625	686801	ID=chrII.686625
chrII	691738	691901	ID=chrII.691738
chrII	697421	697847	ID=chrII.697421
chrII	700092	700409	ID=chrII.700092
chrII	701830	702067	ID=chrII.701830
chrII	702200	702422	ID=chrII.702200
chrII	704309	704506	ID=chrII.704309
chrII	706817	706963	ID=chrII.706817
chrII	711398	711545	ID=chrII.711398
chrII	714507	714673	ID=chrII.714507
chrII	716552	716720	ID=chrII.716552
chrII	718001	718344	ID=chrII.718001
chrII	721165	721317	ID=chrII.721165
chrII	722416	722572	ID=chrII.722416
chrII	724274	724402	ID=chrII.724274
chrII	728140	728312	ID=chrII.728140
chrII	728679	728831	ID=chrII.728679
chrII	730184	730322	ID=chrII.730184
chrII	734659	734786	ID=chrII.734659
chrII	736075	736200	ID=chrII.736075
chrII	737705	737911	ID=chrII.737705
chrII	738377	738508	ID=chrII.738377
chrII	739633	739792	ID=chrII.739633
chrII	741122	741275	ID=chrII.741122
chrII	741684	741830	ID=chrII.741684
chrII	741960	742157	ID=chrII.741960
chrII	742589	742753	ID=chrII.742589
chrII	744674	744809	ID=chrII.744674
chrII	747821	748084	ID=chrII.747821
chrII	749411	749531	ID=chrII.749411
chrII	760905	761212	ID=chrII.760905
chrII	764754	764894	ID=chrII.764754
chrII	767653	767785	ID=chrII.767653
chrII	768040	768198	ID=chrII.768040
chrII	768653	768892	ID=chrII.768653
chrII	770589	770821	ID=chrII.770589
chrII	774347	774671	ID=chrII.774347
chrII	776311	776495	ID=chrII.776311
chrII	779498	779641	ID=chrII.779498
chrII	782391	782558	ID=chrII.782391
chrII	784647	784790	ID=chrII.784647
chrII	784911	785009	ID=chrII.784911
chrII	786877	787028	ID=chrII.786877
chrII	788739	788879	ID=chrII.788739
chrII	789003	789077	ID=chrII.789003
chrII	792155	792354	ID=chrII.792155
chrII	792623	792775	ID=chrII.792623
chrII	798934	799179	ID=chrII.798934
chrII	800270	800426	ID=chrII.800270
chrII	804420	804626	ID=chrII.804420
chrII	804914	805101	ID=chrII.804914
chrII	807156	807347	ID=chrII.807156
chrII	809726	809931	ID=chrII.809726
chrII	812257	812783	ID=chrII.812257
chrIII	16	478	ID=chrIII.16
chrIII	748	1113	ID=chrIII.748
chrIII	11157	11356	ID=chrIII.11157
chrIII	13048	13204	ID=chrIII.13048
chrIII	14570	14784	ID=chrIII.14570
chrIII	16973	17245	ID=chrIII.16973
chrIII	22165	22300	ID=chrIII.22165
chrIII	23399	23552	ID=chrIII.23399
chrIII	23858	24053	ID=chrIII.23858
chrIII	24361	24483	ID=chrIII.24361
chrIII	24636	24732	ID=chrIII.24636
chrIII	27779	27887	ID=chrIII.27779
chrIII	28977	29561	ID=chrIII.28977
chrIII	31198	31392	ID=chrIII.31198
chrIII	35426	35559	ID=chrIII.35426
chrIII	38868	39033	ID=chrIII.38868
chrIII	39471	39623	ID=chrIII.39471
chrIII	41903	42050	ID=chrIII.41903
chrIII	46942	47112	ID=chrIII.46942
chrIII	48440	48604	ID=chrIII.48440
chrIII	50288	50689	ID=chrIII.50288
chrIII	52404	52602	ID=chrIII.52404
chrIII	58762	58964	ID=chrIII.58762
chrIII	61237	61329	ID=chrIII.61237
chrIII	61469	61592	ID=chrIII.61469
chrIII	65615	65855	ID=chrIII.65615
chrIII	71520	71657	ID=chrIII.71520
chrIII	74082	74239	ID=chrIII.74082
chrIII	74492	74609	ID=chrIII.74492
chrIII	75845	75990	ID=chrIII.75845
chrIII	78105	78623	ID=chrIII.78105
chrIII	78907	79058	ID=chrIII.78907
chrIII	90755	91183	ID=chrIII.90755
chrIII	94380	94535	ID=chrIII.94380
chrIII	96002	96146	ID=chrIII.96002
chrIII	101824	102001	ID=chrIII.101824
chrIII	103384	103560	ID=chrIII.103384
chrIII	104378	104555	ID=chrIII.104378
chrIII	105584	105731	ID=chrIII.105584
chrIII	106859	106996	ID=chrIII.106859
chrIII	107805	107954	ID=chrIII.107805
chrIII	108847	109006	ID=chrIII.108847
chrIII	111703	111857	ID=chrIII.111703
chrIII	114251	114489	ID=chrIII.114251
chrIII	114481	114602	ID=chrIII.114481
chrIII	118405	118573	ID=chrIII.118405
chrIII	119350	119497	ID=chrIII.119350
chrIII	120552	120715	ID=chrIII.120552
chrIII	123443	124053	ID=chrIII.123443
chrIII	124158	124386	ID=chrIII.124158
chrIII	125014	125175	ID=chrIII.125014
chrIII	127604	128153	ID=chrIII.127604
chrIII	133537	133701	ID=chrIII.133537
chrIII	137085	137651	ID=chrIII.137085
chrIII	138990	139281	ID=chrIII.138990
chrIII	142531	143010	ID=chrIII.142531
chrIII	143433	143591	ID=chrIII.143433
chrIII	147694	147880	ID=chrIII.147694
chrIII	155103	155270	ID=chrIII.155103
chrIII	155938	156047	ID=chrIII.155938
chrIII	157545	157729	ID=chrIII.157545
chrIII	160450	160594	ID=chrIII.160450
chrIII	162235	162513	ID=chrIII.162235
chrIII	163242	163926	ID=chrIII.163242
chrIII	166642	166786	ID=chrIII.166642
chrIII	168187	168487	ID=chrIII.168187
chrIII	169287	169445	ID=chrIII.169287
chrIII	172521	172696	ID=chrIII.172521
chrIII	173494	173642	ID=chrIII.173494
chrIII	176531	176678	ID=chrIII.176531
chrIII	176915	177054	ID=chrIII.176915
chrIII	177329	177451	ID=chrIII.177329
chrIII	178244	178557	ID=chrIII.178244
chrIII	178790	178997	ID=chrIII.178790
chrIII	179254	179367	ID=chrIII.179254
chrIII	186047	186262	ID=chrIII.186047
chrIII	190240	190542	ID=chrIII.190240
chrIII	191620	191746	ID=chrIII.191620
chrIII	193038	193262	ID=chrIII.193038
chrIII	194265	194403	ID=chrIII.194265
chrIII	197231	197366	ID=chrIII.197231
chrIII	200208	200364	ID=chrIII.200208
chrIII	202559	202711	ID=chrIII.202559
chrIII	205432	205574	ID=chrIII.205432
chrIII	206679	206853	ID=chrIII.206679
chrIII	207961	208109	ID=chrIII.207961
chrIII	210455	210597	ID=chrIII.210455
chrIII	211627	211815	ID=chrIII.211627
chrIII	213849	214034	ID=chrIII.213849
chrIII	214801	214951	ID=chrIII.214801
chrIII	216424	216608	ID=chrIII.216424
chrIII	223273	223465	ID=chrIII.223273
chrIII	224250	224386	ID=chrIII.224250
chrIII	224747	224952	ID=chrIII.224747
chrIII	225239	225483	ID=chrIII.225239
chrIII	227833	228074	ID=chrIII.227833
chrIII	228759	229071	ID=chrIII.228759
chrIII	231157	231435	ID=chrIII.231157
chrIII	236439	236676	ID=chrIII.236439
chrIII	236803	237048	ID=chrIII.236803
chrIII	238703	238892	ID=chrIII.238703
chrIII	240597	240736	ID=chrIII.240597
chrIII	242375	242576	ID=chrIII.242375
chrIII	246644	246926	ID=chrIII.246644
chrIII	247942	248026	ID=chrIII.247942
chrIII	252662	252806	ID=chrIII.252662
chrIII	254211	254341	ID=chrIII.254211
chrIII	258664	258811	ID=chrIII.258664
chrIII	259959	260073	ID=chrIII.259959
chrIII	262647	262955	ID=chrIII.262647
chrIII	264486	264611	ID=chrIII.264486
chrIII	264868	265015	ID=chrIII.264868
chrIII	266961	267107	ID=chrIII.266961
chrIII	272891	273060	ID=chrIII.272891
chrIII	273340	273543	ID=chrIII.273340
chrIII	276611	276697	ID=chrIII.276611
chrIII	279865	280064	ID=chrIII.279865
chrIII	286476	286683	ID=chrIII.286476
chrIII	289300	289480	ID=chrIII.289300
chrIII	292519	292811	ID=chrIII.292519
chrIII	294738	294921	ID=chrIII.294738
chrIII	295168	295288	ID=chrIII.295168
chrIII	295388	295715	ID=chrIII.295388
chrIII	299040	299211	ID=chrIII.299040
chrIII	303019	303155	ID=chrIII.303019
chrIII	305704	305872	ID=chrIII.305704
chrIII	307338	308035	ID=chrIII.307338
chrIII	308140	308248	ID=chrIII.308140
chrIII	310768	310922	ID=chrIII.310768
chrIII	315755	316005	ID=chrIII.315755
chrIV	478	932	ID=chrIV.478
chrIV	5660	5827	ID=chrIV.5660
chrIV	10126	10295	ID=chrIV.10126
chrIV	13668	13860	ID=chrIV.13668
chrIV	15776	15881	ID=chrIV.15776
chrIV	19951	20133	ID=chrIV.19951
chrIV	20262	20633	ID=chrIV.20262
chrIV	22461	22619	ID=chrIV.22461
chrIV	32059	32242	ID=chrIV.32059
chrIV	34045	34225	ID=chrIV.34045
chrIV	36605	36754	ID=chrIV.36605
chrIV	38279	38444	ID=chrIV.38279
chrIV	42356	42645	ID=chrIV.42356
chrIV	43736	43997	ID=chrIV.43736
chrIV	47853	47984	ID=chrIV.47853
chrIV	49294	49448	ID=chrIV.49294
chrIV	49725	49868	ID=chrIV.49725
chrIV	52204	52381	ID=chrIV.52204
chrIV	56709	57142	ID=chrIV.56709
chrIV	60450	60674	ID=chrIV.60450
chrIV	62113	62372	ID=chrIV.62113
chrIV	65040	65191	ID=chrIV.65040
chrIV	65957	66080	ID=chrIV.65957
chrIV	68783	68938	ID=chrIV.68783
chrIV	73352	73550	ID=chrIV.73352
chrIV	74140	74357	ID=chrIV.74140
chrIV	76946	77210	ID=chrIV.76946
chrIV	77992	78111	ID=chrIV.77992
chrIV	78225	78364	ID=chrIV.78225
chrIV	80487	80648	ID=chrIV.80487
chrIV	83445	83672	ID=chrIV.83445
chrIV	86007	86181	ID=chrIV.86007
chrIV	87267	87472	ID=chrIV.87267
chrIV	88036	88208	ID=chrIV.88036
chrIV	89874	90013	ID=chrIV.89874
chrIV	92461	92724	ID=chrIV.92461
chrIV	93928	94104	ID=chrIV.93928
chrIV	95797	96060	ID=chrIV.95797
chrIV	98153	98414	ID=chrIV.98153
chrIV	99325	99469	ID=chrIV.99325
chrIV	101096	101242	ID=chrIV.101096
chrIV	103417	103579	ID=chrIV.103417
chrIV	104682	104865	ID=chrIV.104682
chrIV	106875	107060	ID=chrIV.106875
chrIV	111173	111346	ID=chrIV.111173
chrIV	114386	114555	ID=chrIV.114386
chrIV	115989	116233	ID=chrIV.115989
chrIV	116962	117169	ID=chrIV.116962
chrIV	117289	117614	ID=chrIV.117289
chrIV	121787	121956	ID=chrIV.121787
chrIV	123666	123826	ID=chrIV.123666
chrIV	125168	125317	ID=chrIV.125168
chrIV	126456	126670	ID=chrIV.126456
chrIV	129998	130260	ID=chrIV.129998
chrIV	130510	130860	ID=chrIV.130510
chrIV	132751	133266	ID=chrIV.132751
chrIV	134733	134956	ID=chrIV.134733
chrIV	135565	135701	ID=chrIV.135565
chrIV	137533	137746	ID=chrIV.137533
chrIV	137875	138046	ID=chrIV.137875
chrIV	141790	141932	ID=chrIV.141790
chrIV	145556	145724	ID=chrIV.145556
chrIV	148008	148139	ID=chrIV.148008
chrIV	149036	149299	ID=chrIV.149036
chrIV	155960	156283	ID=chrIV.155960
chrIV	159327	159501	ID=chrIV.159327
chrIV	160808	160944	ID=chrIV.160808
chrIV	161453	161713	ID=chrIV.161453
chrIV	163208	163364	ID=chrIV.163208
chrIV	164091	164241	ID=chrIV.164091
chrIV	167306	167430	ID=chrIV.167306
chrIV	167556	167669	ID=chrIV.167556
chrIV	169622	169962	ID=chrIV.169622
chrIV	172208	172416	ID=chrIV.172208
chrIV	174621	174813	ID=chrIV.174621
chrIV	176420	176615	ID=chrIV.176420
chrIV	183053	183227	ID=chrIV.183053
chrIV	184729	184852	ID=chrIV.184729
chrIV	190638	190851	ID=chrIV.190638
chrIV	192399	192542	ID=chrIV.192399
chrIV	198459	198620	ID=chrIV.198459
chrIV	199766	199934	ID=chrIV.199766
chrIV	202623	202770	ID=chrIV.202623
chrIV	205209	205331	ID=chrIV.205209
chrIV	210631	210847	ID=chrIV.210631
chrIV	211130	211347	ID=chrIV.211130
chrIV	212070	212222	ID=chrIV.212070
chrIV	212473	212633	ID=chrIV.212473
chrIV	212822	213059	ID=chrIV.212822
chrIV	215745	215998	ID=chrIV.215745
chrIV	217194	217540	ID=chrIV.217194
chrIV	219383	219551	ID=chrIV.219383
chrIV	221273	221597	ID=chrIV.221273
chrIV	221841	222233	ID=chrIV.221841
chrIV	223810	223995	ID=chrIV.223810
chrIV	228892	229081	ID=chrIV.228892
chrIV	229518	229829	ID=chrIV.229518
chrIV	230550	230867	ID=chrIV.230550
chrIV	232347	232554	ID=chrIV.232347
chrIV	235960	236117	ID=chrIV.235960
chrIV	238735	238895	ID=chrIV.238735
chrIV	239918	240120	ID=chrIV.239918
chrIV	241193	241365	ID=chrIV.241193
chrIV	242093	242440	ID=chrIV.242093
chrIV	244950	245150	ID=chrIV.244950
chrIV	245614	245807	ID=chrIV.245614
chrIV	248014	248173	ID=chrIV.248014
chrIV	251312	251490	ID=chrIV.251312
chrIV	255798	255870	ID=chrIV.255798
chrIV	258630	258832	ID=chrIV.258630
chrIV	264164	264404	ID=chrIV.264164
chrIV	265044	265204	ID=chrIV.265044
chrIV	271967	272088	ID=chrIV.271967
chrIV	272207	272338	ID=chrIV.272207
chrIV	274915	275179	ID=chrIV.274915
chrIV	276638	276762	ID=chrIV.276638
chrIV	281909	282080	ID=chrIV.281909
chrIV	283210	283348	ID=chrIV.283210
chrIV	285200	285321	ID=chrIV.285200
chrIV	286744	286993	ID=chrIV.286744
chrIV	289662	289807	ID=chrIV.289662
chrIV	292570	292735	ID=chrIV.292570
chrIV	294860	294961	ID=chrIV.294860
chrIV	301039	301131	ID=chrIV.301039
chrIV	302233	302361	ID=chrIV.302233
chrIV	304845	305059	ID=chrIV.304845
chrIV	307813	308362	ID=chrIV.307813
chrIV	309336	309774	ID=chrIV.309336
chrIV	310180	310423	ID=chrIV.310180
chrIV	314166	314400	ID=chrIV.314166
chrIV	322983	323168	ID=chrIV.322983
chrIV	323648	323879	ID=chrIV.323648
chrIV	326211	326402	ID=chrIV.326211
chrIV	327437	327518	ID=chrIV.327437
chrIV	329454	329809	ID=chrIV.329454
chrIV	330514	330690	ID=chrIV.330514
chrIV	330843	331021	ID=chrIV.330843
chrIV	332996	333199	ID=chrIV.332996
chrIV	337303	337442	ID=chrIV.337303
chrIV	338116	338270	ID=chrIV.338116
chrIV	340248	340556	ID=chrIV.340248
chrIV	341242	341546	ID=chrIV.341242
chrIV	352622	352751	ID=chrIV.352622
chrIV	356939	357392	ID=chrIV.356939
chrIV	358178	358385	ID=chrIV.358178
chrIV	359493	359786	ID=chrIV.359493
chrIV	361363	361673	ID=chrIV.361363
chrIV	362274	362620	ID=chrIV.362274
chrIV	363633	363860	ID=chrIV.363633
chrIV	364858	365110	ID=chrIV.364858
chrIV	366118	366328	ID=chrIV.366118
chrIV	366448	366630	ID=chrIV.366448
chrIV	370814	371160	ID=chrIV.370814
chrIV	372027	372187	ID=chrIV.372027
chrIV	373770	373902	ID=chrIV.373770
chrIV	375306	375452	ID=chrIV.375306
chrIV	376510	376836	ID=chrIV.376510
chrIV	378505	378682	ID=chrIV.378505
chrIV	381498	381645	ID=chrIV.381498
chrIV	385952	386238	ID=chrIV.385952
chrIV	386652	386865	ID=chrIV.386652
chrIV	388889	389049	ID=chrIV.388889
chrIV	392325	392432	ID=chrIV.392325
chrIV	392573	392700	ID=chrIV.392573
chrIV	393957	394128	ID=chrIV.393957
chrIV	397295	397422	ID=chrIV.397295
chrIV	399131	399306	ID=chrIV.399131
chrIV	400638	400903	ID=chrIV.400638
chrIV	403444	403650	ID=chrIV.403444
chrIV	405024	405193	ID=chrIV.405024
chrIV	408073	408211	ID=chrIV.408073
chrIV	410282	410573	ID=chrIV.410282
chrIV	410854	411013	ID=chrIV.410854
chrIV	411167	411667	ID=chrIV.411167
chrIV	413049	413373	ID=chrIV.413049
chrIV	414823	415117	ID=chrIV.414823
chrIV	416960	417229	ID=chrIV.416960
chrIV	421756	421902	ID=chrIV.421756
chrIV	426975	427207	ID=chrIV.426975
chrIV	428734	428891	ID=chrIV.428734
chrIV	431533	431681	ID=chrIV.431533
chrIV	432086	432263	ID=chrIV.432086
chrIV	434064	434416	ID=chrIV.434064
chrIV	437574	437992	ID=chrIV.437574
chrIV	439386	439541	ID=chrIV.439386
chrIV	442366	442551	ID=chrIV.442366
chrIV	442779	442946	ID=chrIV.442779
chrIV	443847	443976	ID=chrIV.443847
chrIV	444266	444565	ID=chrIV.444266
chrIV	447658	447898	ID=chrIV.447658
chrIV	450072	450122	ID=chrIV.450072
chrIV	452771	452986	ID=chrIV.452771
chrIV	453853	454052	ID=chrIV.453853
chrIV	455031	455213	ID=chrIV.455031
chrIV	458230	458408	ID=chrIV.458230
chrIV	461375	461600	ID=chrIV.461375
chrIV	462438	462630	ID=chrIV.462438
chrIV	465031	465531	ID=chrIV.465031
chrIV	471583	471802	ID=chrIV.471583
chrIV	472983	473127	ID=chrIV.472983
chrIV	478797	478964	ID=chrIV.478797
chrIV	482231	482586	ID=chrIV.482231
chrIV	483893	484058	ID=chrIV.483893
chrIV	485419	485583	ID=chrIV.485419
chrIV	486554	486692	ID=chrIV.486554
chrIV	488682	488951	ID=chrIV.488682
chrIV	489199	489479	ID=chrIV.489199
chrIV	491019	491477	ID=chrIV.491019
chrIV	492332	492494	ID=chrIV.492332
chrIV	494457	494597	ID=chrIV.494457
chrIV	497445	497619	ID=chrIV.497445
chrIV	501610	501764	ID=chrIV.501610
chrIV	503322	503459	ID=chrIV.503322
chrIV	503886	503959	ID=chrIV.503886
chrIV	504863	505035	ID=chrIV.504863
chrIV	506117	506385	ID=chrIV.506117
chrIV	509465	509739	ID=chrIV.509465
chrIV	512255	512467	ID=chrIV.512255
chrIV	519321	519556	ID=chrIV.519321
chrIV	521467	521661	ID=chrIV.521467
chrIV	522977	523092	ID=chrIV.522977
chrIV	525110	525362	ID=chrIV.525110
chrIV	538565	538802	ID=chrIV.538565
chrIV	538935	539169	ID=chrIV.538935
chrIV	539590	539772	ID=chrIV.539590
chrIV	541801	542005	ID=chrIV.541801
chrIV	542127	542264	ID=chrIV.542127
chrIV	542422	542610	ID=chrIV.542422
chrIV	543608	544037	ID=chrIV.543608
chrIV	544662	544872	ID=chrIV.544662
chrIV	545997	546395	ID=chrIV.545997
chrIV	548460	548645	ID=chrIV.548460
chrIV	551145	551425	ID=chrIV.551145
chrIV	553016	553182	ID=chrIV.553016
chrIV	555122	555418	ID=chrIV.555122
chrIV	555541	555724	ID=chrIV.555541
chrIV	556480	556966	ID=chrIV.556480
chrIV	558100	558285	ID=chrIV.558100
chrIV	560769	561150	ID=chrIV.560769
chrIV	562498	562646	ID=chrIV.562498
chrIV	562814	563175	ID=chrIV.562814
chrIV	565712	565868	ID=chrIV.565712
chrIV	568736	569102	ID=chrIV.568736
chrIV	570368	570558	ID=chrIV.570368
chrIV	573807	574080	ID=chrIV.573807
chrIV	575878	576079	ID=chrIV.575878
chrIV	578370	578531	ID=chrIV.578370
chrIV	579114	579423	ID=chrIV.579114
chrIV	580459	580588	ID=chrIV.580459
chrIV	587452	587515	ID=chrIV.587452
chrIV	587787	587972	ID=chrIV.587787
chrIV	589512	589728	ID=chrIV.589512
chrIV	592109	592329	ID=chrIV.592109
chrIV	593455	593617	ID=chrIV.593455
chrIV	596633	596958	ID=chrIV.596633
chrIV	598216	598396	ID=chrIV.598216
chrIV	602902	603036	ID=chrIV.602902
chrIV	603834	603967	ID=chrIV.603834
chrIV	606971	607072	ID=chrIV.606971
chrIV	610169	610312	ID=chrIV.610169
chrIV	611869	612192	ID=chrIV.611869
chrIV	614055	614208	ID=chrIV.614055
chrIV	616387	616511	ID=chrIV.616387
chrIV	617236	617442	ID=chrIV.617236
chrIV	618349	618520	ID=chrIV.618349
chrIV	619838	620128	ID=chrIV.619838
chrIV	621611	621936	ID=chrIV.621611
chrIV	626099	626311	ID=chrIV.626099
chrIV	628595	628749	ID=chrIV.628595
chrIV	628899	629020	ID=chrIV.628899
chrIV	629647	629771	ID=chrIV.629647
chrIV	630739	630979	ID=chrIV.630739
chrIV	636128	636401	ID=chrIV.636128
chrIV	639786	640135	ID=chrIV.639786
chrIV	643937	644107	ID=chrIV.643937
chrIV	645005	645209	ID=chrIV.645005
chrIV	652397	652652	ID=chrIV.652397
chrIV	654787	654964	ID=chrIV.654787
chrIV	657489	657735	ID=chrIV.657489
chrIV	658129	658281	ID=chrIV.658129
chrIV	664962	665087	ID=chrIV.664962
chrIV	666821	666959	ID=chrIV.666821
chrIV	667905	668403	ID=chrIV.667905
chrIV	671642	671698	ID=chrIV.671642
chrIV	675895	676036	ID=chrIV.675895
chrIV	677966	678102	ID=chrIV.677966
chrIV	680309	680469	ID=chrIV.680309
chrIV	681707	682118	ID=chrIV.681707
chrIV	683596	683758	ID=chrIV.683596
chrIV	685687	685823	ID=chrIV.685687
chrIV	687900	688098	ID=chrIV.687900
chrIV	690515	690736	ID=chrIV.690515
chrIV	693255	693445	ID=chrIV.693255
chrIV	694215	694378	ID=chrIV.694215
chrIV	699542	699752	ID=chrIV.699542
chrIV	702892	702993	ID=chrIV.702892
chrIV	704202	704381	ID=chrIV.704202
chrIV	715430	715623	ID=chrIV.715430
chrIV	716662	716813	ID=chrIV.716662
chrIV	721619	722255	ID=chrIV.721619
chrIV	722522	722716	ID=chrIV.722522
chrIV	730348	730540	ID=chrIV.730348
chrIV	733956	734113	ID=chrIV.733956
chrIV	740046	740222	ID=chrIV.740046
chrIV	741807	742045	ID=chrIV.741807
chrIV	744012	744197	ID=chrIV.744012
chrIV	746250	746405	ID=chrIV.746250
chrIV	746533	746659	ID=chrIV.746533
chrIV	748414	748598	ID=chrIV.748414
chrIV	750973	751147	ID=chrIV.750973
chrIV	753211	753552	ID=chrIV.753211
chrIV	755365	755540	ID=chrIV.755365
chrIV	765317	765637	ID=chrIV.765317
chrIV	767962	768349	ID=chrIV.767962
chrIV	769087	769472	ID=chrIV.769087
chrIV	770031	770275	ID=chrIV.770031
chrIV	771450	771763	ID=chrIV.771450
chrIV	775807	775973	ID=chrIV.775807
chrIV	778435	778503	ID=chrIV.778435
chrIV	778627	778979	ID=chrIV.778627
chrIV	784666	784820	ID=chrIV.784666
chrIV	794272	794440	ID=chrIV.794272
chrIV	802446	802588	ID=chrIV.802446
chrIV	803004	803249	ID=chrIV.803004
chrIV	803710	803868	ID=chrIV.803710
chrIV	806291	806418	ID=chrIV.806291
chrIV	807848	807975	ID=chrIV.807848
chrIV	808093	808246	ID=chrIV.808093
chrIV	810412	810586	ID=chrIV.810412
chrIV	811705	812040	ID=chrIV.811705
chrIV	812861	813121	ID=chrIV.812861
chrIV	814208	814380	ID=chrIV.814208
chrIV	816572	816753	ID=chrIV.816572
chrIV	817652	817797	ID=chrIV.817652
chrIV	818576	818739	ID=chrIV.818576
chrIV	819206	819308	ID=chrIV.819206
chrIV	820968	821134	ID=chrIV.820968
chrIV	827375	827528	ID=chrIV.827375
chrIV	831554	831775	ID=chrIV.831554
chrIV	832578	832754	ID=chrIV.832578
chrIV	836075	836345	ID=chrIV.836075
chrIV	838008	838322	ID=chrIV.838008
chrIV	842053	842260	ID=chrIV.842053
chrIV	844936	845075	ID=chrIV.844936
chrIV	848193	848344	ID=chrIV.848193
chrIV	851022	851173	ID=chrIV.851022
chrIV	854000	854177	ID=chrIV.854000
chrIV	859156	859297	ID=chrIV.859156
chrIV	861521	861711	ID=chrIV.861521
chrIV	864814	865031	ID=chrIV.864814
chrIV	866708	866936	ID=chrIV.866708
chrIV	867589	867712	ID=chrIV.867589
chrIV	867889	868059	ID=chrIV.867889
chrIV	870644	871029	ID=chrIV.870644
chrIV	884249	884665	ID=chrIV.884249
chrIV	886825	887147	ID=chrIV.886825
chrIV	889334	889490	ID=chrIV.889334
chrIV	892448	892793	ID=chrIV.892448
chrIV	893920	894165	ID=chrIV.893920
chrIV	903520	903810	ID=chrIV.903520
chrIV	905097	905247	ID=chrIV.905097
chrIV	907104	907251	ID=chrIV.907104
chrIV	909461	909824	ID=chrIV.909461
chrIV	913784	914308	ID=chrIV.913784
chrIV	916230	916406	ID=chrIV.916230
chrIV	917153	917431	ID=chrIV.917153
chrIV	921711	921872	ID=chrIV.921711
chrIV	923940	924088	ID=chrIV.923940
chrIV	924516	924676	ID=chrIV.924516
chrIV	926952	927147	ID=chrIV.926952
chrIV	929117	929413	ID=chrIV.929117
chrIV	933308	933451	ID=chrIV.933308
chrIV	936338	936451	ID=chrIV.936338
chrIV	937624	937860	ID=chrIV.937624
chrIV	940856	941041	ID=chrIV.940856
chrIV	943472	943606	ID=chrIV.943472
chrIV	945176	945329	ID=chrIV.945176
chrIV	946040	946422	ID=chrIV.946040
chrIV	946545	946677	ID=chrIV.946545
chrIV	950322	950506	ID=chrIV.950322
chrIV	952508	952700	ID=chrIV.952508
chrIV	954081	954259	ID=chrIV.954081
chrIV	955441	955609	ID=chrIV.955441
chrIV	958432	958569	ID=chrIV.958432
chrIV	960100	960271	ID=chrIV.960100
chrIV	963232	963388	ID=chrIV.963232
chrIV	964821	965019	ID=chrIV.964821
chrIV	967862	968054	ID=chrIV.967862
chrIV	971464	971660	ID=chrIV.971464
chrIV	974300	974572	ID=chrIV.974300
chrIV	977261	977441	ID=chrIV.977261
chrIV	979266	979456	ID=chrIV.979266
chrIV	980860	981140	ID=chrIV.980860
chrIV	981243	981556	ID=chrIV.981243
chrIV	992718	993102	ID=chrIV.992718
chrIV	993997	994222	ID=chrIV.993997
chrIV	995662	995826	ID=chrIV.995662
chrIV	998421	998586	ID=chrIV.998421
chrIV	1002236	1002408	ID=chrIV.1002236
chrIV	1005339	1005532	ID=chrIV.1005339
chrIV	1008591	1008924	ID=chrIV.1008591
chrIV	1009894	1010044	ID=chrIV.1009894
chrIV	1011434	1011941	ID=chrIV.1011434
chrIV	1013682	1014099	ID=chrIV.1013682
chrIV	1017117	1017356	ID=chrIV.1017117
chrIV	1017633	1017707	ID=chrIV.1017633
chrIV	1020424	1020609	ID=chrIV.1020424
chrIV	1022458	1022599	ID=chrIV.1022458
chrIV	1023087	1023430	ID=chrIV.1023087
chrIV	1030290	1030461	ID=chrIV.1030290
chrIV	1031734	1031890	ID=chrIV.1031734
chrIV	1032128	1032255	ID=chrIV.1032128
chrIV	1037000	1037136	ID=chrIV.1037000
chrIV	1039555	1039698	ID=chrIV.1039555
chrIV	1049525	1049668	ID=chrIV.1049525
chrIV	1050250	1050426	ID=chrIV.1050250
chrIV	1052286	1052432	ID=chrIV.1052286
chrIV	1054928	1055142	ID=chrIV.1054928
chrIV	1055897	1056022	ID=chrIV.1055897
chrIV	1056148	1056372	ID=chrIV.1056148
chrIV	1057849	1057996	ID=chrIV.1057849
chrIV	1058977	1059142	ID=chrIV.1058977
chrIV	1059391	1059561	ID=chrIV.1059391
chrIV	1062864	1063027	ID=chrIV.1062864
chrIV	1063144	1063258	ID=chrIV.1063144
chrIV	1067496	1067664	ID=chrIV.1067496
chrIV	1080340	1080962	ID=chrIV.1080340
chrIV	1084610	1084765	ID=chrIV.1084610
chrIV	1084890	1085034	ID=chrIV.1084890
chrIV	1087042	1087253	ID=chrIV.1087042
chrIV	1087372	1087505	ID=chrIV.1087372
chrIV	1090151	1090342	ID=chrIV.1090151
chrIV	1092580	1092701	ID=chrIV.1092580
chrIV	1093606	1093720	ID=chrIV.1093606
chrIV	1095267	1095564	ID=chrIV.1095267
chrIV	1101956	1102074	ID=chrIV.1101956
chrIV	1103556	1103701	ID=chrIV.1103556
chrIV	1105904	1106061	ID=chrIV.1105904
chrIV	1108139	1108256	ID=chrIV.1108139
chrIV	1108507	1108650	ID=chrIV.1108507
chrIV	1110039	1110541	ID=chrIV.1110039
chrIV	1112319	1112481	ID=chrIV.1112319
chrIV	1114074	1114228	ID=chrIV.1114074
chrIV	1116730	1116852	ID=chrIV.1116730
chrIV	1116975	1117087	ID=chrIV.1116975
chrIV	1120264	1120617	ID=chrIV.1120264
chrIV	1125116	1125306	ID=chrIV.1125116
chrIV	1126082	1126249	ID=chrIV.1126082
chrIV	1127618	1127774	ID=chrIV.1127618
chrIV	1129384	1129558	ID=chrIV.1129384
chrIV	1130827	1130965	ID=chrIV.1130827
chrIV	1135471	1135749	ID=chrIV.1135471
chrIV	1140595	1140781	ID=chrIV.1140595
chrIV	1146095	1146249	ID=chrIV.1146095
chrIV	1150554	1150697	ID=chrIV.1150554
chrIV	1153667	1153853	ID=chrIV.1153667
chrIV	1156193	1156593	ID=chrIV.1156193
chrIV	1157293	1157458	ID=chrIV.1157293
chrIV	1159294	1159462	ID=chrIV.1159294
chrIV	1161684	1161890	ID=chrIV.1161684
chrIV	1166462	1166631	ID=chrIV.1166462
chrIV	1168853	1169055	ID=chrIV.1168853
chrIV	1172069	1172243	ID=chrIV.1172069
chrIV	1174284	1174443	ID=chrIV.1174284
chrIV	1178234	1178414	ID=chrIV.1178234
chrIV	1181378	1181586	ID=chrIV.1181378
chrIV	1184462	1184614	ID=chrIV.1184462
chrIV	1185900	1186047	ID=chrIV.1185900
chrIV	1189719	1189988	ID=chrIV.1189719
chrIV	1195167	1195384	ID=chrIV.1195167
chrIV	1196307	1196670	ID=chrIV.1196307
chrIV	1198835	1198990	ID=chrIV.1198835
chrIV	1201298	1201535	ID=chrIV.1201298
chrIV	1201644	1202083	ID=chrIV.1201644
chrIV	1204221	1204361	ID=chrIV.1204221
chrIV	1206445	1206676	ID=chrIV.1206445
chrIV	1213666	1213826	ID=chrIV.1213666
chrIV	1217607	1217741	ID=chrIV.1217607
chrIV	1219124	1219307	ID=chrIV.1219124
chrIV	1222451	1222652	ID=chrIV.1222451
chrIV	1224386	1224725	ID=chrIV.1224386
chrIV	1226569	1226707	ID=chrIV.1226569
chrIV	1228331	1228509	ID=chrIV.1228331
chrIV	1229102	1229186	ID=chrIV.1229102
chrIV	1229633	1229786	ID=chrIV.1229633
chrIV	1233783	1234017	ID=chrIV.1233783
chrIV	1236201	1236455	ID=chrIV.1236201
chrIV	1237974	1238263	ID=chrIV.1237974
chrIV	1239798	1240070	ID=chrIV.1239798
chrIV	1240907	1241192	ID=chrIV.1240907
chrIV	1245877	1246041	ID=chrIV.1245877
chrIV	1249969	1250130	ID=chrIV.1249969
chrIV	1251671	1251985	ID=chrIV.1251671
chrIV	1256881	1257177	ID=chrIV.1256881
chrIV	1258473	1258622	ID=chrIV.1258473
chrIV	1259674	1259815	ID=chrIV.1259674
chrIV	1261393	1261565	ID=chrIV.1261393
chrIV	1263002	1263192	ID=chrIV.1263002
chrIV	1266909	1267052	ID=chrIV.1266909
chrIV	1267202	1267405	ID=chrIV.1267202
chrIV	1269676	1269909	ID=chrIV.1269676
chrIV	1273953	1274121	ID=chrIV.1273953
chrIV	1276237	1276368	ID=chrIV.1276237
chrIV	1277355	1277582	ID=chrIV.1277355
chrIV	1278691	1278928	ID=chrIV.1278691
chrIV	1288034	1288216	ID=chrIV.1288034
chrIV	1289188	1289341	ID=chrIV.1289188
chrIV	1293165	1293336	ID=chrIV.1293165
chrIV	1294437	1294630	ID=chrIV.1294437
chrIV	1296861	1297001	ID=chrIV.1296861
chrIV	1298210	1298316	ID=chrIV.1298210
chrIV	1300981	1301173	ID=chrIV.1300981
chrIV	1301291	1301569	ID=chrIV.1301291
chrIV	1302517	1302780	ID=chrIV.1302517
chrIV	1311808	1311938	ID=chrIV.1311808
chrIV	1317879	1318048	ID=chrIV.1317879
chrIV	1319253	1319411	ID=chrIV.1319253
chrIV	1321945	1322162	ID=chrIV.1321945
chrIV	1325321	1325494	ID=chrIV.1325321
chrIV	1328558	1328755	ID=chrIV.1328558
chrIV	1330959	1331110	ID=chrIV.1330959
chrIV	1339440	1339567	ID=chrIV.1339440
chrIV	1342231	1342386	ID=chrIV.1342231
chrIV	1345066	1345641	ID=chrIV.1345066
chrIV	1350019	1350203	ID=chrIV.1350019
chrIV	1352362	1352618	ID=chrIV.1352362
chrIV	1353038	1353102	ID=chrIV.1353038
chrIV	1353547	1353691	ID=chrIV.1353547
chrIV	1355582	1355986	ID=chrIV.1355582
chrIV	1357432	1357559	ID=chrIV.1357432
chrIV	1358939	1359130	ID=chrIV.1358939
chrIV	1359474	1359862	ID=chrIV.1359474
chrIV	1360850	1361006	ID=chrIV.1360850
chrIV	1362321	1362708	ID=chrIV.1362321
chrIV	1364870	1365101	ID=chrIV.1364870
chrIV	1366867	1367007	ID=chrIV.1366867
chrIV	1369476	1369808	ID=chrIV.1369476
chrIV	1382105	1382262	ID=chrIV.1382105
chrIV	1383531	1383675	ID=chrIV.1383531
chrIV	1385306	1385525	ID=chrIV.1385306
chrIV	1385824	1385995	ID=chrIV.1385824
chrIV	1386562	1386763	ID=chrIV.1386562
chrIV	1388376	1388749	ID=chrIV.1388376
chrIV	1393220	1393313	ID=chrIV.1393220
chrIV	1394846	1394990	ID=chrIV.1394846
chrIV	1398794	1398979	ID=chrIV.1398794
chrIV	1401299	1401727	ID=chrIV.1401299
chrIV	1402569	1402924	ID=chrIV.1402569
chrIV	1404277	1404424	ID=chrIV.1404277
chrIV	1405917	1406048	ID=chrIV.1405917
chrIV	1411914	1412055	ID=chrIV.1411914
chrIV	1412176	1412230	ID=chrIV.1412176
chrIV	1414367	1414528	ID=chrIV.1414367
chrIV	1417163	1417294	ID=chrIV.1417163
chrIV	1420924	1421105	ID=chrIV.1420924
chrIV	1422559	1422708	ID=chrIV.1422559
chrIV	1427231	1427364	ID=chrIV.1427231
chrIV	1428142	1428290	ID=chrIV.1428142
chrIV	1429033	1429453	ID=chrIV.1429033
chrIV	1430823	1430974	ID=chrIV.1430823
chrIV	1434353	1434699	ID=chrIV.1434353
chrIV	1435976	1436113	ID=chrIV.1435976
chrIV	1436690	1436865	ID=chrIV.1436690
chrIV	1441210	1441374	ID=chrIV.1441210
chrIV	1443443	1443641	ID=chrIV.1443443
chrIV	1445583	1445753	ID=chrIV.1445583
chrIV	1447028	1447173	ID=chrIV.1447028
chrIV	1450890	1451186	ID=chrIV.1450890
chrIV	1454628	1454852	ID=chrIV.1454628
chrIV	1455938	1456060	ID=chrIV.1455938
chrIV	1456352	1456420	ID=chrIV.1456352
chrIV	1459467	1459742	ID=chrIV.1459467
chrIV	1461612	1461897	ID=chrIV.1461612
chrIV	1462000	1462167	ID=chrIV.1462000
chrIV	1465955	1466151	ID=chrIV.1465955
chrIV	1468471	1468726	ID=chrIV.1468471
chrIV	1473059	1473193	ID=chrIV.1473059
chrIV	1474751	1474936	ID=chrIV.1474751
chrIV	1476979	1477133	ID=chrIV.1476979
chrIV	1478365	1478554	ID=chrIV.1478365
chrIV	1480196	1480362	ID=chrIV.1480196
chrIV	1483520	1483695	ID=chrIV.1483520
chrIV	1485280	1485414	ID=chrIV.1485280
chrIV	1487370	1487550	ID=chrIV.1487370
chrIV	1489046	1489575	ID=chrIV.1489046
chrIV	1489812	1490054	ID=chrIV.1489812
chrIV	1490802	1491048	ID=chrIV.1490802
chrIV	1493124	1493398	ID=chrIV.1493124
chrIV	1494015	1494244	ID=chrIV.1494015
chrIV	1495882	1496139	ID=chrIV.1495882
chrIV	1496600	1496783	ID=chrIV.1496600
chrIV	1502674	1502824	ID=chrIV.1502674
chrIV	1507311	1507565	ID=chrIV.1507311
chrIV	1509661	1509975	ID=chrIV.1509661
chrIV	1510665	1510818	ID=chrIV.1510665
chrIV	1514729	1514814	ID=chrIV.1514729
chrIV	1517770	1517960	ID=chrIV.1517770
chrIV	1519458	1519528	ID=chrIV.1519458
chrIV	1523670	1524013	ID=chrIV.1523670
chrIV	1524598	1524998	ID=chrIV.1524598
chrV	9781	9886	ID=chrV.9781
chrV	13363	13592	ID=chrV.13363
chrV	18881	19098	ID=chrV.18881
chrV	19390	19613	ID=chrV.19390
chrV	21061	21556	ID=chrV.21061
chrV	25988	26089	ID=chrV.25988
chrV	26512	26641	ID=chrV.26512
chrV	27269	27423	ID=chrV.27269
chrV	31292	31580	ID=chrV.31292
chrV	33520	33987	ID=chrV.33520
chrV	39665	39854	ID=chrV.39665
chrV	42023	42397	ID=chrV.42023
chrV	42689	42808	ID=chrV.42689
chrV	45016	45164	ID=chrV.45016
chrV	46013	46189	ID=chrV.46013
chrV	46937	47077	ID=chrV.46937
chrV	51628	51817	ID=chrV.51628
chrV	53254	53553	ID=chrV.53254
chrV	58137	58311	ID=chrV.58137
chrV	59304	59505	ID=chrV.59304
chrV	60912	61090	ID=chrV.60912
chrV	61780	62053	ID=chrV.61780
chrV	62157	62391	ID=chrV.62157
chrV	65188	65361	ID=chrV.65188
chrV	66847	67183	ID=chrV.66847
chrV	70242	70418	ID=chrV.70242
chrV	73375	73607	ID=chrV.73375
chrV	75650	75756	ID=chrV.75650
chrV	77618	77965	ID=chrV.77618
chrV	79501	79682	ID=chrV.79501
chrV	80183	80406	ID=chrV.80183
chrV	81146	81271	ID=chrV.81146
chrV	82781	82971	ID=chrV.82781
chrV	86270	86843	ID=chrV.86270
chrV	86290	86843	ID=chrV.86290
chrV	90023	90199	ID=chrV.90023
chrV	94008	94164	ID=chrV.94008
chrV	97895	98054	ID=chrV.97895
chrV	100301	100684	ID=chrV.100301
chrV	101557	101810	ID=chrV.101557
chrV	106164	106356	ID=chrV.106164
chrV	106933	107144	ID=chrV.106933
chrV	110606	110737	ID=chrV.110606
chrV	111118	111309	ID=chrV.111118
chrV	115911	116091	ID=chrV.115911
chrV	116964	117153	ID=chrV.116964
chrV	117600	118205	ID=chrV.117600
chrV	118487	118703	ID=chrV.118487
chrV	120353	120518	ID=chrV.120353
chrV	121290	121442	ID=chrV.121290
chrV	123025	123608	ID=chrV.123025
chrV	126399	126560	ID=chrV.126399
chrV	128363	128561	ID=chrV.128363
chrV	130970	131196	ID=chrV.130970
chrV	131446	131636	ID=chrV.131446
chrV	132820	132920	ID=chrV.132820
chrV	135283	135589	ID=chrV.135283
chrV	135702	135933	ID=chrV.135702
chrV	138222	138442	ID=chrV.138222
chrV	138557	138918	ID=chrV.138557
chrV	139977	140108	ID=chrV.139977
chrV	140344	140866	ID=chrV.140344
chrV	140993	141576	ID=chrV.140993
chrV	142864	143028	ID=chrV.142864
chrV	144047	144250	ID=chrV.144047
chrV	145579	145752	ID=chrV.145579
chrV	147986	148144	ID=chrV.147986
chrV	148574	148804	ID=chrV.148574
chrV	150079	150248	ID=chrV.150079
chrV	151908	151996	ID=chrV.151908
chrV	152097	152196	ID=chrV.152097
chrV	152706	152910	ID=chrV.152706
chrV	153007	153391	ID=chrV.153007
chrV	156529	156740	ID=chrV.156529
chrV	157498	157724	ID=chrV.157498
chrV	160308	160600	ID=chrV.160308
chrV	162460	162681	ID=chrV.162460
chrV	164363	164517	ID=chrV.164363
chrV	166903	167055	ID=chrV.166903
chrV	167607	167798	ID=chrV.167607
chrV	171877	172047	ID=chrV.171877
chrV	173694	173831	ID=chrV.173694
chrV	174672	174935	ID=chrV.174672
chrV	176991	177222	ID=chrV.176991
chrV	177594	177750	ID=chrV.177594
chrV	178450	178760	ID=chrV.178450
chrV	184287	184439	ID=chrV.184287
chrV	188094	188222	ID=chrV.188094
chrV	189321	189427	ID=chrV.189321
chrV	191884	192273	ID=chrV.191884
chrV	192674	192824	ID=chrV.192674
chrV	194597	194790	ID=chrV.194597
chrV	196700	196895	ID=chrV.196700
chrV	198456	198771	ID=chrV.198456
chrV	200882	201027	ID=chrV.200882
chrV	201926	202095	ID=chrV.201926
chrV	205005	205185	ID=chrV.205005
chrV	207248	207544	ID=chrV.207248
chrV	208548	208721	ID=chrV.208548
chrV	210324	210456	ID=chrV.210324
chrV	212042	212323	ID=chrV.212042
chrV	213236	213395	ID=chrV.213236
chrV	214777	214964	ID=chrV.214777
chrV	217792	217881	ID=chrV.217792
chrV	221530	221800	ID=chrV.221530
chrV	222228	222577	ID=chrV.222228
chrV	228265	228375	ID=chrV.228265
chrV	229524	229676	ID=chrV.229524
chrV	232062	232131	ID=chrV.232062
chrV	234695	234852	ID=chrV.234695
chrV	235483	235690	ID=chrV.235483
chrV	237182	237434	ID=chrV.237182
chrV	238129	238322	ID=chrV.238129
chrV	238432	238609	ID=chrV.238432
chrV	243598	243788	ID=chrV.243598
chrV	246680	246840	ID=chrV.246680
chrV	248274	248439	ID=chrV.248274
chrV	251437	251608	ID=chrV.251437
chrV	253748	253982	ID=chrV.253748
chrV	254451	254621	ID=chrV.254451
chrV	258072	258279	ID=chrV.258072
chrV	260108	260406	ID=chrV.260108
chrV	265902	266155	ID=chrV.265902
chrV	268246	268774	ID=chrV.268246
chrV	269762	269809	ID=chrV.269762
chrV	270210	270620	ID=chrV.270210
chrV	272271	272430	ID=chrV.272271
chrV	280860	281231	ID=chrV.280860
chrV	281395	281574	ID=chrV.281395
chrV	287236	287428	ID=chrV.287236
chrV	287532	287657	ID=chrV.287532
chrV	288351	288591	ID=chrV.288351
chrV	291582	291750	ID=chrV.291582
chrV	292710	292934	ID=chrV.292710
chrV	295021	295388	ID=chrV.295021
chrV	298422	298695	ID=chrV.298422
chrV	301637	301798	ID=chrV.301637
chrV	302538	302717	ID=chrV.302538
chrV	305674	306285	ID=chrV.305674
chrV	307217	307323	ID=chrV.307217
chrV	307454	307594	ID=chrV.307454
chrV	311466	311690	ID=chrV.311466
chrV	311866	312205	ID=chrV.311866
chrV	316552	316745	ID=chrV.316552
chrV	318556	318716	ID=chrV.318556
chrV	319582	319899	ID=chrV.319582
chrV	321911	322176	ID=chrV.321911
chrV	325995	326179	ID=chrV.325995
chrV	327056	327202	ID=chrV.327056
chrV	328170	328373	ID=chrV.328170
chrV	332880	333211	ID=chrV.332880
chrV	337331	337527	ID=chrV.337331
chrV	337651	337853	ID=chrV.337651
chrV	339528	339715	ID=chrV.339528
chrV	342398	342837	ID=chrV.342398
chrV	343257	343441	ID=chrV.343257
chrV	347693	347818	ID=chrV.347693
chrV	349435	349600	ID=chrV.349435
chrV	349718	349861	ID=chrV.349718
chrV	351363	351512	ID=chrV.351363
chrV	353533	353698	ID=chrV.353533
chrV	359108	359213	ID=chrV.359108
chrV	362243	362682	ID=chrV.362243
chrV	366633	366748	ID=chrV.366633
chrV	372053	372237	ID=chrV.372053
chrV	374726	374880	ID=chrV.374726
chrV	382243	382443	ID=chrV.382243
chrV	386240	386434	ID=chrV.386240
chrV	386891	387131	ID=chrV.386891
chrV	390212	390340	ID=chrV.390212
chrV	394016	394207	ID=chrV.394016
chrV	395092	395231	ID=chrV.395092
chrV	396270	396736	ID=chrV.396270
chrV	397718	397840	ID=chrV.397718
chrV	399236	399388	ID=chrV.399236
chrV	400900	401071	ID=chrV.400900
chrV	404413	404616	ID=chrV.404413
chrV	406802	407121	ID=chrV.406802
chrV	409384	409659	ID=chrV.409384
chrV	414247	414447	ID=chrV.414247
chrV	416568	416716	ID=chrV.416568
chrV	422011	422134	ID=chrV.422011
chrV	422566	422792	ID=chrV.422566
chrV	423146	423531	ID=chrV.423146
chrV	424359	424662	ID=chrV.424359
chrV	424984	425198	ID=chrV.424984
chrV	431109	431464	ID=chrV.431109
chrV	431569	431796	ID=chrV.431569
chrV	432241	432416	ID=chrV.432241
chrV	432853	433050	ID=chrV.432853
chrV	435582	435914	ID=chrV.435582
chrV	436024	436252	ID=chrV.436024
chrV	438601	438828	ID=chrV.438601
chrV	438986	439099	ID=chrV.438986
chrV	439251	439435	ID=chrV.439251
chrV	441165	441238	ID=chrV.441165
chrV	449327	449570	ID=chrV.449327
chrV	451368	451498	ID=chrV.451368
chrV	453179	453351	ID=chrV.453179
chrV	456119	456254	ID=chrV.456119
chrV	462368	462536	ID=chrV.462368
chrV	464905	465082	ID=chrV.464905
chrV	467532	467675	ID=chrV.467532
chrV	467945	468155	ID=chrV.467945
chrV	469358	469649	ID=chrV.469358
chrV	472508	472681	ID=chrV.472508
chrV	474839	474990	ID=chrV.474839
chrV	484356	484513	ID=chrV.484356
chrV	484609	484730	ID=chrV.484609
chrV	487191	487497	ID=chrV.487191
chrV	487924	488121	ID=chrV.487924
chrV	488551	488738	ID=chrV.488551
chrV	490950	491435	ID=chrV.490950
chrV	492089	492673	ID=chrV.492089
chrV	498830	498993	ID=chrV.498830
chrV	500399	500576	ID=chrV.500399
chrV	502922	503071	ID=chrV.502922
chrV	503827	504000	ID=chrV.503827
chrV	509910	510176	ID=chrV.509910
chrV	512253	512444	ID=chrV.512253
chrV	517603	517808	ID=chrV.517603
chrV	520706	520980	ID=chrV.520706
chrV	522702	523094	ID=chrV.522702
chrV	525749	525922	ID=chrV.525749
chrV	526782	527065	ID=chrV.526782
chrV	536074	536240	ID=chrV.536074
chrV	538299	538504	ID=chrV.538299
chrV	539320	539477	ID=chrV.539320
chrV	541438	541631	ID=chrV.541438
chrV	545074	545557	ID=chrV.545074
chrV	546560	546761	ID=chrV.546560
chrV	549553	549704	ID=chrV.549553
chrV	551151	551443	ID=chrV.551151
chrV	553970	554096	ID=chrV.553970
chrV	559115	559291	ID=chrV.559115
chrV	560445	560615	ID=chrV.560445
chrV	562807	562949	ID=chrV.562807
chrV	564983	565107	ID=chrV.564983
chrV	569568	569939	ID=chrV.569568
chrVI	4210	4792	ID=chrVI.4210
chrVI	5204	5720	ID=chrVI.5204
chrVI	6273	6572	ID=chrVI.6273
chrVI	8327	8476	ID=chrVI.8327
chrVI	8591	8692	ID=chrVI.8591
chrVI	12312	12617	ID=chrVI.12312
chrVI	16491	16650	ID=chrVI.16491
chrVI	19574	19792	ID=chrVI.19574
chrVI	22888	23071	ID=chrVI.22888
chrVI	28000	28165	ID=chrVI.28000
chrVI	30995	31469	ID=chrVI.30995
chrVI	36612	36772	ID=chrVI.36612
chrVI	40205	40380	ID=chrVI.40205
chrVI	42627	42765	ID=chrVI.42627
chrVI	44492	44657	ID=chrVI.44492
chrVI	48990	49086	ID=chrVI.48990
chrVI	50975	51296	ID=chrVI.50975
chrVI	54846	55296	ID=chrVI.54846
chrVI	56039	56270	ID=chrVI.56039
chrVI	57759	58138	ID=chrVI.57759
chrVI	58296	58545	ID=chrVI.58296
chrVI	62821	63032	ID=chrVI.62821
chrVI	64041	64196	ID=chrVI.64041
chrVI	64980	65268	ID=chrVI.64980
chrVI	68751	69099	ID=chrVI.68751
chrVI	74668	75069	ID=chrVI.74668
chrVI	79207	79286	ID=chrVI.79207
chrVI	80238	80388	ID=chrVI.80238
chrVI	87333	87480	ID=chrVI.87333
chrVI	89390	89567	ID=chrVI.89390
chrVI	90341	90517	ID=chrVI.90341
chrVI	90644	90946	ID=chrVI.90644
chrVI	95037	95395	ID=chrVI.95037
chrVI	95545	95778	ID=chrVI.95545
chrVI	97515	97598	ID=chrVI.97515
chrVI	98821	98986	ID=chrVI.98821
chrVI	99090	99177	ID=chrVI.99090
chrVI	101276	101561	ID=chrVI.101276
chrVI	103067	103404	ID=chrVI.103067
chrVI	103527	103646	ID=chrVI.103527
chrVI	104488	104636	ID=chrVI.104488
chrVI	106287	106770	ID=chrVI.106287
chrVI	109994	110169	ID=chrVI.109994
chrVI	114039	114188	ID=chrVI.114039
chrVI	115775	115930	ID=chrVI.115775
chrVI	118607	118772	ID=chrVI.118607
chrVI	119165	119352	ID=chrVI.119165
chrVI	123126	123325	ID=chrVI.123126
chrVI	129950	130111	ID=chrVI.129950
chrVI	131056	131119	ID=chrVI.131056
chrVI	144031	144187	ID=chrVI.144031
chrVI	146950	147093	ID=chrVI.146950
chrVI	148428	148518	ID=chrVI.148428
chrVI	148516	148753	ID=chrVI.148516
chrVI	148887	149059	ID=chrVI.148887
chrVI	149800	149980	ID=chrVI.149800
chrVI	150410	150467	ID=chrVI.150410
chrVI	153182	153341	ID=chrVI.153182
chrVI	155899	156136	ID=chrVI.155899
chrVI	157783	158105	ID=chrVI.157783
chrVI	161433	161660	ID=chrVI.161433
chrVI	162210	162412	ID=chrVI.162210
chrVI	164817	164968	ID=chrVI.164817
chrVI	166558	166670	ID=chrVI.166558
chrVI	167310	167872	ID=chrVI.167310
chrVI	169286	169427	ID=chrVI.169286
chrVI	173960	174133	ID=chrVI.173960
chrVI	176675	176946	ID=chrVI.176675
chrVI	180821	181111	ID=chrVI.180821
chrVI	183040	183418	ID=chrVI.183040
chrVI	183934	184070	ID=chrVI.183934
chrVI	184302	184452	ID=chrVI.184302
chrVI	191419	191713	ID=chrVI.191419
chrVI	194546	194695	ID=chrVI.194546
chrVI	196376	196521	ID=chrVI.196376
chrVI	199358	199494	ID=chrVI.199358
chrVI	203466	203604	ID=chrVI.203466
chrVI	204824	205070	ID=chrVI.204824
chrVI	207253	207380	ID=chrVI.207253
chrVI	210123	210303	ID=chrVI.210123
chrVI	210561	210843	ID=chrVI.210561
chrVI	212988	213175	ID=chrVI.212988
chrVI	216425	216575	ID=chrVI.216425
chrVI	220173	220264	ID=chrVI.220173
chrVI	221479	222037	ID=chrVI.221479
chrVI	223012	223236	ID=chrVI.223012
chrVI	223794	224203	ID=chrVI.223794
chrVI	224860	225122	ID=chrVI.224860
chrVI	226007	226219	ID=chrVI.226007
chrVI	226518	226871	ID=chrVI.226518
chrVI	229206	229367	ID=chrVI.229206
chrVI	233664	233936	ID=chrVI.233664
chrVI	237234	237315	ID=chrVI.237234
chrVI	238278	238401	ID=chrVI.238278
chrVI	239011	239068	ID=chrVI.239011
chrVI	241468	241608	ID=chrVI.241468
chrVI	245913	246080	ID=chrVI.245913
chrVI	248159	248319	ID=chrVI.248159
chrVI	249915	250091	ID=chrVI.249915
chrVI	251836	252013	ID=chrVI.251836
chrVI	252289	252455	ID=chrVI.252289
chrVI	253324	253616	ID=chrVI.253324
chrVI	255700	255811	ID=chrVI.255700
chrVI	256293	256458	ID=chrVI.256293
chrVI	261552	261720	ID=chrVI.261552
chrVI	263799	264049	ID=chrVI.263799
chrVII	10230	10428	ID=chrVII.10230
chrVII	10877	10954	ID=chrVII.10877
chrVII	17630	18003	ID=chrVII.17630
chrVII	20478	20642	ID=chrVII.20478
chrVII	22128	22256	ID=chrVII.22128
chrVII	23268	23848	ID=chrVII.23268
chrVII	25477	25689	ID=chrVII.25477
chrVII	27539	27745	ID=chrVII.27539
chrVII	31699	31864	ID=chrVII.31699
chrVII	36729	36900	ID=chrVII.36729
chrVII	38838	38989	ID=chrVII.38838
chrVII	41258	41418	ID=chrVII.41258
chrVII	43170	43309	ID=chrVII.43170
chrVII	45265	45398	ID=chrVII.45265
chrVII	48432	48575	ID=chrVII.48432
chrVII	49325	49496	ID=chrVII.49325
chrVII	53631	53776	ID=chrVII.53631
chrVII	56166	56352	ID=chrVII.56166
chrVII	58889	59065	ID=chrVII.58889
chrVII	61922	62047	ID=chrVII.61922
chrVII	63628	63744	ID=chrVII.63628
chrVII	63874	63921	ID=chrVII.63874
chrVII	64347	64475	ID=chrVII.64347
chrVII	65332	65456	ID=chrVII.65332
chrVII	67252	67519	ID=chrVII.67252
chrVII	67970	68016	ID=chrVII.67970
chrVII	69284	69583	ID=chrVII.69284
chrVII	73188	73321	ID=chrVII.73188
chrVII	73733	73987	ID=chrVII.73733
chrVII	74262	74410	ID=chrVII.74262
chrVII	76517	76801	ID=chrVII.76517
chrVII	78837	79150	ID=chrVII.78837
chrVII	80388	80665	ID=chrVII.80388
chrVII	81243	81419	ID=chrVII.81243
chrVII	82310	82422	ID=chrVII.82310
chrVII	84288	84592	ID=chrVII.84288
chrVII	87306	87482	ID=chrVII.87306
chrVII	89454	89987	ID=chrVII.89454
chrVII	91269	91416	ID=chrVII.91269
chrVII	92341	92488	ID=chrVII.92341
chrVII	93570	93723	ID=chrVII.93570
chrVII	95403	95722	ID=chrVII.95403
chrVII	97149	97267	ID=chrVII.97149
chrVII	98665	98866	ID=chrVII.98665
chrVII	107595	107915	ID=chrVII.107595
chrVII	108043	108124	ID=chrVII.108043
chrVII	110524	110774	ID=chrVII.110524
chrVII	110891	111449	ID=chrVII.110891
chrVII	112079	112273	ID=chrVII.112079
chrVII	114756	114915	ID=chrVII.114756
chrVII	115041	115265	ID=chrVII.115041
chrVII	115385	115612	ID=chrVII.115385
chrVII	115711	115897	ID=chrVII.115711
chrVII	120469	120522	ID=chrVII.120469
chrVII	120966	121126	ID=chrVII.120966
chrVII	122154	122567	ID=chrVII.122154
chrVII	123342	123571	ID=chrVII.123342
chrVII	124270	124454	ID=chrVII.124270
chrVII	129576	129763	ID=chrVII.129576
chrVII	131297	131476	ID=chrVII.131297
chrVII	140217	140349	ID=chrVII.140217
chrVII	141787	141935	ID=chrVII.141787
chrVII	144133	144298	ID=chrVII.144133
chrVII	144525	144688	ID=chrVII.144525
chrVII	147951	148191	ID=chrVII.147951
chrVII	148977	149412	ID=chrVII.148977
chrVII	150653	150841	ID=chrVII.150653
chrVII	152849	153009	ID=chrVII.152849
chrVII	156076	156181	ID=chrVII.156076
chrVII	156271	156493	ID=chrVII.156271
chrVII	157623	157819	ID=chrVII.157623
chrVII	159261	159441	ID=chrVII.159261
chrVII	159720	159848	ID=chrVII.159720
chrVII	162994	163320	ID=chrVII.162994
chrVII	165193	165325	ID=chrVII.165193
chrVII	166083	166428	ID=chrVII.166083
chrVII	167500	167728	ID=chrVII.167500
chrVII	170569	170672	ID=chrVII.170569
chrVII	173124	173263	ID=chrVII.173124
chrVII	180471	180649	ID=chrVII.180471
chrVII	182168	182336	ID=chrVII.182168
chrVII	185639	185950	ID=chrVII.185639
chrVII	190900	191070	ID=chrVII.190900
chrVII	191793	191952	ID=chrVII.191793
chrVII	193351	193502	ID=chrVII.193351
chrVII	196550	196700	ID=chrVII.196550
chrVII	197918	198067	ID=chrVII.197918
chrVII	200236	200404	ID=chrVII.200236
chrVII	205423	205752	ID=chrVII.205423
chrVII	206319	206560	ID=chrVII.206319
chrVII	208675	208900	ID=chrVII.208675
chrVII	213794	213939	ID=chrVII.213794
chrVII	216101	216223	ID=chrVII.216101
chrVII	217303	217462	ID=chrVII.217303
chrVII	226146	226311	ID=chrVII.226146
chrVII	227554	227721	ID=chrVII.227554
chrVII	228367	228744	ID=chrVII.228367
chrVII	229859	230166	ID=chrVII.229859
chrVII	245208	245364	ID=chrVII.245208
chrVII	249602	249809	ID=chrVII.249602
chrVII	254275	254552	ID=chrVII.254275
chrVII	255329	255515	ID=chrVII.255329
chrVII	257271	257439	ID=chrVII.257271
chrVII	265936	266066	ID=chrVII.265936
chrVII	269125	269286	ID=chrVII.269125
chrVII	270166	270369	ID=chrVII.270166
chrVII	270804	270934	ID=chrVII.270804
chrVII	271337	271579	ID=chrVII.271337
chrVII	271748	272423	ID=chrVII.271748
chrVII	277084	277488	ID=chrVII.277084
chrVII	278384	278561	ID=chrVII.278384
chrVII	278743	278855	ID=chrVII.278743
chrVII	280554	280752	ID=chrVII.280554
chrVII	283989	284142	ID=chrVII.283989
chrVII	284254	284358	ID=chrVII.284254
chrVII	285938	286096	ID=chrVII.285938
chrVII	287123	287542	ID=chrVII.287123
chrVII	288231	288391	ID=chrVII.288231
chrVII	289397	289568	ID=chrVII.289397
chrVII	291710	291889	ID=chrVII.291710
chrVII	293080	293187	ID=chrVII.293080
chrVII	295699	295854	ID=chrVII.295699
chrVII	299772	299921	ID=chrVII.299772
chrVII	304117	304283	ID=chrVII.304117
chrVII	306323	306515	ID=chrVII.306323
chrVII	307133	307380	ID=chrVII.307133
chrVII	310586	310922	ID=chrVII.310586
chrVII	311928	312153	ID=chrVII.311928
chrVII	313038	313169	ID=chrVII.313038
chrVII	314399	314574	ID=chrVII.314399
chrVII	316565	316759	ID=chrVII.316565
chrVII	318969	319052	ID=chrVII.318969
chrVII	319502	319997	ID=chrVII.319502
chrVII	321388	321720	ID=chrVII.321388
chrVII	324668	324952	ID=chrVII.324668
chrVII	328133	328373	ID=chrVII.328133
chrVII	330683	330873	ID=chrVII.330683
chrVII	334648	334807	ID=chrVII.334648
chrVII	337618	337793	ID=chrVII.337618
chrVII	341820	342015	ID=chrVII.341820
chrVII	343101	343251	ID=chrVII.343101
chrVII	345763	345962	ID=chrVII.345763
chrVII	346976	347136	ID=chrVII.346976
chrVII	352349	352496	ID=chrVII.352349
chrVII	352754	352969	ID=chrVII.352754
chrVII	355552	355720	ID=chrVII.355552
chrVII	359277	359414	ID=chrVII.359277
chrVII	361917	362095	ID=chrVII.361917
chrVII	364062	364300	ID=chrVII.364062
chrVII	366051	366335	ID=chrVII.366051
chrVII	368290	368430	ID=chrVII.368290
chrVII	371222	371481	ID=chrVII.371222
chrVII	374868	375021	ID=chrVII.374868
chrVII	377226	377397	ID=chrVII.377226
chrVII	381319	381470	ID=chrVII.381319
chrVII	383227	383404	ID=chrVII.383227
chrVII	384556	385035	ID=chrVII.384556
chrVII	388728	388877	ID=chrVII.388728
chrVII	389786	389914	ID=chrVII.389786
chrVII	392018	392166	ID=chrVII.392018
chrVII	393715	393903	ID=chrVII.393715
chrVII	394818	394897	ID=chrVII.394818
chrVII	395815	395967	ID=chrVII.395815
chrVII	397712	398259	ID=chrVII.397712
chrVII	400179	400631	ID=chrVII.400179
chrVII	401365	401608	ID=chrVII.401365
chrVII	401970	402232	ID=chrVII.401970
chrVII	404647	404929	ID=chrVII.404647
chrVII	409772	409908	ID=chrVII.409772
chrVII	411310	411463	ID=chrVII.411310
chrVII	412172	412446	ID=chrVII.412172
chrVII	413198	413587	ID=chrVII.413198
chrVII	417262	417434	ID=chrVII.417262
chrVII	418664	418769	ID=chrVII.418664
chrVII	420678	420898	ID=chrVII.420678
chrVII	421168	421307	ID=chrVII.421168
chrVII	423010	423376	ID=chrVII.423010
chrVII	426982	427188	ID=chrVII.426982
chrVII	427926	428539	ID=chrVII.427926
chrVII	431342	431509	ID=chrVII.431342
chrVII	433192	433474	ID=chrVII.433192
chrVII	433943	434089	ID=chrVII.433943
chrVII	434970	435034	ID=chrVII.434970
chrVII	437286	437429	ID=chrVII.437286
chrVII	438437	438985	ID=chrVII.438437
chrVII	439824	439990	ID=chrVII.439824
chrVII	440581	441051	ID=chrVII.440581
chrVII	443395	443568	ID=chrVII.443395
chrVII	448568	448730	ID=chrVII.448568
chrVII	449983	450128	ID=chrVII.449983
chrVII	452142	452310	ID=chrVII.452142
chrVII	454587	454775	ID=chrVII.454587
chrVII	457924	458044	ID=chrVII.457924
chrVII	461443	461587	ID=chrVII.461443
chrVII	465527	465707	ID=chrVII.465527
chrVII	472441	472776	ID=chrVII.472441
chrVII	475272	475447	ID=chrVII.475272
chrVII	478746	478942	ID=chrVII.478746
chrVII	479314	479496	ID=chrVII.479314
chrVII	483949	484280	ID=chrVII.483949
chrVII	485217	485441	ID=chrVII.485217
chrVII	490577	490700	ID=chrVII.490577
chrVII	491971	492110	ID=chrVII.491971
chrVII	494268	494420	ID=chrVII.494268
chrVII	495210	495318	ID=chrVII.495210
chrVII	496589	496727	ID=chrVII.496589
chrVII	497010	497118	ID=chrVII.497010
chrVII	498050	498199	ID=chrVII.498050
chrVII	499925	500097	ID=chrVII.499925
chrVII	502711	502876	ID=chrVII.502711
chrVII	505891	506021	ID=chrVII.505891
chrVII	506781	506916	ID=chrVII.506781
chrVII	508823	508943	ID=chrVII.508823
chrVII	511069	511192	ID=chrVII.511069
chrVII	512943	513105	ID=chrVII.512943
chrVII	514361	514491	ID=chrVII.514361
chrVII	516317	516632	ID=chrVII.516317
chrVII	522085	522219	ID=chrVII.522085
chrVII	523429	523603	ID=chrVII.523429
chrVII	524757	524910	ID=chrVII.524757
chrVII	526677	526843	ID=chrVII.526677
chrVII	527394	527596	ID=chrVII.527394
chrVII	528568	528803	ID=chrVII.528568
chrVII	528935	529076	ID=chrVII.528935
chrVII	531141	531222	ID=chrVII.531141
chrVII	531504	531833	ID=chrVII.531504
chrVII	532627	532821	ID=chrVII.532627
chrVII	534825	535112	ID=chrVII.534825
chrVII	541738	542029	ID=chrVII.541738
chrVII	543391	543517	ID=chrVII.543391
chrVII	544463	544657	ID=chrVII.544463
chrVII	544929	545140	ID=chrVII.544929
chrVII	546178	546357	ID=chrVII.546178
chrVII	547289	547606	ID=chrVII.547289
chrVII	556728	556948	ID=chrVII.556728
chrVII	557545	557968	ID=chrVII.557545
chrVII	559022	559168	ID=chrVII.559022
chrVII	560087	560263	ID=chrVII.560087
chrVII	561361	561835	ID=chrVII.561361
chrVII	576554	576839	ID=chrVII.576554
chrVII	579305	579419	ID=chrVII.579305
chrVII	581731	581959	ID=chrVII.581731
chrVII	584604	584764	ID=chrVII.584604
chrVII	589495	589743	ID=chrVII.589495
chrVII	591882	592092	ID=chrVII.591882
chrVII	592506	593064	ID=chrVII.592506
chrVII	593333	593450	ID=chrVII.593333
chrVII	596289	596502	ID=chrVII.596289
chrVII	598757	599318	ID=chrVII.598757
chrVII	601213	601325	ID=chrVII.601213
chrVII	601438	601607	ID=chrVII.601438
chrVII	605572	605724	ID=chrVII.605572
chrVII	607177	607333	ID=chrVII.607177
chrVII	609119	609396	ID=chrVII.609119
chrVII	609637	610457	ID=chrVII.609637
chrVII	611524	611854	ID=chrVII.611524
chrVII	616102	616284	ID=chrVII.616102
chrVII	617309	617449	ID=chrVII.617309
chrVII	617846	618026	ID=chrVII.617846
chrVII	619982	620201	ID=chrVII.619982
chrVII	625214	625605	ID=chrVII.625214
chrVII	627127	627297	ID=chrVII.627127
chrVII	634107	634238	ID=chrVII.634107
chrVII	635465	635675	ID=chrVII.635465
chrVII	637630	637752	ID=chrVII.637630
chrVII	639538	639704	ID=chrVII.639538
chrVII	640401	640738	ID=chrVII.640401
chrVII	641812	641959	ID=chrVII.641812
chrVII	643817	643986	ID=chrVII.643817
chrVII	644634	644835	ID=chrVII.644634
chrVII	646864	647043	ID=chrVII.646864
chrVII	648088	648258	ID=chrVII.648088
chrVII	648960	649252	ID=chrVII.648960
chrVII	650750	651201	ID=chrVII.650750
chrVII	654159	654324	ID=chrVII.654159
chrVII	656457	656664	ID=chrVII.656457
chrVII	659879	660026	ID=chrVII.659879
chrVII	660326	660391	ID=chrVII.660326
chrVII	661644	662063	ID=chrVII.661644
chrVII	666111	666249	ID=chrVII.666111
chrVII	667811	668035	ID=chrVII.667811
chrVII	671925	672166	ID=chrVII.671925
chrVII	676381	676549	ID=chrVII.676381
chrVII	677577	677934	ID=chrVII.677577
chrVII	678041	678189	ID=chrVII.678041
chrVII	687695	687829	ID=chrVII.687695
chrVII	693143	693290	ID=chrVII.693143
chrVII	695161	695360	ID=chrVII.695161
chrVII	698414	698538	ID=chrVII.698414
chrVII	698824	699058	ID=chrVII.698824
chrVII	699838	700072	ID=chrVII.699838
chrVII	700571	700821	ID=chrVII.700571
chrVII	700804	701452	ID=chrVII.700804
chrVII	702627	703330	ID=chrVII.702627
chrVII	705148	705278	ID=chrVII.705148
chrVII	706787	706930	ID=chrVII.706787
chrVII	707037	707432	ID=chrVII.707037
chrVII	709279	709415	ID=chrVII.709279
chrVII	712299	712619	ID=chrVII.712299
chrVII	713469	713629	ID=chrVII.713469
chrVII	718645	718797	ID=chrVII.718645
chrVII	720156	720323	ID=chrVII.720156
chrVII	726482	726935	ID=chrVII.726482
chrVII	729757	729944	ID=chrVII.729757
chrVII	730841	731326	ID=chrVII.730841
chrVII	733773	733901	ID=chrVII.733773
chrVII	738250	738426	ID=chrVII.738250
chrVII	739012	739371	ID=chrVII.739012
chrVII	739641	739816	ID=chrVII.739641
chrVII	742128	742240	ID=chrVII.742128
chrVII	746578	746720	ID=chrVII.746578
chrVII	750128	750331	ID=chrVII.750128
chrVII	751058	751172	ID=chrVII.751058
chrVII	753996	754119	ID=chrVII.753996
chrVII	754397	754534	ID=chrVII.754397
chrVII	756516	756657	ID=chrVII.756516
chrVII	757465	757613	ID=chrVII.757465
chrVII	761143	761304	ID=chrVII.761143
chrVII	762192	762366	ID=chrVII.762192
chrVII	763618	763715	ID=chrVII.763618
chrVII	766158	766565	ID=chrVII.766158
chrVII	767282	767451	ID=chrVII.767282
chrVII	770320	770496	ID=chrVII.770320
chrVII	772003	772269	ID=chrVII.772003
chrVII	774255	774631	ID=chrVII.774255
chrVII	777955	778130	ID=chrVII.777955
chrVII	778945	779066	ID=chrVII.778945
chrVII	779521	779728	ID=chrVII.779521
chrVII	781515	781715	ID=chrVII.781515
chrVII	785494	785904	ID=chrVII.785494
chrVII	787006	787286	ID=chrVII.787006
chrVII	788207	788612	ID=chrVII.788207
chrVII	788724	788915	ID=chrVII.788724
chrVII	792914	792967	ID=chrVII.792914
chrVII	793086	793228	ID=chrVII.793086
chrVII	794308	794586	ID=chrVII.794308
chrVII	795654	795828	ID=chrVII.795654
chrVII	798233	798454	ID=chrVII.798233
chrVII	800174	800364	ID=chrVII.800174
chrVII	806099	806450	ID=chrVII.806099
chrVII	807767	807986	ID=chrVII.807767
chrVII	808284	808514	ID=chrVII.808284
chrVII	810914	811094	ID=chrVII.810914
chrVII	823675	823965	ID=chrVII.823675
chrVII	827314	827470	ID=chrVII.827314
chrVII	828577	828845	ID=chrVII.828577
chrVII	830278	830419	ID=chrVII.830278
chrVII	832191	832368	ID=chrVII.832191
chrVII	834538	834683	ID=chrVII.834538
chrVII	836729	837055	ID=chrVII.836729
chrVII	840446	840611	ID=chrVII.840446
chrVII	842589	842670	ID=chrVII.842589
chrVII	843627	843783	ID=chrVII.843627
chrVII	845541	845816	ID=chrVII.845541
chrVII	846753	846832	ID=chrVII.846753
chrVII	848456	848906	ID=chrVII.848456
chrVII	850549	850969	ID=chrVII.850549
chrVII	853456	853650	ID=chrVII.853456
chrVII	854948	855264	ID=chrVII.854948
chrVII	856332	856483	ID=chrVII.856332
chrVII	856623	857006	ID=chrVII.856623
chrVII	857318	857591	ID=chrVII.857318
chrVII	858070	858208	ID=chrVII.858070
chrVII	859576	859799	ID=chrVII.859576
chrVII	866145	866320	ID=chrVII.866145
chrVII	867547	867726	ID=chrVII.867547
chrVII	871471	871679	ID=chrVII.871471
chrVII	875157	875314	ID=chrVII.875157
chrVII	875946	876172	ID=chrVII.875946
chrVII	876289	876586	ID=chrVII.876289
chrVII	879993	880183	ID=chrVII.879993
chrVII	883822	884468	ID=chrVII.883822
chrVII	885835	886011	ID=chrVII.885835
chrVII	888371	888488	ID=chrVII.888371
chrVII	888605	888746	ID=chrVII.888605
chrVII	892246	892424	ID=chrVII.892246
chrVII	894341	894638	ID=chrVII.894341
chrVII	897240	897414	ID=chrVII.897240
chrVII	902331	902469	ID=chrVII.902331
chrVII	904917	905201	ID=chrVII.904917
chrVII	905366	905850	ID=chrVII.905366
chrVII	908849	909041	ID=chrVII.908849
chrVII	910262	910405	ID=chrVII.910262
chrVII	911668	911815	ID=chrVII.911668
chrVII	913322	913457	ID=chrVII.913322
chrVII	914863	915129	ID=chrVII.914863
chrVII	916844	916994	ID=chrVII.916844
chrVII	919927	920505	ID=chrVII.919927
chrVII	921776	922091	ID=chrVII.921776
chrVII	924498	924645	ID=chrVII.924498
chrVII	930840	931040	ID=chrVII.930840
chrVII	931202	931374	ID=chrVII.931202
chrVII	931698	931913	ID=chrVII.931698
chrVII	932026	932235	ID=chrVII.932026
chrVII	936898	937057	ID=chrVII.936898
chrVII	939181	939324	ID=chrVII.939181
chrVII	939673	939880	ID=chrVII.939673
chrVII	942494	942639	ID=chrVII.942494
chrVII	944858	945024	ID=chrVII.944858
chrVII	947180	947328	ID=chrVII.947180
chrVII	949047	949353	ID=chrVII.949047
chrVII	951208	951544	ID=chrVII.951208
chrVII	953545	953704	ID=chrVII.953545
chrVII	958486	958600	ID=chrVII.958486
chrVII	962114	962302	ID=chrVII.962114
chrVII	965735	965928	ID=chrVII.965735
chrVII	970149	970336	ID=chrVII.970149
chrVII	973994	974351	ID=chrVII.973994
chrVII	974455	974783	ID=chrVII.974455
chrVII	976772	977163	ID=chrVII.976772
chrVII	977800	978023	ID=chrVII.977800
chrVII	979452	979622	ID=chrVII.979452
chrVII	982156	982367	ID=chrVII.982156
chrVII	984672	984806	ID=chrVII.984672
chrVII	990108	990351	ID=chrVII.990108
chrVII	993745	993999	ID=chrVII.993745
chrVII	994128	994272	ID=chrVII.994128
chrVII	995417	995575	ID=chrVII.995417
chrVII	996661	996802	ID=chrVII.996661
chrVII	999188	999344	ID=chrVII.999188
chrVII	999466	999604	ID=chrVII.999466
chrVII	999960	1000613	ID=chrVII.999960
chrVII	1004071	1004421	ID=chrVII.1004071
chrVII	1010819	1010986	ID=chrVII.1010819
chrVII	1011271	1011458	ID=chrVII.1011271
chrVII	1012290	1012461	ID=chrVII.1012290
chrVII	1016776	1016938	ID=chrVII.1016776
chrVII	1017794	1017946	ID=chrVII.1017794
chrVII	1021897	1022117	ID=chrVII.1021897
chrVII	1022381	1022586	ID=chrVII.1022381
chrVII	1025914	1026097	ID=chrVII.1025914
chrVII	1026693	1026877	ID=chrVII.1026693
chrVII	1027019	1027219	ID=chrVII.1027019
chrVII	1031577	1031742	ID=chrVII.1031577
chrVII	1038534	1038706	ID=chrVII.1038534
chrVII	1039308	1039392	ID=chrVII.1039308
chrVII	1043107	1043243	ID=chrVII.1043107
chrVII	1043698	1043916	ID=chrVII.1043698
chrVII	1045500	1045622	ID=chrVII.1045500
chrVII	1046576	1046699	ID=chrVII.1046576
chrVII	1048474	1048615	ID=chrVII.1048474
chrVII	1050089	1050600	ID=chrVII.1050089
chrVII	1051737	1051945	ID=chrVII.1051737
chrVII	1052257	1052584	ID=chrVII.1052257
chrVII	1058775	1059010	ID=chrVII.1058775
chrVII	1060078	1060256	ID=chrVII.1060078
chrVII	1061639	1061839	ID=chrVII.1061639
chrVII	1063164	1063616	ID=chrVII.1063164
chrVII	1070033	1070210	ID=chrVII.1070033
chrVII	1072722	1072990	ID=chrVII.1072722
chrVII	1076163	1076349	ID=chrVII.1076163
chrVII	1078404	1078595	ID=chrVII.1078404
chrVII	1080972	1081193	ID=chrVII.1080972
chrVII	1082563	1082891	ID=chrVII.1082563
chrVII	1083602	1083995	ID=chrVII.1083602
chrVIII	5120	5695	ID=chrVIII.5120
chrVIII	5987	6382	ID=chrVIII.5987
chrVIII	6491	6730	ID=chrVIII.6491
chrVIII	7642	7789	ID=chrVIII.7642
chrVIII	11001	11182	ID=chrVIII.11001
chrVIII	11801	12299	ID=chrVIII.11801
chrVIII	12560	12732	ID=chrVIII.12560
chrVIII	25550	25687	ID=chrVIII.25550
chrVIII	25975	26118	ID=chrVIII.25975
chrVIII	34204	34349	ID=chrVIII.34204
chrVIII	36055	36330	ID=chrVIII.36055
chrVIII	38582	38728	ID=chrVIII.38582
chrVIII	39847	40024	ID=chrVIII.39847
chrVIII	47998	48567	ID=chrVIII.47998
chrVIII	50583	50972	ID=chrVIII.50583
chrVIII	54352	54514	ID=chrVIII.54352
chrVIII	55398	55563	ID=chrVIII.55398
chrVIII	56042	56315	ID=chrVIII.56042
chrVIII	58893	59140	ID=chrVIII.58893
chrVIII	62607	62917	ID=chrVIII.62607
chrVIII	64267	64418	ID=chrVIII.64267
chrVIII	67545	67698	ID=chrVIII.67545
chrVIII	70096	70238	ID=chrVIII.70096
chrVIII	71877	71971	ID=chrVIII.71877
chrVIII	75049	75344	ID=chrVIII.75049
chrVIII	75941	76152	ID=chrVIII.75941
chrVIII	78375	78505	ID=chrVIII.78375
chrVIII	78637	78896	ID=chrVIII.78637
chrVIII	81768	81959	ID=chrVIII.81768
chrVIII	83775	83914	ID=chrVIII.83775
chrVIII	94377	95071	ID=chrVIII.94377
chrVIII	98086	98370	ID=chrVIII.98086
chrVIII	98501	98655	ID=chrVIII.98501
chrVIII	98893	99118	ID=chrVIII.98893
chrVIII	102026	102189	ID=chrVIII.102026
chrVIII	102426	102569	ID=chrVIII.102426
chrVIII	103951	104234	ID=chrVIII.103951
chrVIII	105430	105682	ID=chrVIII.105430
chrVIII	105820	105994	ID=chrVIII.105820
chrVIII	107525	107721	ID=chrVIII.107525
chrVIII	108475	108636	ID=chrVIII.108475
chrVIII	111326	111633	ID=chrVIII.111326
chrVIII	113228	113386	ID=chrVIII.113228
[truncated: 2,831 more rows]
