# Supplementary material for: DNA methylation-based high-resolution mapping of long-distance chromosomal interactions in nucleosome-depleted regions
Source: Nat Commun. 2024 May 22;15:4358. doi: 10.1038/s41467-024-48718-y (PMC11111806; doi:10.1038/s41467-024-48718-y)
Supplement: Supplementary file 5 — Supplementary Data 2 [file 41467_2024_48718_MOESM5_ESM.xlsx]

## Sheet: Table S4
Supplementary Data 2: matrix for the heatmap in Figure 6
cluster		1a	1a	1a	1a	1a	1a	1a	1a	1a	1a	1a	1a	1a	1a	1a	1a	1a	1a	1a	1a	1a	1a	1a	1a	1a	1a	1a	1a	1a	1a	1a	1a	1a	1a	1a	1a	1a	1a	1a	1a	1a	1a	1a	1a	1a	1a	1a	1a
	GeneID	chrXVI.645604	chrIV.62113	chrXV.869946	chrVII.625214	chrII.378602	chrVII.739641	chrVII.754397	chrIV.1013682	chrXIII.91085	chrVII.785494	chrVII.856623	chrXV.87238	chrXIV.145313	chrVII.993745	chrXIV.227179	chrXIV.240010	chrVIII.115055	chrVIII.123673	chrXIV.276095	chrVIII.143632	chrXIV.137883	chrXIII.886477	chrVII.592506	chrII.375782	chrXIV.625893	chrXV.1049168	chrIV.1517770	chrXI.583387	chrXIII.759216	chrXV.1043086	chrV.106164	chrXI.439533	chrXIV.781463	chrIV.1342231	chrIV.1273953	chrIV.1184462	chrXI.402124	chrIV.1140595	chrVII.483949	chrVII.485217	chrIV.1056148	chrVIII.150765	chrII.380008	chrVIII.280265	chrVIII.292886	chrX.454941	chrX.466253	chrX.471845
1a	chrXVI.645604	1	0.713421	0.689023	0.693059	0.617531	0.664907	0.644573	0.642501	0.80481	0.628036	0.621011	0.755338	0.572768	0.685679	0.624556	0.713715	0.740983	0.700775	0.63591	0.585573	0.6193	0.608737	0.695137	0.838112	0.660681	0.73278	0.599107	0.570548	0.715802	0.564216	0.645118	0.723084	0.621658	0.655928	0.762271	0.701472	0.614636	0.786195	0.637968	0.665118	0.568494	0.704316	0.670109	0.668387	0.637623	0.51326	0.657255	0.583146
1a	chrIV.62113	0.713421	1	0.88074	0.889737	0.802361	0.8583	0.887524	0.844233	0.903703	0.881645	0.836878	0.81663	0.880462	0.94085	0.893347	0.96398	0.918471	0.856347	0.905005	0.892822	0.862292	0.877612	0.861909	0.849241	0.906613	0.875285	0.939596	0.756056	0.89087	0.883617	0.853145	0.848465	0.844791	0.936874	0.842657	0.888244	0.814888	0.851781	0.892017	0.886602	0.812394	0.936501	0.935927	0.870641	0.897628	0.839241	0.854406	0.805284
1a	chrXV.869946	0.689023	0.88074	1	0.914109	0.746668	0.827163	0.833543	0.804435	0.907511	0.83299	0.859113	0.815244	0.924292	0.884692	0.854085	0.910251	0.861461	0.802863	0.811678	0.868138	0.895952	0.835658	0.803005	0.841133	0.906563	0.882416	0.910345	0.72969	0.884877	0.838852	0.83331	0.775258	0.864275	0.872548	0.876092	0.840341	0.87413	0.861081	0.80009	0.792854	0.76731	0.81643	0.843376	0.88276	0.853124	0.794963	0.793549	0.787485
1a	chrVII.625214	0.693059	0.889737	0.914109	1	0.879205	0.895131	0.947243	0.934403	0.922528	0.930902	0.957193	0.932449	0.898089	0.945685	0.958652	0.942956	0.931402	0.94649	0.911475	0.912027	0.955966	0.927306	0.96042	0.886879	0.964042	0.965883	0.91947	0.867674	0.962482	0.901644	0.894704	0.893101	0.920222	0.901765	0.949046	0.92189	0.878137	0.946237	0.921023	0.914875	0.89698	0.900781	0.879302	0.968209	0.938263	0.837278	0.90344	0.867429
1a	chrII.378602	0.617531	0.802361	0.746668	0.879205	1	0.829561	0.919331	0.945454	0.867453	0.89384	0.917423	0.922172	0.804886	0.857019	0.939284	0.898472	0.909357	0.913509	0.909506	0.868637	0.916846	0.926474	0.871865	0.818973	0.916638	0.900825	0.837999	0.959045	0.863578	0.938402	0.870285	0.911328	0.897352	0.848153	0.883774	0.896897	0.871491	0.884873	0.827666	0.902125	0.905078	0.873647	0.821442	0.949452	0.905359	0.824181	0.917886	0.896994
1a	chrVII.739641	0.664907	0.8583	0.827163	0.895131	0.829561	1	0.921976	0.811195	0.847835	0.936563	0.812769	0.922549	0.839578	0.953116	0.884386	0.923364	0.873388	0.92287	0.904885	0.865595	0.918678	0.957887	0.88547	0.93619	0.913695	0.921078	0.936699	0.749177	0.845818	0.837531	0.916314	0.865221	0.834849	0.93688	0.891259	0.901326	0.844337	0.877684	0.93991	0.943099	0.862921	0.936165	0.897873	0.896376	0.87473	0.828586	0.84486	0.821373
1a	chrVII.754397	0.644573	0.887524	0.833543	0.947243	0.919331	0.921976	1	0.918895	0.909423	0.971069	0.929284	0.955263	0.870854	0.937175	0.946879	0.961568	0.953508	0.959302	0.938686	0.937157	0.964667	0.957952	0.939648	0.880084	0.96488	0.943847	0.933605	0.912324	0.890415	0.948935	0.965605	0.897008	0.881559	0.910519	0.91837	0.943501	0.896984	0.916616	0.936028	0.918898	0.90729	0.952807	0.883255	0.956115	0.963705	0.868404	0.922598	0.85016
1a	chrIV.1013682	0.642501	0.844233	0.804435	0.934403	0.945454	0.811195	0.918895	1	0.900746	0.894884	0.954476	0.914306	0.848878	0.879999	0.942869	0.911704	0.908828	0.931131	0.922201	0.900152	0.929319	0.907281	0.917264	0.798377	0.933251	0.924184	0.85607	0.958234	0.93617	0.930473	0.87111	0.93044	0.918639	0.849154	0.90644	0.930827	0.897163	0.92648	0.842043	0.86995	0.892541	0.885932	0.801134	0.946172	0.937507	0.864698	0.950484	0.93426
1a	chrXIII.91085	0.80481	0.903703	0.907511	0.922528	0.867453	0.847835	0.909423	0.900746	1	0.908089	0.906612	0.911843	0.874333	0.888132	0.876916	0.944382	0.924176	0.903552	0.863565	0.868889	0.905833	0.901145	0.888856	0.894386	0.924978	0.936959	0.886243	0.855112	0.91154	0.904404	0.899192	0.849977	0.889856	0.881935	0.927636	0.913177	0.904193	0.921954	0.843838	0.841471	0.796992	0.892421	0.867493	0.926341	0.930861	0.832938	0.889592	0.879282
1a	chrVII.785494	0.628036	0.881645	0.83299	0.930902	0.89384	0.936563	0.971069	0.894884	0.908089	1	0.881872	0.940986	0.874056	0.949337	0.930292	0.946828	0.928256	0.947991	0.939071	0.919456	0.945453	0.970193	0.934344	0.881807	0.951111	0.931088	0.950592	0.865993	0.892142	0.932643	0.9373	0.882909	0.863012	0.940758	0.914367	0.937981	0.903659	0.9015	0.963586	0.930299	0.91312	0.958751	0.895384	0.921163	0.960607	0.900608	0.939539	0.884064
1a	chrVII.856623	0.621011	0.836878	0.859113	0.957193	0.917423	0.812769	0.929284	0.954476	0.906612	0.881872	1	0.906339	0.892542	0.860822	0.930325	0.915906	0.885157	0.929273	0.885717	0.908885	0.934448	0.900726	0.913795	0.829283	0.957909	0.946042	0.865828	0.931929	0.932646	0.912585	0.868669	0.865325	0.94867	0.851467	0.933847	0.921643	0.878432	0.929947	0.829653	0.853416	0.879807	0.850286	0.845709	0.975074	0.928903	0.842144	0.883584	0.895677
1a	chrXV.87238	0.755338	0.81663	0.815244	0.932449	0.922172	0.922549	0.955263	0.914306	0.911843	0.940986	0.906339	1	0.837574	0.907698	0.911047	0.920722	0.92135	0.956984	0.909202	0.886604	0.943759	0.932859	0.935549	0.936413	0.943974	0.960199	0.87753	0.902563	0.8884	0.886607	0.932543	0.911234	0.870195	0.880275	0.9655	0.942224	0.906148	0.955315	0.907379	0.911317	0.897595	0.925686	0.845051	0.946294	0.92134	0.820224	0.923775	0.870475
1a	chrXIV.145313	0.572768	0.880462	0.924292	0.898089	0.804886	0.839578	0.870854	0.848878	0.874333	0.874056	0.892542	0.837574	1	0.882944	0.87734	0.919192	0.853168	0.82667	0.883353	0.950539	0.900071	0.871626	0.852122	0.820576	0.953283	0.888576	0.949695	0.808653	0.851038	0.898126	0.875425	0.792445	0.860376	0.926091	0.906712	0.91485	0.926728	0.87176	0.844643	0.838961	0.818937	0.879679	0.903104	0.897083	0.917786	0.903942	0.836095	0.865639
1a	chrVII.993745	0.685679	0.94085	0.884692	0.945685	0.857019	0.953116	0.937175	0.879999	0.888132	0.949337	0.860822	0.907698	0.882944	1	0.941628	0.961287	0.938528	0.927349	0.958738	0.922456	0.929277	0.949788	0.919459	0.906239	0.94747	0.940272	0.967576	0.803587	0.92189	0.897355	0.901387	0.906946	0.855082	0.966413	0.905386	0.91895	0.872768	0.913984	0.95914	0.960085	0.886018	0.958165	0.924565	0.921699	0.929513	0.86491	0.917895	0.85181
1a	chrXIV.227179	0.624556	0.893347	0.854085	0.958652	0.939284	0.884386	0.946879	0.942869	0.876916	0.930292	0.930325	0.911047	0.87734	0.941628	1	0.946595	0.956384	0.926351	0.941704	0.92068	0.95683	0.938077	0.932316	0.835498	0.953276	0.913534	0.922587	0.898936	0.923735	0.946024	0.89445	0.934454	0.91426	0.909827	0.894411	0.913988	0.863442	0.899246	0.91651	0.949722	0.944966	0.919538	0.878424	0.95829	0.932138	0.859303	0.913912	0.860448
1a	chrXIV.240010	0.713715	0.96398	0.910251	0.942956	0.898472	0.923364	0.961568	0.911704	0.944382	0.946828	0.915906	0.920722	0.919192	0.961287	0.946595	1	0.954598	0.931927	0.946275	0.945114	0.957948	0.950688	0.902379	0.907047	0.973558	0.942898	0.970643	0.863019	0.926502	0.942772	0.935332	0.910074	0.921292	0.956901	0.919483	0.953509	0.906531	0.920691	0.918964	0.92134	0.899082	0.966867	0.932853	0.949639	0.946784	0.889719	0.916856	0.876328
1a	chrVIII.115055	0.740983	0.918471	0.861461	0.931402	0.909357	0.873388	0.953508	0.908828	0.924176	0.928256	0.885157	0.92135	0.853168	0.938528	0.956384	0.954598	1	0.903853	0.926701	0.915626	0.930872	0.907382	0.916277	0.857376	0.932917	0.903368	0.910992	0.890139	0.881144	0.95106	0.935975	0.916086	0.836637	0.896178	0.888144	0.905499	0.882881	0.902222	0.902744	0.914829	0.86646	0.937705	0.865828	0.929399	0.946118	0.83124	0.915013	0.803138
1a	chrVIII.123673	0.700775	0.856347	0.802863	0.94649	0.913509	0.92287	0.959302	0.931131	0.903552	0.947991	0.929273	0.956984	0.82667	0.927349	0.926351	0.931927	0.903853	1	0.943664	0.898773	0.929241	0.957793	0.943781	0.912374	0.94806	0.96501	0.891624	0.887628	0.938779	0.880102	0.903314	0.93752	0.908479	0.910523	0.937005	0.958117	0.857605	0.958858	0.913805	0.929338	0.913354	0.930308	0.875308	0.94778	0.9369	0.875642	0.927807	0.901296
1a	chrXIV.276095	0.63591	0.905005	0.811678	0.911475	0.909506	0.904885	0.938686	0.922201	0.863565	0.939071	0.885717	0.909202	0.883353	0.958738	0.941704	0.946275	0.926701	0.943664	1	0.964761	0.91415	0.941197	0.905416	0.863309	0.958935	0.924713	0.942455	0.887502	0.907339	0.92252	0.900817	0.951917	0.856073	0.961721	0.903628	0.964247	0.898044	0.934597	0.915414	0.945355	0.913472	0.963834	0.903626	0.917595	0.95621	0.936553	0.957303	0.900503
1a	chrVIII.143632	0.585573	0.892822	0.868138	0.912027	0.868637	0.865595	0.937157	0.900152	0.868889	0.919456	0.908885	0.886604	0.950539	0.922456	0.92068	0.945114	0.915626	0.898773	0.964761	1	0.927141	0.904775	0.879796	0.826929	0.974948	0.906958	0.955926	0.892057	0.875521	0.938831	0.925035	0.892031	0.850123	0.942125	0.905408	0.96137	0.938054	0.918646	0.8776	0.878954	0.879989	0.936583	0.887931	0.914224	0.965397	0.949124	0.919476	0.869484
1a	chrXIV.137883	0.6193	0.862292	0.895952	0.955966	0.916846	0.918678	0.964667	0.929319	0.905833	0.945453	0.934448	0.943759	0.900071	0.929277	0.95683	0.957948	0.930872	0.929241	0.91415	0.927141	1	0.955111	0.89847	0.863438	0.96671	0.937032	0.939967	0.900812	0.909181	0.943968	0.9474	0.901042	0.930698	0.896992	0.916057	0.928535	0.92999	0.907671	0.895974	0.89453	0.921115	0.915581	0.842597	0.964755	0.931247	0.865564	0.911651	0.876862
1a	chrXIII.886477	0.608737	0.877612	0.835658	0.927306	0.926474	0.957887	0.957952	0.907281	0.901145	0.970193	0.900726	0.932859	0.871626	0.949788	0.938077	0.950688	0.907382	0.957793	0.941197	0.904775	0.955111	1	0.910886	0.892612	0.952775	0.949611	0.945863	0.86651	0.898343	0.929736	0.928488	0.894522	0.909386	0.94361	0.908644	0.931516	0.896364	0.899952	0.926867	0.949213	0.90152	0.9367	0.904559	0.955027	0.94043	0.890703	0.9132	0.916944
1a	chrVII.592506	0.695137	0.861909	0.803005	0.96042	0.871865	0.88547	0.939648	0.917264	0.888856	0.934344	0.913795	0.935549	0.852122	0.919459	0.932316	0.902379	0.916277	0.943781	0.905416	0.879796	0.89847	0.910886	1	0.874884	0.927827	0.937955	0.879645	0.857835	0.905395	0.87854	0.88784	0.876788	0.846415	0.885402	0.936638	0.916885	0.833582	0.922555	0.950734	0.933754	0.875386	0.918555	0.882481	0.92845	0.937563	0.82096	0.892066	0.849247
1a	chrII.375782	0.838112	0.849241	0.841133	0.886879	0.818973	0.93619	0.880084	0.798377	0.894386	0.881807	0.829283	0.936413	0.820576	0.906239	0.835498	0.907047	0.857376	0.912374	0.863309	0.826929	0.863438	0.892612	0.874884	1	0.90359	0.944432	0.871628	0.743452	0.871077	0.778689	0.851671	0.848065	0.839893	0.907179	0.946868	0.899906	0.820897	0.929866	0.885942	0.904055	0.826623	0.899935	0.909147	0.893153	0.842456	0.762296	0.83227	0.812157
1a	chrXIV.625893	0.660681	0.906613	0.906563	0.964042	0.916638	0.913695	0.96488	0.933251	0.924978	0.951111	0.957909	0.943974	0.953283	0.94747	0.953276	0.973558	0.932917	0.94806	0.958935	0.974948	0.96671	0.952775	0.927827	0.90359	1	0.968153	0.963079	0.906421	0.93323	0.943856	0.931984	0.908033	0.926249	0.955272	0.963562	0.973588	0.940457	0.956513	0.914649	0.923941	0.91949	0.944712	0.925002	0.972816	0.967922	0.917742	0.93191	0.911764
1a	chrXV.1049168	0.73278	0.875285	0.882416	0.965883	0.900825	0.921078	0.943847	0.924184	0.936959	0.931088	0.946042	0.960199	0.888576	0.940272	0.913534	0.942898	0.903368	0.96501	0.924713	0.906958	0.937032	0.949611	0.937955	0.944432	0.968153	1	0.911926	0.876114	0.946517	0.886304	0.898622	0.886998	0.913775	0.920935	0.97983	0.943956	0.904851	0.973385	0.903645	0.919151	0.869268	0.911529	0.90366	0.974128	0.937568	0.842998	0.918489	0.913902
1a	chrIV.1517770	0.599107	0.939596	0.910345	0.91947	0.837999	0.936699	0.933605	0.85607	0.886243	0.950592	0.865828	0.87753	0.949695	0.967576	0.922587	0.970643	0.910992	0.891624	0.942455	0.955926	0.939967	0.945863	0.879645	0.871628	0.963079	0.911926	1	0.801249	0.883653	0.923185	0.921684	0.859519	0.869134	0.978684	0.892137	0.931494	0.910361	0.878957	0.934222	0.917455	0.88093	0.955186	0.936879	0.90951	0.937683	0.918596	0.890151	0.86152
1a	chrXI.583387	0.570548	0.756056	0.72969	0.867674	0.959045	0.749177	0.912324	0.958234	0.855112	0.865993	0.931929	0.902563	0.808653	0.803587	0.898936	0.863019	0.890139	0.887628	0.887502	0.892057	0.900812	0.86651	0.857835	0.743452	0.906421	0.876114	0.801249	1	0.840036	0.938058	0.876893	0.880712	0.851794	0.788522	0.871273	0.897665	0.900565	0.886408	0.774472	0.81043	0.857884	0.840187	0.741279	0.919962	0.923553	0.837193	0.92464	0.87842
1a	chrXIII.759216	0.715802	0.89087	0.884877	0.962482	0.863578	0.845818	0.890415	0.93617	0.91154	0.892142	0.932646	0.8884	0.851038	0.92189	0.923735	0.926502	0.881144	0.938779	0.907339	0.875521	0.909181	0.898343	0.905395	0.871077	0.93323	0.946517	0.883653	0.840036	1	0.851906	0.807447	0.911784	0.94327	0.893136	0.922225	0.916121	0.839012	0.945476	0.871931	0.882284	0.899541	0.877735	0.859507	0.928962	0.896278	0.840842	0.920315	0.904567
1a	chrXV.1043086	0.564216	0.883617	0.838852	0.901644	0.938402	0.837531	0.948935	0.930473	0.904404	0.932643	0.912585	0.886607	0.898126	0.897355	0.946024	0.942772	0.95106	0.880102	0.92252	0.938831	0.943968	0.929736	0.87854	0.778689	0.943856	0.886304	0.923185	0.938058	0.851906	1	0.936821	0.868056	0.866634	0.890188	0.86486	0.907053	0.930887	0.858965	0.863353	0.87679	0.865076	0.911552	0.850722	0.936683	0.965331	0.890387	0.919629	0.873705
1a	chrV.106164	0.645118	0.853145	0.83331	0.894704	0.870285	0.916314	0.965605	0.87111	0.899192	0.9373	0.868669	0.932543	0.875425	0.901387	0.89445	0.935332	0.935975	0.903314	0.900817	0.925035	0.9474	0.928488	0.88784	0.851671	0.931984	0.898622	0.921684	0.876893	0.807447	0.936821	1	0.861829	0.815561	0.883314	0.882784	0.92377	0.926709	0.878141	0.883105	0.866262	0.824355	0.934647	0.833528	0.913116	0.946136	0.867322	0.87335	0.813158
1a	chrXI.439533	0.723084	0.848465	0.775258	0.893101	0.911328	0.865221	0.897008	0.93044	0.849977	0.882909	0.865325	0.911234	0.792445	0.906946	0.934454	0.910074	0.916086	0.93752	0.951917	0.892031	0.901042	0.894522	0.876788	0.848065	0.908033	0.886998	0.859519	0.880712	0.911784	0.868056	0.861829	1	0.869486	0.884289	0.873577	0.937454	0.84324	0.930022	0.852872	0.909252	0.920554	0.919868	0.810372	0.89304	0.891158	0.871849	0.932256	0.864883
1a	chrXIV.781463	0.621658	0.844791	0.864275	0.920222	0.897352	0.834849	0.881559	0.918639	0.889856	0.863012	0.94867	0.870195	0.860376	0.855082	0.91426	0.921292	0.836637	0.908479	0.856073	0.850123	0.930698	0.909386	0.846415	0.839893	0.926249	0.913775	0.869134	0.851794	0.94327	0.866634	0.815561	0.869486	1	0.859432	0.890708	0.898114	0.834206	0.884109	0.811496	0.84931	0.907212	0.840254	0.844342	0.943425	0.856545	0.82697	0.852828	0.907786
1a	chrIV.1342231	0.655928	0.936874	0.872548	0.901765	0.848153	0.93688	0.910519	0.849154	0.881935	0.940758	0.851467	0.880275	0.926091	0.966413	0.909827	0.956901	0.896178	0.910523	0.961721	0.942125	0.896992	0.94361	0.885402	0.907179	0.955272	0.920935	0.978684	0.788522	0.893136	0.890188	0.883314	0.884289	0.859432	1	0.908481	0.945238	0.882403	0.90541	0.932371	0.947076	0.882749	0.960174	0.968521	0.89969	0.929907	0.926814	0.897338	0.883507
1a	chrIV.1273953	0.762271	0.842657	0.876092	0.949046	0.883774	0.891259	0.91837	0.90644	0.927636	0.914367	0.933847	0.9655	0.906712	0.905386	0.894411	0.919483	0.888144	0.937005	0.903628	0.905408	0.916057	0.908644	0.936638	0.946868	0.963562	0.97983	0.892137	0.871273	0.922225	0.86486	0.882784	0.873577	0.890708	0.908481	1	0.949706	0.912565	0.977727	0.89139	0.898515	0.872055	0.902405	0.895669	0.9503	0.924603	0.840475	0.906308	0.901253
1a	chrIV.1184462	0.701472	0.888244	0.840341	0.92189	0.896897	0.901326	0.943501	0.930827	0.913177	0.937981	0.921643	0.942224	0.91485	0.91895	0.913988	0.953509	0.905499	0.958117	0.964247	0.96137	0.928535	0.931516	0.916885	0.899906	0.973588	0.943956	0.931494	0.897665	0.916121	0.907053	0.92377	0.937454	0.898114	0.945238	0.949706	1	0.925258	0.963371	0.89575	0.902256	0.908044	0.961516	0.898252	0.926757	0.957778	0.945909	0.939772	0.924418
1a	chrXI.402124	0.614636	0.814888	0.87413	0.878137	0.871491	0.844337	0.896984	0.897163	0.904193	0.903659	0.878432	0.906148	0.926728	0.872768	0.863442	0.906531	0.882881	0.857605	0.898044	0.938054	0.92999	0.896364	0.833582	0.820897	0.940457	0.904851	0.910361	0.900565	0.839012	0.930887	0.926709	0.84324	0.834206	0.882403	0.912565	0.925258	1	0.902098	0.815302	0.813339	0.813307	0.883916	0.803882	0.902958	0.939972	0.903031	0.920083	0.906066
1a	chrIV.1140595	0.786195	0.851781	0.861081	0.946237	0.884873	0.877684	0.916616	0.92648	0.921954	0.9015	0.929947	0.955315	0.87176	0.913984	0.899246	0.920691	0.902222	0.958858	0.934597	0.918646	0.907671	0.899952	0.922555	0.929866	0.956513	0.973385	0.878957	0.886408	0.945476	0.858965	0.878141	0.930022	0.884109	0.90541	0.977727	0.963371	0.902098	1	0.867499	0.891702	0.872769	0.907069	0.866158	0.939179	0.930849	0.865889	0.932302	0.899743
1a	chrVII.483949	0.637968	0.892017	0.80009	0.921023	0.827666	0.93991	0.936028	0.842043	0.843838	0.963586	0.829653	0.907379	0.844643	0.95914	0.91651	0.918964	0.902744	0.913805	0.915414	0.8776	0.895974	0.926867	0.950734	0.885942	0.914649	0.903645	0.934222	0.774472	0.871931	0.863353	0.883105	0.852872	0.811496	0.932371	0.89139	0.89575	0.815302	0.867499	1	0.95411	0.899556	0.955059	0.915412	0.880736	0.906683	0.826371	0.885882	0.80949
1a	chrVII.485217	0.665118	0.886602	0.792854	0.914875	0.902125	0.943099	0.918898	0.86995	0.841471	0.930299	0.853416	0.911317	0.838961	0.960085	0.949722	0.92134	0.914829	0.929338	0.945355	0.878954	0.89453	0.949213	0.933754	0.904055	0.923941	0.919151	0.917455	0.81043	0.882284	0.87679	0.866262	0.909252	0.84931	0.947076	0.898515	0.902256	0.813339	0.891702	0.95411	1	0.909941	0.938508	0.93533	0.922124	0.899752	0.832741	0.883089	0.846064
1a	chrIV.1056148	0.568494	0.812394	0.76731	0.89698	0.905078	0.862921	0.90729	0.892541	0.796992	0.91312	0.879807	0.897595	0.818937	0.886018	0.944966	0.899082	0.86646	0.913354	0.913472	0.879989	0.921115	0.90152	0.875386	0.826623	0.91949	0.869268	0.88093	0.857884	0.899541	0.865076	0.824355	0.920554	0.907212	0.882749	0.872055	0.908044	0.813307	0.872769	0.899556	0.909941	1	0.899494	0.837486	0.892929	0.861702	0.84925	0.904965	0.850206
1a	chrVIII.150765	0.704316	0.936501	0.81643	0.900781	0.873647	0.936165	0.952807	0.885932	0.892421	0.958751	0.850286	0.925686	0.879679	0.958165	0.919538	0.966867	0.937705	0.930308	0.963834	0.936583	0.915581	0.9367	0.918555	0.899935	0.944712	0.911529	0.955186	0.840187	0.877735	0.911552	0.934647	0.919868	0.840254	0.960174	0.902405	0.961516	0.883916	0.907069	0.955059	0.938508	0.899494	1	0.922711	0.894453	0.94228	0.902062	0.928308	0.858338
1a	chrII.380008	0.670109	0.935927	0.843376	0.879302	0.821442	0.897873	0.883255	0.801134	0.867493	0.895384	0.845709	0.845051	0.903104	0.924565	0.878424	0.932853	0.865828	0.875308	0.903626	0.887931	0.842597	0.904559	0.882481	0.909147	0.925002	0.90366	0.936879	0.741279	0.859507	0.850722	0.833528	0.810372	0.844342	0.968521	0.895669	0.898252	0.803882	0.866158	0.915412	0.93533	0.837486	0.922711	1	0.88937	0.888271	0.843751	0.821474	0.827898
1a	chrVIII.280265	0.668387	0.870641	0.88276	0.968209	0.949452	0.896376	0.956115	0.946172	0.926341	0.921163	0.975074	0.946294	0.897083	0.921699	0.95829	0.949639	0.929399	0.94778	0.917595	0.914224	0.964755	0.955027	0.92845	0.893153	0.972816	0.974128	0.90951	0.919962	0.928962	0.936683	0.913116	0.89304	0.943425	0.89969	0.9503	0.926757	0.902958	0.939179	0.880736	0.922124	0.892929	0.894453	0.88937	1	0.939711	0.838165	0.900781	0.89937
1a	chrVIII.292886	0.637623	0.897628	0.853124	0.938263	0.905359	0.87473	0.963705	0.937507	0.930861	0.960607	0.928903	0.92134	0.917786	0.929513	0.932138	0.946784	0.946118	0.9369	0.95621	0.965397	0.931247	0.94043	0.937563	0.842456	0.967922	0.937568	0.937683	0.923553	0.896278	0.965331	0.946136	0.891158	0.856545	0.929907	0.924603	0.957778	0.939972	0.930849	0.906683	0.899752	0.861702	0.94228	0.888271	0.939711	1	0.932861	0.945581	0.903285
1a	chrX.454941	0.51326	0.839241	0.794963	0.837278	0.824181	0.828586	0.868404	0.864698	0.832938	0.900608	0.842144	0.820224	0.903942	0.86491	0.859303	0.889719	0.83124	0.875642	0.936553	0.949124	0.865564	0.890703	0.82096	0.762296	0.917742	0.842998	0.918596	0.837193	0.840842	0.890387	0.867322	0.871849	0.82697	0.926814	0.840475	0.945909	0.903031	0.865889	0.826371	0.832741	0.84925	0.902062	0.843751	0.838165	0.932861	1	0.895783	0.906464
1a	chrX.466253	0.657255	0.854406	0.793549	0.90344	0.917886	0.84486	0.922598	0.950484	0.889592	0.939539	0.883584	0.923775	0.836095	0.917895	0.913912	0.916856	0.915013	0.927807	0.957303	0.919476	0.911651	0.9132	0.892066	0.83227	0.93191	0.918489	0.890151	0.92464	0.920315	0.919629	0.87335	0.932256	0.852828	0.897338	0.906308	0.939772	0.920083	0.932302	0.885882	0.883089	0.904965	0.928308	0.821474	0.900781	0.945581	0.895783	1	0.923339
1a	chrX.471845	0.583146	0.805284	0.787485	0.867429	0.896994	0.821373	0.85016	0.93426	0.879282	0.884064	0.895677	0.870475	0.865639	0.85181	0.860448	0.876328	0.803138	0.901296	0.900503	0.869484	0.876862	0.916944	0.849247	0.812157	0.911764	0.913902	0.86152	0.87842	0.904567	0.873705	0.813158	0.864883	0.907786	0.883507	0.901253	0.924418	0.906066	0.899743	0.80949	0.846064	0.850206	0.858338	0.827898	0.89937	0.903285	0.906464	0.923339	1
1a	chrX.623311	0.575876	0.839503	0.784367	0.845523	0.849004	0.813975	0.899676	0.863713	0.884407	0.938968	0.806008	0.866759	0.836285	0.865043	0.861281	0.888108	0.897528	0.821488	0.853232	0.857044	0.886803	0.881233	0.85737	0.759354	0.873807	0.836369	0.886281	0.852298	0.800837	0.934669	0.893184	0.786865	0.774627	0.846909	0.833685	0.854123	0.904973	0.799968	0.884834	0.820549	0.816256	0.899062	0.796403	0.841943	0.918394	0.830655	0.912998	0.838908
1a	chrII.642652	0.712539	0.9315	0.883702	0.970138	0.878704	0.958914	0.966745	0.906955	0.911208	0.952449	0.906282	0.940431	0.881575	0.986594	0.951569	0.97001	0.948694	0.959817	0.951023	0.924586	0.951465	0.958821	0.949041	0.923258	0.961364	0.963882	0.953788	0.839751	0.932931	0.904814	0.931744	0.917707	0.886147	0.946438	0.92931	0.938032	0.874432	0.937289	0.955928	0.955716	0.892471	0.958659	0.917351	0.952675	0.941657	0.855615	0.910991	0.854287
1a	chrIX.386508	0.619841	0.860479	0.809214	0.899336	0.846775	0.96378	0.9612	0.84843	0.870324	0.946968	0.851579	0.927814	0.845075	0.938969	0.874122	0.928965	0.892364	0.931555	0.913948	0.899086	0.927575	0.957972	0.895863	0.892987	0.92552	0.934138	0.93055	0.822148	0.834047	0.887731	0.959832	0.843488	0.81636	0.910224	0.888829	0.911427	0.884117	0.883309	0.922575	0.902537	0.823493	0.937483	0.87076	0.912802	0.924986	0.842936	0.87459	0.83107
1a	chrX.719235	0.67554	0.884988	0.781592	0.900892	0.911069	0.868494	0.935434	0.929268	0.888122	0.914636	0.881163	0.917111	0.860106	0.925194	0.915825	0.918283	0.944171	0.911876	0.953539	0.925985	0.889805	0.915074	0.931385	0.840371	0.927956	0.920852	0.893525	0.909992	0.854465	0.936519	0.925021	0.89966	0.79751	0.901238	0.901331	0.926703	0.90276	0.913693	0.893803	0.918472	0.821364	0.939516	0.868492	0.92046	0.964439	0.863989	0.931289	0.871335
1a	chrII.602261	0.709197	0.907761	0.933437	0.978147	0.869932	0.902482	0.953224	0.910515	0.941733	0.931356	0.957237	0.927854	0.924124	0.940389	0.931358	0.964171	0.924923	0.952188	0.925981	0.94498	0.95129	0.931316	0.923309	0.911642	0.981557	0.971317	0.940828	0.865755	0.951673	0.904952	0.914697	0.890499	0.923794	0.931216	0.955155	0.95143	0.902796	0.961551	0.89565	0.895117	0.88119	0.914687	0.907381	0.964108	0.95059	0.882614	0.899799	0.873842
1a	chrX.75341	0.753699	0.86694	0.853054	0.934118	0.903615	0.886013	0.937868	0.927546	0.950839	0.948348	0.922891	0.960817	0.883617	0.917376	0.895833	0.936181	0.91101	0.959928	0.938451	0.9235	0.91574	0.93051	0.92551	0.924132	0.962335	0.972007	0.903596	0.9022	0.932513	0.89951	0.901424	0.905411	0.883432	0.924935	0.975027	0.969569	0.930701	0.979376	0.893741	0.893737	0.877313	0.930682	0.886844	0.936939	0.959628	0.896158	0.958184	0.930274
1a	chrXIV.574171	0.533203	0.797703	0.711809	0.849962	0.974965	0.801284	0.905266	0.954402	0.829474	0.883045	0.884465	0.883629	0.800601	0.85134	0.925566	0.881466	0.897849	0.882626	0.921254	0.884316	0.905329	0.908757	0.84879	0.741203	0.896157	0.860959	0.839482	0.964	0.834244	0.951919	0.874846	0.908444	0.851634	0.832763	0.833661	0.888832	0.887103	0.850199	0.812796	0.870691	0.878955	0.876627	0.773374	0.91117	0.913084	0.853636	0.933695	0.898138
1a	chrII.449323	0.685602	0.834172	0.831132	0.906064	0.923228	0.925383	0.930887	0.89973	0.884272	0.94709	0.874944	0.956601	0.871758	0.934186	0.921542	0.925832	0.918129	0.94129	0.962724	0.934406	0.93369	0.94714	0.887808	0.907595	0.955437	0.937122	0.920708	0.89107	0.886265	0.906852	0.916087	0.939619	0.856099	0.939645	0.9376	0.954818	0.934724	0.949287	0.89466	0.930432	0.912292	0.935483	0.86892	0.925745	0.937059	0.908635	0.949539	0.901774
1a	chrII.592819	0.714091	0.90445	0.850922	0.938225	0.88373	0.90475	0.916071	0.945381	0.904617	0.93023	0.889106	0.924429	0.871918	0.962525	0.924003	0.941715	0.911798	0.94641	0.967069	0.921904	0.920563	0.933125	0.919279	0.88713	0.945673	0.951301	0.924227	0.864643	0.954342	0.889859	0.879695	0.947242	0.881158	0.936856	0.928931	0.954944	0.906851	0.955649	0.91193	0.921448	0.890079	0.946654	0.871132	0.919036	0.937918	0.896927	0.967707	0.930887
1a	chrXI.195035	0.710417	0.884667	0.818185	0.914269	0.940806	0.866124	0.922992	0.94245	0.907471	0.923548	0.879665	0.912175	0.796918	0.93344	0.949946	0.93511	0.954222	0.933003	0.943454	0.882175	0.923085	0.931078	0.882565	0.844217	0.915144	0.910095	0.883115	0.90059	0.927844	0.925801	0.876865	0.959526	0.880903	0.891256	0.872445	0.906601	0.87094	0.912177	0.872835	0.915135	0.898928	0.915673	0.828662	0.923382	0.922306	0.851775	0.959073	0.882093
1a	chrXI.205306	0.576615	0.798883	0.780847	0.880628	0.957188	0.790675	0.902012	0.954652	0.88001	0.863564	0.920104	0.877281	0.81125	0.845987	0.913814	0.882633	0.904027	0.889685	0.893814	0.877179	0.911898	0.907659	0.844175	0.751816	0.900769	0.890486	0.829044	0.960401	0.856806	0.949614	0.884394	0.885648	0.869404	0.815287	0.847309	0.874562	0.899026	0.873452	0.76864	0.839683	0.815817	0.832858	0.761686	0.940346	0.923991	0.837517	0.905158	0.8933
1a	chrII.537514	0.544229	0.838425	0.855248	0.907101	0.903078	0.907839	0.943192	0.889556	0.86367	0.938632	0.915159	0.923184	0.927664	0.905296	0.91087	0.939814	0.869933	0.907162	0.921253	0.9444	0.963388	0.946965	0.862469	0.865729	0.972322	0.929576	0.947857	0.885919	0.871657	0.923883	0.915623	0.853883	0.90947	0.922992	0.923462	0.939188	0.937968	0.895273	0.887022	0.88369	0.919814	0.914542	0.879867	0.940012	0.92146	0.895125	0.906139	0.901243
1a	chrXIV.631321	0.825017	0.88413	0.82303	0.907089	0.890512	0.857773	0.896373	0.909531	0.926417	0.866672	0.896072	0.913217	0.80659	0.904923	0.885827	0.920646	0.912977	0.947091	0.924809	0.875372	0.866216	0.893372	0.886733	0.912847	0.915222	0.945837	0.848039	0.862251	0.92562	0.853074	0.857664	0.93489	0.866631	0.890297	0.919053	0.929136	0.843452	0.96527	0.828905	0.891945	0.820546	0.896683	0.866736	0.923271	0.908512	0.830595	0.903135	0.869489
1a	chrXVI.687926	0.68801	0.829327	0.891022	0.917142	0.832896	0.919403	0.878366	0.844338	0.894101	0.905179	0.865394	0.901769	0.869561	0.930053	0.863013	0.896035	0.853499	0.920408	0.904536	0.882095	0.893766	0.930977	0.863434	0.920038	0.929238	0.958007	0.906394	0.79027	0.905666	0.835097	0.857213	0.854751	0.852964	0.927828	0.933042	0.901745	0.894097	0.939652	0.859518	0.893129	0.815641	0.864083	0.87553	0.91678	0.901499	0.859176	0.880122	0.889534
1a	chrXVI.67038	0.656473	0.909418	0.878587	0.926006	0.882707	0.848876	0.892607	0.910718	0.891117	0.906074	0.913187	0.873248	0.922714	0.935849	0.924965	0.934849	0.896706	0.911342	0.962513	0.950044	0.889055	0.906999	0.888672	0.864173	0.963019	0.93435	0.93136	0.86078	0.943995	0.900024	0.832326	0.902251	0.888216	0.958864	0.928382	0.942641	0.893075	0.943224	0.877932	0.913169	0.889936	0.910121	0.925443	0.922751	0.94055	0.919229	0.934737	0.917484
1a	chrXI.70522	0.778721	0.897343	0.845349	0.896499	0.867207	0.923385	0.915075	0.880469	0.929624	0.950228	0.823313	0.935635	0.859851	0.938042	0.902817	0.940293	0.939449	0.908472	0.921829	0.888487	0.910438	0.924315	0.906668	0.905808	0.917594	0.903715	0.923559	0.824982	0.87384	0.897124	0.924574	0.914547	0.82767	0.93097	0.909162	0.935323	0.905626	0.908163	0.923897	0.91593	0.863905	0.964145	0.875017	0.882663	0.926437	0.876285	0.923558	0.86709
1a	chrII.418154	0.695152	0.911742	0.877123	0.957054	0.881651	0.879775	0.932447	0.931643	0.920682	0.922387	0.953789	0.918826	0.927999	0.933684	0.919645	0.950137	0.896506	0.952372	0.950605	0.948554	0.912818	0.923089	0.937891	0.904499	0.979037	0.973035	0.929159	0.877039	0.956185	0.894127	0.875201	0.896016	0.914397	0.945824	0.966486	0.970134	0.895598	0.96974	0.903416	0.910591	0.887683	0.929246	0.931869	0.950216	0.954313	0.902688	0.926033	0.922846
1a	chrX.254495	0.692506	0.917703	0.886323	0.954097	0.911915	0.86532	0.96568	0.943137	0.952507	0.934784	0.936555	0.917648	0.88097	0.932719	0.946898	0.96146	0.976066	0.927759	0.927115	0.931932	0.948876	0.930014	0.920505	0.843335	0.95274	0.937112	0.918947	0.918936	0.913484	0.96668	0.944381	0.897177	0.879837	0.893679	0.903601	0.921923	0.914141	0.919883	0.882306	0.886365	0.846576	0.920411	0.860117	0.957214	0.973382	0.863384	0.926352	0.860386
1a	chrXIV.301715	0.739604	0.942977	0.908934	0.961599	0.902761	0.943457	0.968452	0.923785	0.95274	0.966119	0.916978	0.951233	0.923186	0.974597	0.953016	0.987378	0.96651	0.951822	0.959568	0.951709	0.961066	0.961273	0.940426	0.925051	0.979715	0.961968	0.968801	0.874834	0.929618	0.942038	0.953824	0.926269	0.898564	0.96321	0.948155	0.966617	0.928466	0.949697	0.940666	0.942352	0.895867	0.973728	0.927533	0.956434	0.969042	0.902741	0.934841	0.890529
1a	chrVIII.342126	0.588337	0.787781	0.803829	0.88386	0.89886	0.84443	0.872285	0.888653	0.880924	0.898855	0.894463	0.902998	0.870181	0.845629	0.866135	0.87338	0.816814	0.86647	0.835132	0.824695	0.895655	0.915459	0.879706	0.850062	0.908499	0.921192	0.859923	0.853562	0.860503	0.876502	0.827288	0.778379	0.895429	0.856219	0.925522	0.870298	0.886081	0.858787	0.858693	0.86366	0.850829	0.844414	0.853961	0.922731	0.875534	0.793013	0.871226	0.929616
1a	chrVIII.455569	0.739765	0.946493	0.908616	0.957096	0.88991	0.924004	0.970095	0.910032	0.939262	0.952569	0.910944	0.939275	0.913179	0.971533	0.95088	0.985185	0.978216	0.938209	0.957724	0.959221	0.953103	0.937623	0.928089	0.911162	0.974989	0.948346	0.962401	0.873975	0.919362	0.940253	0.951208	0.922102	0.875869	0.951564	0.933662	0.95476	0.915886	0.944225	0.931288	0.928879	0.888313	0.968054	0.917587	0.946979	0.96459	0.886581	0.928551	0.849532
1a	chrVIII.462083	0.788993	0.899155	0.799664	0.859677	0.835889	0.858328	0.88817	0.851539	0.887498	0.893862	0.832643	0.889467	0.845377	0.890219	0.870452	0.926592	0.898948	0.910194	0.931125	0.908403	0.8476	0.862311	0.869109	0.894768	0.913228	0.874207	0.888698	0.812339	0.875519	0.843478	0.86401	0.928134	0.827436	0.929394	0.893824	0.959954	0.837835	0.924019	0.871335	0.881635	0.874517	0.951709	0.895444	0.847402	0.901885	0.900792	0.894264	0.832965
1a	chrVIII.504188	0.634482	0.85606	0.838148	0.93249	0.902517	0.899613	0.93194	0.945749	0.912766	0.95499	0.909711	0.927923	0.892693	0.93085	0.92038	0.922856	0.903056	0.953561	0.957147	0.935432	0.930957	0.9573	0.925704	0.854194	0.95337	0.945827	0.923077	0.901085	0.917194	0.924798	0.917369	0.918439	0.875276	0.929227	0.928088	0.960463	0.940252	0.942917	0.896019	0.906991	0.874085	0.926719	0.857789	0.930596	0.973394	0.943209	0.955448	0.952694
1a	chrVIII.531519	0.719195	0.884173	0.874671	0.904037	0.81769	0.886672	0.905833	0.829631	0.903082	0.926039	0.802561	0.879124	0.828659	0.941038	0.8992	0.909654	0.959253	0.867265	0.890466	0.875358	0.891041	0.892718	0.881932	0.844576	0.888919	0.87506	0.908627	0.790239	0.845079	0.896721	0.912447	0.858913	0.759552	0.894477	0.852886	0.856903	0.868514	0.867157	0.898157	0.88852	0.794942	0.902554	0.838035	0.870444	0.921751	0.822872	0.878431	0.767644
1a	chrVIII.540814	0.591017	0.863389	0.847704	0.925866	0.887324	0.90538	0.921958	0.918171	0.863254	0.946531	0.904949	0.913548	0.907907	0.936504	0.925826	0.935672	0.869492	0.940582	0.961829	0.946158	0.939227	0.94356	0.890967	0.869257	0.9672	0.934582	0.946274	0.867042	0.936896	0.893479	0.870701	0.918504	0.91404	0.950845	0.92742	0.963781	0.912584	0.932946	0.911335	0.91105	0.949852	0.933298	0.884578	0.918108	0.929061	0.938137	0.951125	0.938469
1a	chrXIV.308654	0.743935	0.855358	0.831673	0.91265	0.865284	0.842583	0.862879	0.896303	0.881802	0.906405	0.854273	0.895684	0.835646	0.921361	0.908756	0.890056	0.896576	0.910779	0.932791	0.881297	0.861608	0.878756	0.900086	0.873645	0.913028	0.909608	0.874087	0.831529	0.939585	0.84715	0.801641	0.927336	0.841029	0.916749	0.920188	0.915257	0.856095	0.943626	0.887512	0.911339	0.895012	0.896769	0.861771	0.87861	0.904641	0.868159	0.945971	0.887753
1a	chrIX.84896	0.581764	0.858232	0.850498	0.884713	0.826124	0.866552	0.932683	0.864688	0.852032	0.9214	0.861817	0.888924	0.920071	0.905228	0.881811	0.926298	0.901898	0.877645	0.937859	0.983125	0.923986	0.88253	0.851638	0.814683	0.949648	0.879576	0.943861	0.867923	0.836977	0.91609	0.941094	0.870233	0.802802	0.912861	0.882936	0.94611	0.944139	0.896594	0.87172	0.836055	0.859869	0.93348	0.835292	0.873104	0.946627	0.931528	0.91339	0.829117
1a	chrIII.133537	0.616267	0.910586	0.877999	0.919802	0.887267	0.911144	0.919571	0.88824	0.88475	0.921159	0.918563	0.895486	0.961484	0.930682	0.924555	0.956609	0.879507	0.910806	0.942064	0.94957	0.923403	0.942642	0.897165	0.895513	0.977932	0.938822	0.963833	0.842322	0.899235	0.909407	0.88555	0.86802	0.916966	0.97169	0.937184	0.954416	0.900333	0.91185	0.905543	0.930723	0.90066	0.935129	0.962487	0.94242	0.929576	0.913011	0.883049	0.912881
1a	chrVIII.56042	0.548512	0.824835	0.849786	0.909341	0.901936	0.889119	0.909993	0.876673	0.85247	0.895521	0.923886	0.897667	0.932034	0.87176	0.924318	0.913475	0.856979	0.877747	0.871427	0.896376	0.940061	0.929695	0.886096	0.851124	0.949447	0.908484	0.915003	0.853683	0.844987	0.906796	0.888936	0.821303	0.919565	0.895417	0.913748	0.901668	0.882302	0.859404	0.870437	0.901202	0.892209	0.8744	0.895469	0.950934	0.890797	0.842062	0.824166	0.873968
1a	chrII.391678	0.664755	0.898489	0.791587	0.910437	0.897317	0.938252	0.975464	0.901008	0.87151	0.955631	0.870794	0.937501	0.839645	0.953572	0.931728	0.954569	0.944565	0.956811	0.970483	0.937793	0.933942	0.948279	0.915344	0.880603	0.942979	0.918684	0.933253	0.876837	0.87638	0.917686	0.952026	0.940202	0.840989	0.930497	0.887842	0.953022	0.876375	0.914252	0.93551	0.934452	0.903808	0.978982	0.87876	0.914012	0.945714	0.890444	0.931406	0.842185
1a	chrXIV.317772	0.564227	0.835698	0.739166	0.840711	0.914982	0.818065	0.927114	0.885804	0.820651	0.903731	0.829115	0.874962	0.801138	0.888523	0.910086	0.897244	0.943046	0.860324	0.93784	0.920957	0.892416	0.882313	0.833691	0.756088	0.896343	0.840224	0.875632	0.920924	0.799639	0.951328	0.907776	0.892574	0.762537	0.8596	0.815293	0.87912	0.886923	0.844492	0.848249	0.866721	0.856542	0.91	0.791815	0.872494	0.927072	0.852431	0.934478	0.79987
1a	chrII.407233	0.706762	0.88331	0.871033	0.960181	0.91637	0.950789	0.969875	0.907328	0.916264	0.966014	0.922489	0.966531	0.873121	0.963006	0.944046	0.959267	0.93419	0.97659	0.951977	0.925604	0.957038	0.969028	0.930287	0.942567	0.973371	0.976928	0.938442	0.876127	0.936099	0.906278	0.92116	0.921837	0.906093	0.945039	0.95513	0.949819	0.896032	0.959044	0.9363	0.948752	0.924719	0.94207	0.91054	0.964129	0.942388	0.870082	0.933594	0.883607
1a	chrX.181801	0.812974	0.912609	0.795441	0.90705	0.894015	0.87625	0.923421	0.917536	0.912347	0.902876	0.853837	0.923622	0.790817	0.932097	0.922218	0.933761	0.966171	0.927098	0.931618	0.872879	0.886549	0.895546	0.920862	0.880025	0.899526	0.906718	0.868543	0.86311	0.895721	0.890681	0.898503	0.950282	0.82415	0.884774	0.884406	0.915856	0.839683	0.920544	0.895052	0.918887	0.848916	0.946513	0.85044	0.900051	0.917714	0.814927	0.923074	0.826341
1a	chrX.191486	0.675217	0.876926	0.824573	0.937184	0.949049	0.886208	0.979024	0.961458	0.93875	0.960202	0.938636	0.953787	0.861155	0.9184	0.943387	0.952569	0.954841	0.964916	0.947553	0.932983	0.95469	0.955795	0.929519	0.858973	0.958053	0.944057	0.908285	0.952681	0.908803	0.962969	0.953668	0.929166	0.89381	0.899158	0.919864	0.957016	0.924922	0.936259	0.893199	0.901003	0.892363	0.940621	0.85242	0.956338	0.978303	0.898881	0.956199	0.906413
1a	chrX.236567	0.72077	0.850594	0.859851	0.918149	0.944501	0.852612	0.933242	0.931407	0.939757	0.919419	0.919723	0.95541	0.873697	0.887129	0.919462	0.937193	0.934965	0.894537	0.886646	0.889319	0.947842	0.911599	0.888861	0.879645	0.944183	0.934805	0.884653	0.928915	0.888817	0.940006	0.907109	0.873342	0.896423	0.866996	0.94107	0.912	0.936007	0.915185	0.863325	0.87153	0.881965	0.900513	0.842035	0.951448	0.921034	0.810134	0.931179	0.886061
1a	chrII.702200	0.777455	0.824693	0.810761	0.940061	0.895244	0.926777	0.929511	0.884596	0.876538	0.911783	0.872653	0.969239	0.777342	0.931336	0.923023	0.90227	0.925934	0.947515	0.896772	0.839571	0.918068	0.916884	0.932329	0.935161	0.909406	0.946677	0.855256	0.840913	0.901058	0.842647	0.883182	0.91753	0.848175	0.866731	0.929428	0.888374	0.827212	0.936017	0.914348	0.939223	0.886715	0.899353	0.838998	0.933991	0.878317	0.751493	0.892019	0.809639
1a	chrIV.239918	0.529374	0.807542	0.790311	0.901035	0.914217	0.911946	0.943784	0.924323	0.844974	0.944285	0.89588	0.931981	0.891263	0.903406	0.920491	0.909996	0.880887	0.925312	0.940458	0.937581	0.954339	0.955199	0.898923	0.823827	0.948573	0.912898	0.921937	0.911733	0.850021	0.931502	0.942819	0.895738	0.864999	0.901915	0.901101	0.946345	0.939659	0.89395	0.892257	0.898525	0.901069	0.92429	0.829476	0.925404	0.943738	0.919543	0.922874	0.915698
1a	chrII.490550	0.696556	0.788615	0.749759	0.867286	0.949071	0.810821	0.884025	0.917621	0.855301	0.889436	0.867055	0.924633	0.76883	0.850682	0.914715	0.883588	0.892241	0.89729	0.890962	0.839684	0.896564	0.87599	0.850765	0.838474	0.892984	0.874244	0.819163	0.909126	0.889765	0.875578	0.816728	0.930819	0.882231	0.837196	0.886293	0.893892	0.847291	0.894857	0.838537	0.874495	0.946145	0.877024	0.788129	0.891673	0.860189	0.803767	0.94043	0.869993
1a	chrIV.274915	0.732614	0.861495	0.802887	0.871021	0.885083	0.834285	0.891956	0.881049	0.93849	0.909633	0.836869	0.8973	0.823076	0.860901	0.883902	0.89977	0.925498	0.850218	0.834097	0.814207	0.878951	0.890072	0.8998	0.830055	0.871158	0.86739	0.853678	0.845715	0.8222	0.917218	0.894259	0.820984	0.8178	0.842665	0.869956	0.859041	0.865975	0.833685	0.871769	0.865409	0.796183	0.893202	0.835215	0.885604	0.904532	0.781743	0.867009	0.838677
1a	chrI.6340	0.613089	0.837982	0.801573	0.856967	0.884375	0.800941	0.918493	0.88875	0.907749	0.935148	0.854322	0.87856	0.851257	0.862521	0.877643	0.901486	0.925476	0.872467	0.908062	0.921529	0.889581	0.887616	0.848374	0.772272	0.909579	0.857651	0.88548	0.913985	0.828128	0.95457	0.916269	0.857945	0.792598	0.873089	0.855092	0.909208	0.932301	0.869666	0.836915	0.821292	0.826603	0.900058	0.804382	0.868061	0.963701	0.914217	0.938166	0.859131
1a	chrXII.839287	0.752898	0.909203	0.850648	0.939913	0.873165	0.923651	0.922904	0.907565	0.902039	0.923388	0.89146	0.921263	0.834748	0.958676	0.921712	0.948933	0.90621	0.972982	0.954142	0.899263	0.912154	0.935765	0.907707	0.926122	0.940354	0.952905	0.913539	0.82744	0.965122	0.853315	0.864995	0.954108	0.905517	0.939945	0.920775	0.949148	0.843542	0.958674	0.908709	0.931829	0.906722	0.938259	0.895144	0.921884	0.910193	0.873665	0.927464	0.8867
1a	chrXII.822778	0.636612	0.843903	0.80093	0.805543	0.815591	0.803116	0.800482	0.815074	0.790535	0.810607	0.78801	0.794926	0.778446	0.85443	0.845129	0.890175	0.801946	0.83002	0.871536	0.831067	0.847478	0.829891	0.71293	0.812999	0.859641	0.817163	0.854049	0.749023	0.887551	0.786323	0.733057	0.88998	0.886143	0.869538	0.798141	0.860677	0.782455	0.834892	0.774789	0.814397	0.899948	0.849863	0.806086	0.813986	0.773778	0.817258	0.861957	0.823615
1a	chrXII.771751	0.727441	0.774661	0.744764	0.855874	0.895912	0.890663	0.887455	0.861884	0.85535	0.895986	0.836249	0.951028	0.813716	0.882722	0.848895	0.862871	0.867721	0.918093	0.921722	0.875367	0.855292	0.902305	0.883253	0.916799	0.907569	0.930409	0.844229	0.865396	0.828621	0.8423	0.875273	0.887777	0.780179	0.891925	0.940104	0.92293	0.892579	0.942565	0.858236	0.907059	0.829132	0.897655	0.848979	0.893283	0.902785	0.837443	0.910007	0.877407
1a	chrXII.723412	0.768188	0.92331	0.857761	0.938992	0.853038	0.922944	0.900156	0.893228	0.909619	0.888142	0.884985	0.898127	0.826861	0.949625	0.907183	0.940144	0.891223	0.943491	0.905717	0.846583	0.895211	0.929755	0.913644	0.925578	0.913663	0.953363	0.895258	0.783607	0.946871	0.8362	0.851029	0.901489	0.905356	0.913446	0.906691	0.904369	0.807646	0.922257	0.898003	0.930387	0.843303	0.910919	0.903896	0.93008	0.880977	0.800699	0.867459	0.867134
1a	chrIV.916230	0.629895	0.824895	0.798032	0.930364	0.891551	0.928188	0.918873	0.923261	0.845997	0.927917	0.8984	0.932141	0.844849	0.931813	0.923407	0.90562	0.864295	0.973793	0.955499	0.906274	0.924694	0.950253	0.91831	0.883414	0.940929	0.944327	0.900562	0.859766	0.929613	0.856433	0.874388	0.946883	0.895449	0.920567	0.922347	0.953283	0.869586	0.946422	0.904026	0.932923	0.925006	0.917252	0.853487	0.924051	0.913948	0.901567	0.92666	0.921998
1a	chrXVI.551745	0.68319	0.801953	0.75362	0.877384	0.931784	0.907436	0.952314	0.891348	0.861227	0.922499	0.87075	0.975762	0.815401	0.876892	0.902177	0.913561	0.911224	0.919128	0.89845	0.880049	0.936904	0.919279	0.891367	0.889404	0.921392	0.90633	0.868525	0.905953	0.82162	0.899246	0.941397	0.897817	0.846083	0.85818	0.910782	0.924135	0.888484	0.894719	0.888076	0.895606	0.902718	0.930895	0.823731	0.918989	0.895196	0.807733	0.899383	0.833536
1a	chrV.488551	0.744811	0.841053	0.861704	0.893556	0.808254	0.804386	0.828761	0.854533	0.882898	0.83448	0.881017	0.858485	0.899738	0.87037	0.844261	0.867498	0.845135	0.876038	0.89778	0.9019	0.816277	0.833436	0.875079	0.877463	0.920047	0.919492	0.856837	0.806753	0.894131	0.814048	0.799037	0.851252	0.817209	0.905849	0.941952	0.917879	0.864827	0.954818	0.810374	0.855756	0.785806	0.848992	0.887654	0.882165	0.902744	0.866721	0.861009	0.869671
1a	chrXII.573799	0.474527	0.848736	0.827296	0.931804	0.857234	0.869923	0.91316	0.900738	0.812298	0.912426	0.916945	0.848996	0.899547	0.92117	0.935705	0.900138	0.8581	0.921231	0.94597	0.943599	0.912563	0.926981	0.899898	0.788086	0.946942	0.905247	0.927885	0.849835	0.906405	0.894035	0.856821	0.877259	0.879691	0.922138	0.873181	0.917288	0.855668	0.888805	0.889365	0.905737	0.899122	0.88353	0.872043	0.917651	0.932797	0.923984	0.887498	0.884347
1a	chrIV.817652	0.660654	0.907575	0.881762	0.940586	0.896892	0.875196	0.950625	0.928135	0.920046	0.958128	0.902192	0.914908	0.876882	0.951927	0.940429	0.958951	0.950139	0.927237	0.952524	0.943038	0.948637	0.929825	0.89181	0.850083	0.956479	0.928136	0.940644	0.896545	0.938022	0.943148	0.905372	0.916778	0.880491	0.924018	0.904026	0.933316	0.922682	0.925671	0.906846	0.889928	0.908387	0.936122	0.858232	0.924021	0.957006	0.897485	0.973645	0.883423
1a	chrXV.161735	0.800916	0.902861	0.895896	0.96552	0.887733	0.899545	0.930801	0.93196	0.946392	0.917263	0.932659	0.947408	0.871229	0.94441	0.924375	0.95343	0.927678	0.966138	0.937527	0.91266	0.928482	0.921926	0.925864	0.937427	0.959857	0.977291	0.90547	0.868569	0.972846	0.875935	0.885376	0.939631	0.915495	0.921828	0.96275	0.956092	0.888376	0.987545	0.889718	0.909504	0.885261	0.92328	0.887211	0.951077	0.93139	0.859828	0.932631	0.895017
1a	chrVI.118607	0.610183	0.772171	0.766999	0.871845	0.884201	0.78727	0.876213	0.926273	0.873212	0.895635	0.86573	0.889843	0.839429	0.853097	0.86755	0.843316	0.882803	0.879264	0.908654	0.898305	0.864066	0.87338	0.884469	0.76487	0.895758	0.885138	0.835989	0.924243	0.842896	0.909923	0.874298	0.868967	0.773044	0.843363	0.887655	0.902554	0.935076	0.905758	0.817449	0.832184	0.796327	0.858583	0.763615	0.876821	0.953127	0.890856	0.944073	0.906748
1a	chrXII.568232	0.616057	0.848693	0.817837	0.894789	0.855406	0.940035	0.925308	0.854883	0.859139	0.969211	0.838509	0.932184	0.879093	0.936744	0.884689	0.921577	0.866025	0.911453	0.923257	0.90206	0.920701	0.942193	0.893929	0.902319	0.937985	0.922665	0.944123	0.815636	0.871973	0.874232	0.890336	0.854418	0.844073	0.942217	0.92372	0.928735	0.902682	0.893303	0.953856	0.914871	0.91307	0.94762	0.892377	0.887139	0.909053	0.876013	0.927001	0.887615
1a	chrVI.183934	0.79881	0.877233	0.803618	0.902416	0.861416	0.836035	0.876644	0.913349	0.906446	0.881845	0.870981	0.900261	0.791732	0.91067	0.871136	0.903839	0.885751	0.940633	0.93049	0.867228	0.848371	0.876018	0.886764	0.892059	0.903223	0.934966	0.846309	0.844783	0.953609	0.828648	0.810255	0.932374	0.853298	0.891977	0.915283	0.927403	0.838103	0.963505	0.853825	0.877956	0.848467	0.901036	0.848188	0.88507	0.900808	0.842606	0.947013	0.892614
1a	chrXII.611767	0.792395	0.95621	0.876575	0.914488	0.81617	0.918402	0.90973	0.847607	0.898768	0.883772	0.84694	0.879182	0.841993	0.952385	0.904529	0.960741	0.929055	0.91484	0.917127	0.888002	0.8912	0.895582	0.881022	0.914736	0.914678	0.906988	0.920974	0.763085	0.905329	0.846581	0.887577	0.914586	0.85747	0.928637	0.874402	0.914268	0.808754	0.9067	0.89417	0.911967	0.840901	0.941616	0.908288	0.89319	0.884946	0.827242	0.850203	0.787178
1a	chrXIII.560715	0.810359	0.845524	0.786522	0.90881	0.901412	0.838265	0.925067	0.911516	0.909106	0.880785	0.886997	0.932985	0.763902	0.885234	0.90541	0.902936	0.953001	0.940057	0.906851	0.867531	0.882039	0.87343	0.904978	0.871179	0.897904	0.911349	0.820763	0.897948	0.888589	0.875178	0.893444	0.941379	0.824572	0.839654	0.893698	0.908333	0.83401	0.942323	0.839724	0.87783	0.836374	0.893968	0.805546	0.912054	0.914197	0.799304	0.905142	0.803093
1a	chrXIII.219873	0.73633	0.881373	0.836318	0.908669	0.880043	0.94311	0.935721	0.882858	0.879815	0.92567	0.862529	0.954205	0.894881	0.948494	0.910487	0.941437	0.928157	0.92655	0.959959	0.94406	0.919873	0.923659	0.913613	0.929788	0.954612	0.936717	0.933832	0.854221	0.865081	0.889407	0.939318	0.926373	0.825597	0.946175	0.942241	0.96247	0.916305	0.946646	0.918809	0.937368	0.87644	0.967561	0.900565	0.916198	0.932283	0.88161	0.914059	0.856502
1a	chrXVI.526979	0.595093	0.901946	0.866459	0.921801	0.857699	0.92642	0.913709	0.881492	0.863893	0.941826	0.879566	0.894853	0.916179	0.948966	0.91765	0.948795	0.862071	0.906746	0.926799	0.911472	0.933708	0.943699	0.890793	0.88622	0.953298	0.927569	0.96426	0.804603	0.92016	0.881685	0.860315	0.863905	0.91398	0.955938	0.914861	0.928703	0.880513	0.887787	0.941469	0.922492	0.929969	0.938721	0.923077	0.912336	0.898823	0.880665	0.907591	0.906564
1a	chrV.272271	0.718124	0.774162	0.847175	0.884499	0.784076	0.736265	0.827239	0.878031	0.901092	0.822144	0.878082	0.853185	0.846235	0.817352	0.804648	0.827258	0.8437	0.855024	0.846147	0.874751	0.823739	0.796653	0.850017	0.792208	0.881956	0.893365	0.799562	0.852681	0.871524	0.825974	0.824133	0.822282	0.77572	0.808817	0.904563	0.88404	0.899364	0.936125	0.746765	0.750731	0.71833	0.79648	0.749395	0.857551	0.912274	0.840805	0.876529	0.850908
1a	chrXV.825642	0.776922	0.865547	0.873205	0.94965	0.816369	0.891005	0.904944	0.866198	0.90696	0.917706	0.895228	0.930542	0.862205	0.921299	0.880067	0.914511	0.873684	0.943456	0.897744	0.882794	0.887583	0.886351	0.929352	0.944739	0.938493	0.956469	0.891902	0.797557	0.94977	0.811388	0.840162	0.876425	0.874618	0.914345	0.966095	0.934219	0.843192	0.965841	0.916621	0.891316	0.884768	0.905562	0.895464	0.903672	0.898587	0.833542	0.896886	0.854044
1a	chrXV.908543	0.784623	0.832075	0.767074	0.828827	0.767999	0.764789	0.771648	0.807385	0.78601	0.763914	0.799782	0.822059	0.816356	0.839622	0.818845	0.835717	0.809235	0.824281	0.874416	0.844691	0.753614	0.7504	0.830781	0.864009	0.860621	0.846447	0.801125	0.738656	0.862133	0.72696	0.712058	0.870249	0.775255	0.866786	0.887952	0.883438	0.756512	0.909445	0.802069	0.848214	0.820903	0.85216	0.861184	0.805304	0.802345	0.780565	0.829023	0.784051
1a	chrXV.762138	0.813087	0.86721	0.908415	0.930138	0.882248	0.876457	0.920103	0.890731	0.948785	0.8834	0.919254	0.947505	0.860093	0.894851	0.887793	0.947129	0.915051	0.918564	0.87693	0.884136	0.935768	0.891964	0.86291	0.938471	0.943839	0.95491	0.880285	0.864463	0.920134	0.869909	0.894817	0.888211	0.912385	0.87403	0.949745	0.922427	0.897525	0.954008	0.833834	0.851188	0.85504	0.887814	0.850984	0.945521	0.889727	0.796841	0.887435	0.844918
1a	chrXV.673774	0.835542	0.892395	0.85278	0.929621	0.888568	0.940911	0.933499	0.895327	0.933709	0.926527	0.87109	0.962127	0.823893	0.943879	0.916053	0.949646	0.94187	0.957689	0.923733	0.876461	0.924561	0.932265	0.915635	0.95454	0.928855	0.94682	0.897936	0.837257	0.917355	0.867239	0.916479	0.948052	0.876321	0.915025	0.932171	0.940156	0.866719	0.952194	0.906225	0.9295	0.878422	0.946065	0.876111	0.925858	0.907413	0.831803	0.908545	0.851993
1a	chrXIII.434276	0.719983	0.913405	0.825529	0.934452	0.910218	0.9109	0.945163	0.937838	0.911708	0.961176	0.877608	0.933878	0.833148	0.964732	0.948596	0.952838	0.95054	0.956669	0.965329	0.908157	0.929231	0.946273	0.928448	0.881317	0.93629	0.930257	0.922426	0.876023	0.94093	0.915392	0.89895	0.959176	0.875534	0.93177	0.904049	0.943274	0.879659	0.93154	0.938149	0.94009	0.920309	0.963893	0.872499	0.916538	0.943281	0.885203	0.971889	0.894457
1a	chrXIII.407547	0.517543	0.825711	0.906176	0.902848	0.827592	0.869981	0.893579	0.856217	0.839572	0.879916	0.898192	0.870429	0.971127	0.885621	0.882524	0.909752	0.844137	0.842136	0.88388	0.948416	0.941193	0.891987	0.836522	0.820911	0.956653	0.901942	0.94261	0.836415	0.841364	0.89735	0.89948	0.803087	0.867256	0.89908	0.905446	0.906191	0.944855	0.873355	0.840487	0.835146	0.84445	0.867224	0.851429	0.915537	0.902631	0.878482	0.847476	0.859255
1a	chrXV.943422	0.790522	0.891408	0.785928	0.879015	0.846141	0.917097	0.896339	0.858149	0.865978	0.902412	0.822941	0.920828	0.809271	0.941108	0.868762	0.923025	0.886076	0.937818	0.950343	0.885154	0.857905	0.89821	0.884467	0.944093	0.912454	0.927091	0.891412	0.797001	0.9013	0.81616	0.851425	0.932421	0.82282	0.937725	0.915667	0.942753	0.832959	0.945552	0.90779	0.925655	0.873322	0.954862	0.899485	0.871525	0.885116	0.847056	0.920176	0.852641
1a	chrXV.967788	0.686352	0.885801	0.892761	0.945166	0.943866	0.891001	0.94907	0.943441	0.945651	0.948316	0.951176	0.945957	0.912763	0.918041	0.9476	0.96808	0.92554	0.944756	0.931953	0.93219	0.968363	0.953055	0.898848	0.896349	0.979382	0.953353	0.933058	0.917827	0.941521	0.942889	0.909675	0.916456	0.957947	0.927963	0.949451	0.960054	0.933414	0.942327	0.884727	0.902442	0.934362	0.925677	0.891692	0.966712	0.94455	0.900463	0.940893	0.93195
1a	chrXVI.225865	0.65986	0.842489	0.826834	0.859973	0.892636	0.857414	0.915623	0.853327	0.887232	0.880036	0.879241	0.910902	0.905223	0.872494	0.85969	0.913337	0.900526	0.858388	0.897477	0.926059	0.889614	0.891546	0.850408	0.872952	0.938658	0.916574	0.894499	0.887492	0.793087	0.920874	0.925942	0.813514	0.802554	0.891783	0.919515	0.907905	0.933878	0.894218	0.829932	0.862297	0.786572	0.894952	0.883759	0.923863	0.926917	0.832932	0.865896	0.838245
1a	chrXIII.282785	0.655633	0.900615	0.857885	0.929666	0.91326	0.92185	0.973948	0.926763	0.935224	0.977536	0.906901	0.943826	0.914101	0.939011	0.937067	0.965288	0.950909	0.940183	0.950902	0.953776	0.959475	0.96416	0.926954	0.870336	0.96713	0.932642	0.956079	0.907067	0.882962	0.966772	0.975749	0.905445	0.873866	0.939106	0.920806	0.964444	0.948942	0.917178	0.923831	0.912977	0.885601	0.966729	0.888469	0.93881	0.983315	0.929972	0.938983	0.901497
1a	chrXVI.339390	0.670656	0.839355	0.838304	0.91693	0.865956	0.864326	0.889942	0.911296	0.907064	0.912912	0.925004	0.905137	0.88018	0.874695	0.878846	0.911282	0.82646	0.949264	0.901246	0.886642	0.899071	0.918122	0.891966	0.886499	0.941524	0.939415	0.886885	0.846293	0.947439	0.845003	0.834115	0.886028	0.943354	0.910523	0.941436	0.958795	0.871758	0.94154	0.860716	0.865416	0.901924	0.889562	0.875824	0.912134	0.906109	0.908723	0.904295	0.951992
1a	chrI.220212	0.672458	0.895508	0.860288	0.947168	0.915415	0.931584	0.938542	0.921264	0.9096	0.967952	0.912492	0.940801	0.902272	0.960959	0.943726	0.951835	0.908176	0.958789	0.96211	0.926391	0.935606	0.968284	0.934274	0.919825	0.971429	0.964558	0.948812	0.865886	0.946652	0.908164	0.882635	0.91657	0.914366	0.96853	0.95517	0.957877	0.902561	0.947007	0.945519	0.958221	0.936448	0.948426	0.933163	0.946547	0.945236	0.907201	0.950511	0.938553
1a	chrXVI.453487	0.540131	0.797406	0.832903	0.912045	0.799893	0.901205	0.922995	0.832607	0.819105	0.924364	0.888347	0.905128	0.911896	0.88483	0.866092	0.890433	0.822272	0.905194	0.887498	0.92644	0.917586	0.897605	0.893219	0.862922	0.947556	0.911961	0.922188	0.810627	0.854078	0.841037	0.890964	0.812353	0.847979	0.901391	0.923922	0.92892	0.879369	0.895589	0.907666	0.857516	0.890886	0.893977	0.864284	0.889929	0.901824	0.878802	0.854135	0.836147
1a	chrV.212042	0.681373	0.83619	0.887041	0.931832	0.867679	0.848357	0.901553	0.908167	0.934428	0.907276	0.925846	0.912003	0.904825	0.898509	0.87178	0.901503	0.880938	0.91693	0.908173	0.918865	0.89898	0.90915	0.894613	0.873574	0.949827	0.96517	0.891066	0.883857	0.912221	0.893491	0.879482	0.846076	0.857859	0.899543	0.95571	0.92554	0.942094	0.958122	0.839445	0.854024	0.802371	0.864768	0.857849	0.937162	0.954583	0.881017	0.918795	0.920801
1a	chrXII.553843	0.474711	0.838047	0.80722	0.883056	0.893466	0.838513	0.895166	0.905586	0.82025	0.922523	0.875393	0.84256	0.870067	0.906845	0.927183	0.901568	0.868591	0.894824	0.954604	0.93704	0.910974	0.923517	0.836185	0.760525	0.930883	0.870805	0.921236	0.879456	0.894398	0.922318	0.842674	0.900284	0.871771	0.919039	0.8435	0.911506	0.891285	0.86931	0.858006	0.881484	0.920526	0.887756	0.834566	0.888343	0.926058	0.946248	0.941469	0.910897
1a	chrXII.53993	0.721128	0.955537	0.931553	0.935799	0.888284	0.889607	0.923834	0.907714	0.951385	0.914778	0.907094	0.888888	0.893223	0.94723	0.932794	0.984985	0.937342	0.906737	0.915193	0.90574	0.945003	0.934063	0.863739	0.886054	0.94908	0.934001	0.945108	0.842376	0.942789	0.925586	0.88977	0.893386	0.93454	0.929876	0.897231	0.914318	0.891411	0.904767	0.874435	0.892248	0.870282	0.92087	0.901788	0.943523	0.916776	0.853631	0.90547	0.878796
1a	chrXV.486978	0.635585	0.859747	0.924263	0.916879	0.841974	0.887468	0.910668	0.840726	0.910861	0.903637	0.890248	0.899364	0.946106	0.904813	0.876315	0.922397	0.891571	0.848369	0.860737	0.907207	0.925301	0.907987	0.873686	0.879794	0.946563	0.933901	0.933271	0.825392	0.837357	0.910577	0.916317	0.769099	0.840452	0.901126	0.931174	0.879007	0.935599	0.879942	0.870038	0.8629	0.790505	0.873612	0.892526	0.936569	0.91894	0.814352	0.84253	0.837879
1a	chrVII.1052257	0.708752	0.899696	0.90586	0.955982	0.894969	0.924637	0.953331	0.896316	0.915016	0.909444	0.939032	0.938301	0.894507	0.929071	0.937733	0.969839	0.921381	0.929567	0.896068	0.903954	0.967647	0.935008	0.901381	0.924175	0.963874	0.955678	0.92793	0.853352	0.916501	0.899078	0.918484	0.881564	0.941	0.904738	0.934818	0.922315	0.874075	0.919662	0.89366	0.907603	0.896766	0.914603	0.900239	0.972108	0.899683	0.809138	0.863195	0.840409
1a	chrII.202306	0.794313	0.955698	0.870395	0.905472	0.853375	0.901324	0.929818	0.867399	0.946126	0.91242	0.856268	0.896023	0.851021	0.94782	0.893767	0.963646	0.956836	0.91539	0.926579	0.902729	0.889063	0.91442	0.887505	0.906095	0.922408	0.923337	0.921272	0.819749	0.885518	0.901142	0.921909	0.892771	0.8293	0.930088	0.888077	0.918315	0.865599	0.913936	0.88637	0.902343	0.799266	0.946095	0.909261	0.907684	0.935278	0.847564	0.8885	0.821407
1a	chrXV.343446	0.506629	0.857804	0.855623	0.936321	0.895393	0.906565	0.964697	0.912582	0.860899	0.957442	0.919948	0.910463	0.924131	0.933909	0.94267	0.937956	0.908425	0.916784	0.942364	0.962997	0.969742	0.954814	0.904109	0.819404	0.969916	0.923415	0.95878	0.898903	0.877022	0.954626	0.941856	0.866941	0.87671	0.920889	0.899577	0.930246	0.934348	0.888741	0.914766	0.900049	0.903826	0.922475	0.864797	0.942678	0.959979	0.911717	0.91889	0.882932
1a	chrXV.34148	0.76098	0.867853	0.863004	0.956564	0.91379	0.887454	0.938217	0.952684	0.940507	0.93495	0.929847	0.959209	0.849069	0.934024	0.925623	0.937942	0.928886	0.970917	0.942756	0.910376	0.936398	0.931331	0.923798	0.908457	0.953628	0.971461	0.891839	0.90759	0.964239	0.896032	0.892979	0.946419	0.903797	0.903841	0.954937	0.953599	0.911026	0.982843	0.885638	0.900187	0.895061	0.918018	0.848093	0.948044	0.944219	0.871095	0.966065	0.91682
1a	chrXV.312633	0.533811	0.891913	0.866401	0.89107	0.877824	0.86627	0.89551	0.890784	0.852624	0.928492	0.855431	0.847908	0.917293	0.940706	0.932425	0.931559	0.902769	0.866112	0.955702	0.950477	0.920838	0.925197	0.842876	0.792676	0.941701	0.877823	0.961113	0.851536	0.8842	0.941324	0.870967	0.886333	0.854693	0.949514	0.858558	0.910135	0.923125	0.866411	0.883164	0.898861	0.893568	0.916457	0.873726	0.892138	0.934463	0.936213	0.935064	0.896972
1a	chrIV.542422	0.555359	0.876735	0.812881	0.850413	0.768468	0.809235	0.85138	0.846073	0.836279	0.875241	0.831665	0.786274	0.902777	0.876737	0.848088	0.882748	0.838501	0.86209	0.927616	0.942386	0.827593	0.857287	0.841942	0.755808	0.90234	0.838367	0.911901	0.790871	0.848205	0.863854	0.847458	0.852862	0.789385	0.924965	0.830014	0.927715	0.862689	0.866169	0.831184	0.829048	0.795786	0.894734	0.859868	0.82107	0.933443	0.976542	0.866616	0.863247
1a	chrXII.108396	0.681353	0.855901	0.792197	0.914969	0.928485	0.934451	0.94562	0.93117	0.878724	0.922512	0.909947	0.954728	0.853338	0.92919	0.918765	0.934989	0.89817	0.972818	0.962959	0.92121	0.930476	0.958379	0.913023	0.909625	0.95237	0.958351	0.903776	0.897694	0.89996	0.892644	0.920818	0.945365	0.890272	0.922337	0.932442	0.966583	0.894399	0.951729	0.890386	0.935008	0.894391	0.942415	0.877471	0.947698	0.930732	0.88631	0.925447	0.914921
1a	chrV.153007	0.740636	0.953926	0.915841	0.92129	0.862227	0.883366	0.932273	0.880131	0.945302	0.932698	0.866475	0.893339	0.908661	0.944197	0.93255	0.972971	0.977346	0.880272	0.91933	0.930088	0.927182	0.906377	0.890914	0.866615	0.941053	0.895053	0.952144	0.839133	0.883434	0.943977	0.933295	0.888403	0.848169	0.933491	0.888881	0.91877	0.905701	0.891183	0.902827	0.895444	0.850498	0.949347	0.899422	0.907639	0.945543	0.874641	0.899768	0.822419
1a	chrI.68438	0.743796	0.910793	0.871342	0.904677	0.915522	0.87904	0.90335	0.903455	0.944142	0.929897	0.877582	0.911482	0.856873	0.929334	0.911658	0.954437	0.916516	0.909337	0.916374	0.875429	0.913206	0.933619	0.864231	0.905367	0.932937	0.933219	0.913965	0.853173	0.932767	0.907358	0.852963	0.894906	0.910749	0.929389	0.916642	0.913927	0.89241	0.912844	0.882641	0.905622	0.889574	0.919828	0.898992	0.923367	0.907454	0.848596	0.940935	0.914102
1a	chrV.152706	0.654574	0.909427	0.89308	0.948838	0.88234	0.919431	0.921646	0.873218	0.904538	0.931874	0.883868	0.885977	0.873848	0.95326	0.95763	0.93931	0.935873	0.899929	0.892727	0.867068	0.929988	0.950882	0.920894	0.870987	0.926176	0.918765	0.933255	0.803998	0.897913	0.914926	0.886475	0.855906	0.885075	0.921914	0.884885	0.865971	0.840279	0.864051	0.926678	0.951655	0.864591	0.898048	0.913927	0.944964	0.911341	0.813992	0.854052	0.83496
1a	chrXV.170094	0.670031	0.864885	0.893988	0.962528	0.87147	0.915365	0.946182	0.912309	0.922672	0.945656	0.93285	0.946781	0.916812	0.943447	0.903573	0.934534	0.898774	0.946658	0.9304	0.936191	0.941121	0.943206	0.931646	0.911131	0.973071	0.986168	0.933398	0.874406	0.927123	0.899577	0.915627	0.864702	0.879357	0.926741	0.970673	0.944654	0.937368	0.962249	0.910318	0.898134	0.857494	0.912766	0.888285	0.955332	0.957673	0.877073	0.927896	0.90884
1a	chrV.123025	0.790012	0.894859	0.91444	0.943316	0.854101	0.931844	0.919797	0.892181	0.945719	0.92017	0.904729	0.946071	0.900748	0.940079	0.8891	0.95491	0.896809	0.948614	0.921802	0.913267	0.930329	0.929543	0.899531	0.960528	0.960672	0.97495	0.928502	0.827696	0.941081	0.8597	0.903207	0.905388	0.906246	0.939215	0.967535	0.961319	0.91301	0.974085	0.887553	0.894962	0.862017	0.928726	0.899911	0.935567	0.919657	0.874043	0.906375	0.899258
1a	chrIV.381498	0.810127	0.891994	0.899843	0.92679	0.845753	0.875462	0.919624	0.876258	0.94638	0.910502	0.888622	0.934237	0.887991	0.925884	0.875304	0.937825	0.930898	0.917293	0.920962	0.92797	0.896381	0.884428	0.894821	0.930464	0.949554	0.953399	0.906427	0.852031	0.907835	0.877247	0.90317	0.884242	0.83105	0.918816	0.957473	0.941622	0.918462	0.971971	0.872493	0.870182	0.822206	0.919548	0.884513	0.914464	0.940394	0.856612	0.919059	0.847139
1a	chrII.251270	0.765703	0.929032	0.855935	0.937079	0.89871	0.948015	0.959522	0.889866	0.913042	0.945188	0.878727	0.944815	0.862536	0.971061	0.949011	0.967629	0.971449	0.949511	0.957053	0.922725	0.929936	0.94473	0.932708	0.931816	0.950444	0.938729	0.938281	0.848074	0.899616	0.910181	0.937524	0.940151	0.857126	0.949311	0.919929	0.942341	0.868628	0.934766	0.940344	0.963837	0.891691	0.970416	0.922667	0.936232	0.938628	0.859593	0.90853	0.831069
1a	chrIV.330843	0.631809	0.782059	0.846459	0.898191	0.889706	0.926323	0.899826	0.843562	0.85522	0.911371	0.858413	0.933452	0.831068	0.886365	0.900929	0.899907	0.857973	0.885941	0.84202	0.825207	0.953103	0.933335	0.846396	0.897299	0.910197	0.908037	0.886351	0.812034	0.858043	0.856729	0.872458	0.842234	0.904391	0.864379	0.901171	0.862933	0.86607	0.859487	0.876405	0.890842	0.909635	0.862044	0.827289	0.923767	0.836301	0.770281	0.849028	0.841197
1a	chrVII.324668	0.595984	0.891037	0.801799	0.930908	0.841739	0.91751	0.937919	0.852916	0.839599	0.953998	0.842613	0.882455	0.82995	0.953812	0.94248	0.911782	0.921928	0.905033	0.90495	0.867621	0.900661	0.92839	0.952515	0.838723	0.903569	0.886825	0.922724	0.7873	0.867599	0.887987	0.883025	0.849053	0.813777	0.909787	0.857973	0.865534	0.795228	0.841301	0.98386	0.954586	0.886644	0.928622	0.895862	0.893045	0.911446	0.812102	0.867828	0.78883
1a	chrXI.99620	0.628275	0.816939	0.735043	0.875339	0.870287	0.782448	0.856557	0.925952	0.814776	0.873059	0.862495	0.853358	0.775548	0.867039	0.901131	0.864633	0.851567	0.916512	0.932365	0.874307	0.850326	0.853273	0.861966	0.77707	0.885026	0.857625	0.828589	0.866717	0.932969	0.835411	0.772387	0.954117	0.861145	0.861576	0.850488	0.917093	0.807276	0.907443	0.837673	0.85948	0.927379	0.877792	0.786046	0.846918	0.88033	0.887805	0.947634	0.888373
1a	chrII.203119	0.70229	0.882925	0.884235	0.962622	0.912836	0.871186	0.933324	0.949734	0.951178	0.939695	0.959577	0.93585	0.914398	0.923716	0.926526	0.939639	0.910769	0.954333	0.936248	0.929142	0.926253	0.938608	0.940672	0.895584	0.973442	0.978126	0.914092	0.907044	0.957376	0.918413	0.883974	0.89402	0.918915	0.927749	0.972043	0.95672	0.923188	0.96992	0.891601	0.90499	0.880926	0.909154	0.902348	0.963336	0.966901	0.898356	0.944417	0.946812
1a	chrXV.347348	0.664672	0.904413	0.921624	0.955602	0.87707	0.94412	0.957929	0.903448	0.911827	0.950955	0.914063	0.941262	0.940619	0.967323	0.93387	0.970998	0.929284	0.932254	0.951261	0.965295	0.972549	0.951239	0.906447	0.910174	0.985037	0.960768	0.97556	0.864234	0.916375	0.924416	0.946094	0.899183	0.892893	0.953943	0.94623	0.956372	0.947862	0.943007	0.921829	0.914625	0.895206	0.948482	0.901533	0.951018	0.950817	0.900478	0.924619	0.883668
1a	chrIV.551145	0.765831	0.944946	0.931247	0.937269	0.802946	0.915263	0.897459	0.845441	0.933204	0.892313	0.875152	0.885248	0.91405	0.952489	0.87928	0.949126	0.90072	0.891094	0.890713	0.889976	0.889651	0.905677	0.904584	0.933571	0.935654	0.952699	0.937784	0.75944	0.90603	0.85635	0.880735	0.827909	0.856103	0.939443	0.931198	0.901745	0.864788	0.916544	0.901597	0.90281	0.787456	0.912667	0.942492	0.921307	0.907439	0.815519	0.844469	0.837332
1a	chrXV.394676	0.756544	0.84166	0.833494	0.940453	0.917365	0.921905	0.943806	0.903403	0.890182	0.928591	0.888888	0.97266	0.844127	0.935364	0.94668	0.920515	0.956902	0.942237	0.933692	0.904403	0.933329	0.923401	0.93991	0.917418	0.941493	0.938564	0.890607	0.88398	0.885081	0.895704	0.926071	0.940228	0.841574	0.900924	0.9416	0.928035	0.885713	0.949237	0.91339	0.947138	0.897359	0.92691	0.860459	0.941831	0.926055	0.829852	0.911818	0.832089
1a	chrII.116901	0.689973	0.949984	0.890954	0.914287	0.892521	0.915455	0.926815	0.888341	0.893284	0.917567	0.859714	0.891006	0.886391	0.971766	0.951187	0.976187	0.959458	0.889332	0.949249	0.927124	0.93959	0.931288	0.865756	0.874657	0.942868	0.906218	0.959148	0.836187	0.896109	0.932439	0.908193	0.919564	0.871985	0.946766	0.875375	0.910325	0.889208	0.887652	0.904178	0.933551	0.886576	0.950322	0.903267	0.923156	0.914787	0.857996	0.910467	0.839348
1a	chrXV.349690	0.641079	0.805914	0.800677	0.880255	0.918896	0.848512	0.893819	0.90164	0.848958	0.905909	0.830168	0.915449	0.829871	0.899502	0.930082	0.88341	0.938924	0.850246	0.90495	0.880328	0.917972	0.889375	0.870836	0.803959	0.897985	0.86584	0.872172	0.894769	0.83033	0.928036	0.891003	0.897825	0.794304	0.85676	0.871195	0.868922	0.915147	0.866622	0.869018	0.894349	0.873369	0.890803	0.783845	0.892732	0.903327	0.816262	0.929926	0.837178
1a	chrII.193577	0.710146	0.890059	0.844536	0.959708	0.94519	0.911194	0.945502	0.970299	0.923319	0.945528	0.939629	0.957482	0.874942	0.941595	0.962751	0.953428	0.926869	0.967099	0.9472	0.906163	0.953513	0.9587	0.950224	0.901141	0.961198	0.962864	0.914163	0.906662	0.957736	0.918587	0.895821	0.948109	0.941655	0.92157	0.949423	0.957398	0.89543	0.950227	0.922479	0.944903	0.937489	0.941826	0.887006	0.964301	0.938092	0.873625	0.950828	0.938986
1a	chrIV.755365	0.57671	0.883764	0.870441	0.962883	0.91067	0.897052	0.951878	0.956098	0.899687	0.950706	0.945134	0.913862	0.892546	0.937995	0.95736	0.951245	0.904439	0.94392	0.930114	0.919826	0.974959	0.961586	0.917988	0.836412	0.961088	0.943328	0.937975	0.894881	0.950147	0.935739	0.900034	0.89935	0.947139	0.908349	0.907553	0.930667	0.903049	0.906304	0.911565	0.902573	0.927287	0.915194	0.858383	0.957029	0.940248	0.887257	0.935916	0.924825
1a	chrXV.427404	0.670543	0.883502	0.842548	0.925083	0.886993	0.889214	0.94237	0.895371	0.85931	0.939413	0.869013	0.922393	0.854221	0.938522	0.957547	0.94484	0.949258	0.909023	0.937733	0.924526	0.945547	0.900959	0.896379	0.85635	0.939708	0.886126	0.925816	0.863911	0.901692	0.908378	0.897545	0.937255	0.864183	0.909056	0.888222	0.923843	0.869554	0.900001	0.928782	0.913619	0.959917	0.947319	0.8518	0.899521	0.908971	0.858501	0.932927	0.813888
1a	chrXII.380632	0.674366	0.816894	0.80807	0.912802	0.937765	0.783204	0.920957	0.922287	0.883322	0.854712	0.93458	0.910137	0.811176	0.857146	0.916908	0.89082	0.934713	0.879862	0.872427	0.873091	0.902504	0.86254	0.879942	0.816146	0.913594	0.914738	0.818765	0.944374	0.866028	0.920859	0.868014	0.855556	0.846837	0.804984	0.896347	0.857659	0.863534	0.900306	0.809097	0.85179	0.829864	0.836569	0.800556	0.952713	0.905489	0.743361	0.889987	0.80776
1a	chrII.182127	0.688438	0.879514	0.9044	0.908936	0.839584	0.840372	0.856441	0.870242	0.868216	0.859441	0.878993	0.855808	0.911105	0.92348	0.898316	0.911496	0.885678	0.878351	0.940513	0.940146	0.875382	0.868505	0.842806	0.863385	0.943202	0.914625	0.912175	0.822064	0.919	0.860692	0.822686	0.89942	0.851563	0.937078	0.912789	0.918531	0.890658	0.942756	0.829348	0.882243	0.848369	0.875725	0.885134	0.900063	0.906157	0.892174	0.898408	0.866991
1a	chrXV.424210	0.610348	0.907719	0.849643	0.893646	0.897073	0.865322	0.892977	0.870622	0.899729	0.882448	0.907922	0.840799	0.8855	0.899624	0.905691	0.931252	0.875684	0.891839	0.894973	0.87639	0.879961	0.94015	0.86368	0.852743	0.926534	0.919361	0.908652	0.825269	0.879064	0.908662	0.848312	0.823697	0.906361	0.924227	0.875554	0.881657	0.835082	0.861343	0.845127	0.911923	0.816829	0.871497	0.942712	0.944891	0.908072	0.846073	0.833392	0.885723
1a	chrXVI.826632	0.669848	0.742429	0.741112	0.875378	0.891173	0.796464	0.884851	0.946164	0.878087	0.867251	0.894884	0.921505	0.76807	0.827176	0.840742	0.846222	0.846195	0.928701	0.885127	0.855958	0.880311	0.873087	0.860925	0.805423	0.885302	0.914926	0.78792	0.933442	0.883865	0.855001	0.861333	0.900017	0.837839	0.795079	0.89586	0.913998	0.899405	0.937059	0.777301	0.795478	0.813148	0.840729	0.713883	0.891653	0.907	0.840753	0.939547	0.913363
1a	chrVIII.141487	0.612645	0.925244	0.87758	0.954123	0.896001	0.888958	0.949665	0.909319	0.874023	0.917787	0.923286	0.880089	0.896751	0.948749	0.983667	0.957822	0.955267	0.915972	0.941203	0.940197	0.944852	0.928831	0.917636	0.831371	0.95511	0.906152	0.942888	0.864162	0.907637	0.940333	0.908401	0.910081	0.894891	0.923878	0.875426	0.911486	0.850496	0.888079	0.909275	0.936363	0.905581	0.922201	0.901538	0.948632	0.936953	0.869596	0.878636	0.822936
1b	chrXII.1061099	0.520437	0.845566	0.901443	0.856944	0.674248	0.866014	0.837357	0.743797	0.842091	0.867349	0.771718	0.769751	0.884763	0.86489	0.808301	0.871304	0.807998	0.778177	0.775368	0.827494	0.875885	0.858431	0.801844	0.760762	0.849321	0.811878	0.919946	0.655993	0.782011	0.827238	0.874811	0.701263	0.784794	0.852537	0.783693	0.805022	0.834702	0.748688	0.84291	0.774975	0.720663	0.830674	0.807014	0.811091	0.844885	0.812276	0.737205	0.751036
1b	chrXII.390704	0.447419	0.837637	0.797676	0.854571	0.813071	0.895215	0.883675	0.786982	0.763504	0.897063	0.833969	0.831414	0.917682	0.885636	0.880194	0.891839	0.807716	0.835919	0.880202	0.899301	0.883053	0.902	0.847967	0.82115	0.920025	0.853463	0.941886	0.755029	0.796551	0.857161	0.844963	0.771846	0.837656	0.927924	0.855202	0.876511	0.824746	0.799586	0.910576	0.900533	0.889124	0.89363	0.924677	0.869255	0.860083	0.854558	0.801282	0.814552
1b	chrXII.902989	0.396902	0.851974	0.823819	0.883135	0.767142	0.838967	0.836617	0.818198	0.782755	0.856689	0.852312	0.748793	0.878497	0.883572	0.867803	0.860046	0.773216	0.829055	0.842303	0.840043	0.851773	0.896763	0.847014	0.739346	0.876575	0.85684	0.90546	0.717054	0.854673	0.837042	0.77822	0.733555	0.857158	0.883189	0.801944	0.813518	0.775442	0.77285	0.861938	0.860721	0.796928	0.815117	0.876649	0.869855	0.854801	0.825489	0.77801	0.845213
1b	chrXIII.465735	0.442226	0.781398	0.814329	0.821806	0.780241	0.844945	0.859546	0.80082	0.793559	0.911547	0.768439	0.828535	0.898838	0.865783	0.835254	0.855858	0.829643	0.783668	0.863562	0.903389	0.891032	0.870097	0.798163	0.736287	0.88434	0.81085	0.924693	0.791248	0.756641	0.893181	0.88841	0.766537	0.742831	0.875955	0.81928	0.856432	0.936278	0.786146	0.85886	0.804492	0.813601	0.872843	0.782158	0.810807	0.892356	0.889865	0.869096	0.826025
1b	chrXII.554235	0.420884	0.783485	0.736502	0.736645	0.76175	0.820057	0.788445	0.787491	0.774267	0.857268	0.713624	0.760637	0.850022	0.820726	0.768712	0.832626	0.745319	0.76017	0.842418	0.840109	0.825762	0.866708	0.726427	0.703456	0.828112	0.772422	0.887388	0.737981	0.731871	0.846615	0.827097	0.752814	0.753581	0.866075	0.756337	0.843984	0.891015	0.735138	0.790325	0.772297	0.754438	0.855395	0.772305	0.76092	0.841671	0.900576	0.836546	0.884937
1b	chrXIII.751308	0.493087	0.831096	0.816383	0.780536	0.676856	0.869352	0.830014	0.690211	0.774094	0.88563	0.687532	0.778007	0.884063	0.8681	0.778857	0.857661	0.803537	0.73834	0.818581	0.861339	0.833204	0.834464	0.771026	0.77105	0.845122	0.772093	0.936217	0.652939	0.704541	0.825035	0.868037	0.697946	0.685678	0.89235	0.779989	0.819645	0.853885	0.731035	0.880541	0.798635	0.753727	0.885512	0.838057	0.750902	0.839844	0.836023	0.778179	0.727023
1b	chrI.217322	0.395284	0.836891	0.739528	0.749791	0.76882	0.840085	0.792617	0.736012	0.689366	0.776648	0.727028	0.698708	0.764749	0.85606	0.819863	0.858291	0.756384	0.765896	0.840274	0.803048	0.824114	0.861418	0.670129	0.717423	0.811599	0.764707	0.873844	0.670305	0.757992	0.799088	0.761776	0.775329	0.807903	0.853993	0.679464	0.768452	0.725552	0.695983	0.765001	0.825316	0.785358	0.814292	0.811831	0.799509	0.749092	0.772567	0.741258	0.749861
1b	chrXIV.447085	0.518469	0.922047	0.859664	0.873192	0.841818	0.775312	0.887439	0.874375	0.87982	0.87447	0.884024	0.790988	0.925755	0.865877	0.895791	0.926379	0.890149	0.800723	0.862	0.906439	0.884806	0.866391	0.841894	0.730176	0.910727	0.841478	0.919813	0.841738	0.834334	0.953726	0.86232	0.76851	0.851977	0.875669	0.822202	0.85789	0.871369	0.792391	0.839478	0.821946	0.802069	0.87488	0.875258	0.886916	0.918786	0.849376	0.845255	0.833825
1b	chrXIII.26123	0.724091	0.751126	0.574909	0.706403	0.78428	0.77516	0.826035	0.738188	0.755128	0.797581	0.640444	0.815014	0.548363	0.7839	0.768801	0.793526	0.870443	0.794992	0.790192	0.70635	0.754459	0.769524	0.743817	0.743963	0.716668	0.717418	0.70991	0.744824	0.679318	0.770202	0.827011	0.840547	0.623228	0.716058	0.68094	0.756436	0.684701	0.735742	0.77001	0.778486	0.725854	0.843263	0.661973	0.721188	0.763755	0.654502	0.795879	0.612397
1b	chrXIV.302313	0.598176	0.947988	0.904442	0.909827	0.790448	0.825374	0.909564	0.842172	0.902807	0.91648	0.855615	0.809173	0.884831	0.919943	0.897318	0.94293	0.919162	0.841284	0.872179	0.898737	0.895362	0.876525	0.857414	0.781541	0.908009	0.859446	0.941093	0.785564	0.882052	0.918241	0.870036	0.795987	0.835881	0.897825	0.825261	0.856753	0.845391	0.822404	0.890688	0.835574	0.818376	0.895622	0.874786	0.869992	0.920192	0.844352	0.86502	0.787669
1b	chrXIII.746027	0.46359	0.876551	0.8443	0.804807	0.765196	0.841618	0.859324	0.721704	0.795096	0.866888	0.758973	0.7593	0.895348	0.878642	0.841928	0.890958	0.86064	0.742639	0.83758	0.882381	0.851067	0.859937	0.765875	0.754328	0.872114	0.792306	0.940079	0.718545	0.719542	0.898396	0.869008	0.702526	0.735967	0.897275	0.7688	0.795015	0.838359	0.725827	0.8483	0.835844	0.754179	0.860556	0.886278	0.827003	0.862584	0.809865	0.765075	0.716647
1b	chrXIII.230815	0.531496	0.848704	0.740319	0.738583	0.789111	0.706173	0.722417	0.783352	0.796716	0.755992	0.769451	0.694239	0.850466	0.783777	0.773852	0.821537	0.739752	0.720825	0.808388	0.789059	0.721592	0.799327	0.739595	0.725282	0.815796	0.787135	0.819929	0.719009	0.770512	0.814175	0.684606	0.703534	0.787289	0.858165	0.780191	0.794068	0.775418	0.742693	0.736373	0.800131	0.704845	0.791007	0.883676	0.795031	0.804069	0.794058	0.770585	0.866091
1b	chrXIII.608271	0.466492	0.872326	0.858364	0.794647	0.702945	0.793481	0.816094	0.753221	0.841017	0.863533	0.760785	0.726163	0.915056	0.830177	0.789793	0.878125	0.795324	0.739017	0.799744	0.860511	0.836352	0.837976	0.755547	0.707839	0.852152	0.771985	0.926583	0.696358	0.757856	0.869945	0.843397	0.688478	0.77748	0.875653	0.761375	0.825684	0.860981	0.722338	0.811957	0.748276	0.728473	0.848759	0.8355	0.779157	0.864711	0.878075	0.775725	0.800184
1b	chrII.410774	0.655137	0.897803	0.773735	0.818442	0.838378	0.918616	0.888505	0.80651	0.837352	0.900888	0.743171	0.85973	0.813038	0.915785	0.87967	0.921039	0.910485	0.829056	0.88272	0.843087	0.87953	0.905123	0.834277	0.836186	0.860579	0.823172	0.91498	0.757436	0.768464	0.887721	0.911038	0.850262	0.771794	0.899568	0.799971	0.85722	0.832684	0.78466	0.90279	0.907333	0.820512	0.947515	0.862975	0.837977	0.860163	0.804262	0.83828	0.775015
1b	chrI.28547	0.639077	0.886861	0.882897	0.852687	0.704516	0.897127	0.846689	0.759251	0.88502	0.895758	0.782273	0.813841	0.907862	0.899486	0.789629	0.895565	0.813032	0.841087	0.85364	0.873119	0.836956	0.884374	0.833236	0.861651	0.88765	0.875358	0.938341	0.678335	0.822074	0.815775	0.86841	0.753352	0.780151	0.935982	0.861379	0.884895	0.864269	0.84256	0.870517	0.828793	0.729955	0.890721	0.901245	0.822043	0.891028	0.885606	0.803419	0.8307
1b	chrXIII.754251	0.607134	0.884226	0.886352	0.872696	0.786329	0.938701	0.856245	0.791368	0.858667	0.913893	0.784667	0.842893	0.877345	0.932724	0.864895	0.91825	0.834686	0.840735	0.854862	0.834068	0.90107	0.928303	0.826449	0.873973	0.890381	0.87667	0.951038	0.692786	0.855841	0.839492	0.845045	0.796685	0.858846	0.93326	0.851896	0.852848	0.848424	0.812357	0.908635	0.891855	0.841312	0.895393	0.893986	0.860406	0.842478	0.82454	0.828528	0.845921
1b	chrXII.950653	0.538474	0.907881	0.806676	0.846036	0.827233	0.901093	0.912075	0.791468	0.822829	0.898553	0.787005	0.821411	0.831145	0.916692	0.89411	0.926231	0.905302	0.8175	0.860174	0.851369	0.896126	0.912342	0.829684	0.795252	0.872442	0.828878	0.930751	0.755195	0.770741	0.911023	0.906043	0.783179	0.792999	0.885943	0.776882	0.816192	0.807128	0.749176	0.900911	0.892912	0.807377	0.908321	0.877527	0.868422	0.865444	0.774768	0.799629	0.73774
1b	chrXIII.905974	0.541809	0.888162	0.749317	0.820305	0.779899	0.783166	0.884569	0.814969	0.823462	0.876206	0.764223	0.763866	0.774006	0.862234	0.869969	0.878025	0.919284	0.803442	0.854901	0.852545	0.834824	0.837011	0.828434	0.672912	0.823273	0.755885	0.866886	0.783759	0.762261	0.910393	0.887444	0.809347	0.716215	0.825695	0.710717	0.813159	0.782498	0.739665	0.845851	0.811872	0.756088	0.884425	0.779277	0.794534	0.898122	0.825795	0.823377	0.707803
1b	chrXIII.749741	0.36046	0.814152	0.738341	0.860799	0.881146	0.78353	0.916244	0.887455	0.778127	0.877536	0.900578	0.810983	0.867251	0.838075	0.906047	0.873243	0.852694	0.839106	0.881677	0.911272	0.893062	0.884873	0.855062	0.681659	0.904403	0.834447	0.879106	0.898696	0.793606	0.944829	0.871851	0.784749	0.82953	0.834293	0.801399	0.855368	0.844174	0.783465	0.838617	0.836467	0.845657	0.851909	0.816451	0.895878	0.915332	0.850473	0.846343	0.825011
1b	chrXIV.60104	0.839943	0.845971	0.835411	0.905327	0.833876	0.802844	0.848834	0.864464	0.912705	0.821922	0.881537	0.872848	0.764172	0.869945	0.849841	0.873776	0.877473	0.912705	0.860752	0.816204	0.822317	0.839497	0.864096	0.894877	0.876406	0.928829	0.795307	0.806798	0.928923	0.792473	0.78584	0.877241	0.844194	0.840004	0.902772	0.866775	0.784079	0.947147	0.790613	0.847325	0.77556	0.822617	0.83305	0.898374	0.862355	0.755173	0.854953	0.815256
1b	chrV.238432	0.675403	0.79885	0.893799	0.797398	0.661594	0.695936	0.726355	0.714794	0.866574	0.731221	0.795751	0.723378	0.876128	0.769678	0.697553	0.801528	0.745501	0.726427	0.747048	0.811733	0.729194	0.734019	0.725229	0.790372	0.832228	0.838586	0.801746	0.67786	0.787236	0.747398	0.728291	0.646394	0.733053	0.815989	0.846034	0.788461	0.826096	0.831837	0.67486	0.689073	0.589833	0.720702	0.821698	0.796446	0.818332	0.760742	0.725188	0.768555
1b	chrII.701830	0.892341	0.663235	0.64239	0.742923	0.738459	0.740052	0.707485	0.699033	0.751508	0.675892	0.704312	0.827294	0.608547	0.731324	0.709981	0.713951	0.756799	0.793898	0.736818	0.661508	0.665381	0.697611	0.76995	0.880436	0.733466	0.805527	0.627492	0.671569	0.736444	0.608751	0.678456	0.797713	0.660442	0.717564	0.831352	0.75873	0.643508	0.85706	0.690926	0.790637	0.67065	0.726331	0.733065	0.761199	0.694083	0.581521	0.701712	0.653184
1b	chrV.490950	0.844366	0.883375	0.918349	0.838381	0.760509	0.853488	0.802508	0.747112	0.909342	0.825231	0.759308	0.836301	0.837416	0.887418	0.807583	0.89701	0.872031	0.798295	0.821449	0.812693	0.824648	0.827903	0.773968	0.919211	0.86112	0.867679	0.873126	0.685725	0.834858	0.793556	0.810868	0.801512	0.78631	0.892286	0.870251	0.831281	0.835806	0.863932	0.803073	0.834225	0.736825	0.849471	0.8736	0.836465	0.817905	0.752955	0.800304	0.762127
1b	chrV.517603	0.867225	0.929585	0.864301	0.833569	0.775518	0.809879	0.809979	0.798196	0.91313	0.817421	0.768819	0.819011	0.812085	0.89388	0.818225	0.904123	0.898508	0.818582	0.866634	0.834787	0.792106	0.811139	0.799801	0.880842	0.854675	0.859752	0.85637	0.72778	0.857954	0.811789	0.802004	0.850321	0.766895	0.892269	0.850639	0.856689	0.816597	0.881126	0.802867	0.838025	0.729336	0.880326	0.872396	0.823452	0.851112	0.783951	0.845594	0.779019
1b	chrXV.504477	0.380751	0.734956	0.752231	0.796897	0.784167	0.869706	0.868975	0.738751	0.739529	0.898425	0.77631	0.831323	0.845229	0.84528	0.792686	0.835889	0.76006	0.807095	0.840205	0.863684	0.865913	0.886747	0.767635	0.788874	0.879388	0.84066	0.898038	0.760052	0.737538	0.834489	0.842536	0.703761	0.757988	0.868292	0.826069	0.827623	0.863966	0.774764	0.85598	0.814686	0.822633	0.838902	0.821896	0.826813	0.841721	0.819087	0.822582	0.798943
1b	chrV.560445	0.692598	0.912054	0.909702	0.89558	0.765018	0.841249	0.86614	0.828586	0.932539	0.893457	0.837532	0.843357	0.911007	0.910196	0.825589	0.909845	0.871109	0.830215	0.852708	0.873907	0.854072	0.867829	0.870612	0.855019	0.903526	0.91213	0.917699	0.760949	0.865237	0.868404	0.856754	0.749649	0.79382	0.902879	0.899628	0.865185	0.895772	0.869292	0.874403	0.828429	0.730035	0.880111	0.89096	0.869846	0.916095	0.818061	0.861696	0.844653
1b	chrXV.479903	0.898563	0.679888	0.707127	0.749663	0.615872	0.695246	0.639431	0.674582	0.783101	0.657674	0.688067	0.765826	0.614261	0.714709	0.627711	0.69741	0.656631	0.765228	0.6681	0.602252	0.629354	0.657464	0.735121	0.873005	0.704445	0.812682	0.622021	0.565397	0.812692	0.521959	0.576656	0.712724	0.699711	0.701983	0.832251	0.732426	0.620956	0.845993	0.675315	0.697811	0.627621	0.679729	0.71385	0.707567	0.648498	0.56318	0.695774	0.700076
1b	chrVI.203466	0.46274	0.831585	0.826777	0.87731	0.873863	0.866195	0.928536	0.835271	0.825119	0.935422	0.8592	0.868981	0.903046	0.897074	0.904227	0.905315	0.886694	0.837486	0.889071	0.919068	0.924354	0.916707	0.851446	0.793092	0.931806	0.872618	0.937713	0.853949	0.800736	0.943374	0.899797	0.777448	0.815221	0.897542	0.86164	0.861173	0.903456	0.81526	0.898756	0.877486	0.868812	0.887017	0.869459	0.90289	0.917112	0.84386	0.874002	0.819313
1b	chrXV.570896	0.556504	0.850661	0.859568	0.839815	0.730698	0.798553	0.798705	0.775281	0.819845	0.800739	0.836269	0.752996	0.911073	0.860698	0.786779	0.853137	0.771348	0.815841	0.869134	0.895826	0.786569	0.834045	0.786903	0.805581	0.892641	0.879534	0.885765	0.722441	0.83355	0.799169	0.775998	0.744024	0.786071	0.909736	0.854536	0.859493	0.83429	0.861404	0.771359	0.808606	0.703931	0.808042	0.896296	0.846461	0.872785	0.866779	0.786263	0.836706
1b	chrVI.226007	0.514174	0.760055	0.798075	0.803239	0.682661	0.821977	0.802005	0.77448	0.808081	0.854634	0.776233	0.808553	0.887593	0.804542	0.726934	0.824589	0.70491	0.797025	0.798385	0.842433	0.82801	0.82651	0.787839	0.784208	0.857983	0.836695	0.872764	0.708831	0.787515	0.768372	0.817426	0.707151	0.779031	0.846857	0.85349	0.875683	0.884389	0.812071	0.813832	0.728084	0.750244	0.837654	0.783776	0.774833	0.837884	0.864571	0.811916	0.866601
1b	chrVI.98821	0.327947	0.782966	0.777863	0.715352	0.640362	0.737267	0.780579	0.6578	0.66907	0.791424	0.665466	0.670438	0.850268	0.794266	0.753238	0.81132	0.765261	0.642912	0.784589	0.869225	0.800173	0.738052	0.650576	0.617454	0.804149	0.673287	0.88758	0.663266	0.647953	0.819208	0.803975	0.6583	0.644874	0.811179	0.671077	0.752854	0.814959	0.651359	0.765952	0.692278	0.731838	0.805241	0.737539	0.696028	0.786138	0.805361	0.739896	0.637922
1b	chrXIII.513361	0.852029	0.783393	0.712976	0.801997	0.793281	0.762921	0.797474	0.840135	0.867126	0.808172	0.752516	0.858215	0.677006	0.827938	0.770664	0.812944	0.850089	0.863376	0.854666	0.779031	0.75877	0.787376	0.809406	0.832376	0.80055	0.850105	0.74037	0.794428	0.843897	0.759646	0.780001	0.889298	0.711936	0.794116	0.839611	0.854379	0.801673	0.907598	0.758857	0.78789	0.721865	0.836939	0.724265	0.786492	0.840601	0.766068	0.896894	0.805837
1b	chrV.453179	0.7391	0.802541	0.789916	0.775858	0.78718	0.765852	0.799454	0.79818	0.855427	0.78464	0.726894	0.804397	0.746895	0.831953	0.787236	0.832555	0.89307	0.77526	0.838752	0.822985	0.798987	0.792101	0.735863	0.757889	0.804514	0.799349	0.794366	0.791159	0.748725	0.842984	0.857709	0.837248	0.671626	0.794324	0.7715	0.806461	0.865594	0.827985	0.707253	0.761971	0.648675	0.815693	0.708763	0.796374	0.852976	0.775215	0.834748	0.740675
1b	chrV.439251	0.705582	0.850836	0.872648	0.75971	0.652777	0.786173	0.767455	0.618644	0.846199	0.785116	0.670543	0.734932	0.799442	0.82368	0.721814	0.837989	0.826094	0.679155	0.717326	0.752235	0.753832	0.759422	0.706314	0.817931	0.785571	0.775057	0.84246	0.592033	0.696487	0.771525	0.789486	0.621808	0.657434	0.822464	0.765764	0.712776	0.769265	0.721885	0.772203	0.747692	0.609571	0.783951	0.839721	0.757494	0.772674	0.655758	0.688704	0.619262
1b	chrV.194597	0.73625	0.833198	0.885102	0.7957	0.678479	0.669093	0.693438	0.744194	0.871476	0.738008	0.746074	0.722183	0.826363	0.780866	0.733614	0.810107	0.768326	0.67747	0.710452	0.732371	0.737706	0.70884	0.731323	0.771364	0.790383	0.795748	0.78624	0.651038	0.824569	0.744883	0.662859	0.664553	0.76123	0.785206	0.819472	0.741627	0.788997	0.778891	0.723912	0.702656	0.662185	0.738571	0.790669	0.763317	0.759325	0.674872	0.766119	0.76789
1b	chrXV.810827	0.850804	0.786091	0.735949	0.797331	0.722154	0.752864	0.807566	0.771614	0.87323	0.78669	0.736183	0.81918	0.64256	0.803697	0.737357	0.805717	0.85514	0.842441	0.792307	0.748903	0.746144	0.760453	0.785359	0.80994	0.769298	0.820537	0.724266	0.737037	0.799537	0.73952	0.806702	0.823409	0.67453	0.750148	0.787023	0.803809	0.746525	0.861252	0.731349	0.735273	0.643825	0.800093	0.700428	0.768297	0.823751	0.711398	0.809673	0.693181
1b	chrXV.729710	0.804797	0.674279	0.706608	0.68	0.629642	0.627474	0.637556	0.700174	0.814373	0.700272	0.657744	0.741862	0.706178	0.675362	0.602126	0.705116	0.677542	0.712264	0.713532	0.706569	0.634347	0.645199	0.675965	0.767682	0.725634	0.747094	0.668622	0.65685	0.745044	0.630134	0.647704	0.718597	0.64055	0.731892	0.806485	0.795107	0.778856	0.827974	0.628115	0.619219	0.610312	0.720801	0.671988	0.651589	0.738306	0.745817	0.779843	0.775036
1b	chrXV.91487	0.510056	0.909232	0.880609	0.850655	0.779231	0.853384	0.881866	0.792954	0.853516	0.865214	0.817716	0.765622	0.871696	0.882498	0.869991	0.926189	0.873791	0.806097	0.837177	0.87121	0.89824	0.891408	0.778941	0.746745	0.876643	0.814911	0.933513	0.743031	0.797265	0.906256	0.896558	0.770552	0.835157	0.875357	0.755338	0.82497	0.828377	0.75274	0.818847	0.814455	0.763708	0.860456	0.844367	0.860594	0.872349	0.836572	0.770087	0.759343
1b	chrXV.658483	0.403685	0.853295	0.823158	0.864433	0.807182	0.815748	0.895049	0.804047	0.791878	0.905498	0.825233	0.782654	0.893228	0.883837	0.905055	0.881024	0.885274	0.794134	0.868843	0.909303	0.882218	0.873892	0.842078	0.703246	0.893691	0.804657	0.930089	0.797612	0.777737	0.933603	0.871754	0.754368	0.769204	0.881073	0.784861	0.820796	0.841859	0.756817	0.883349	0.854111	0.82618	0.861841	0.85197	0.853891	0.910562	0.853324	0.822483	0.756038
1b	chrXVI.256967	0.392252	0.784904	0.743254	0.784027	0.792032	0.884154	0.895637	0.744702	0.752243	0.901576	0.744406	0.807201	0.778542	0.854076	0.825971	0.871807	0.817347	0.80635	0.828726	0.835669	0.898455	0.901178	0.739211	0.739886	0.844168	0.785586	0.901131	0.750905	0.721741	0.870293	0.893583	0.749548	0.771073	0.838552	0.73186	0.802979	0.821615	0.712885	0.847488	0.805836	0.823783	0.862449	0.773235	0.812386	0.827859	0.80246	0.801519	0.736183
1b	chrXVI.259402	0.68723	0.85928	0.855584	0.865147	0.816403	0.9304	0.900688	0.759578	0.828185	0.867814	0.786266	0.875789	0.817856	0.921245	0.88375	0.913281	0.920462	0.840316	0.861821	0.857468	0.900021	0.88583	0.817886	0.887321	0.885341	0.862658	0.904711	0.7435	0.782104	0.852453	0.911861	0.83287	0.77671	0.8833	0.834518	0.831327	0.818498	0.830121	0.867679	0.898219	0.806235	0.886627	0.860035	0.882459	0.840948	0.745259	0.785513	0.690545
1b	chrV.234695	0.646212	0.920334	0.908558	0.872583	0.776722	0.764786	0.833861	0.821213	0.897736	0.799955	0.851184	0.768174	0.869561	0.868345	0.836372	0.900489	0.87206	0.770666	0.804841	0.83476	0.83912	0.822461	0.801391	0.778167	0.867798	0.866489	0.86959	0.759811	0.842235	0.873765	0.811336	0.722479	0.814333	0.83441	0.821046	0.789041	0.826986	0.804675	0.781223	0.788545	0.685426	0.80811	0.852191	0.881471	0.860005	0.725984	0.788711	0.77205
1b	chrXVI.466996	0.55598	0.841832	0.796898	0.767913	0.695657	0.861962	0.822104	0.728419	0.796346	0.824264	0.71746	0.759493	0.854881	0.854281	0.766487	0.858774	0.811567	0.787022	0.85602	0.881416	0.809764	0.842488	0.749436	0.762625	0.838913	0.78807	0.899291	0.688656	0.70894	0.821459	0.90029	0.773795	0.69202	0.883705	0.756373	0.855312	0.848383	0.778911	0.781131	0.786487	0.667847	0.870446	0.813685	0.77361	0.863846	0.885999	0.754636	0.750411
1b	chrV.366633	0.701251	0.84254	0.899783	0.818859	0.703756	0.770051	0.814066	0.760538	0.931591	0.835326	0.77894	0.787064	0.846468	0.824546	0.739642	0.86267	0.834549	0.778907	0.784108	0.832814	0.811912	0.806524	0.753568	0.794263	0.843592	0.842085	0.854125	0.730389	0.796995	0.830964	0.848697	0.711784	0.738994	0.830797	0.825207	0.822488	0.888263	0.827928	0.745204	0.70576	0.634194	0.806315	0.78455	0.80353	0.877004	0.810054	0.806799	0.781266
1b	chrIV.963232	0.343906	0.816034	0.855053	0.775172	0.630859	0.787076	0.791242	0.656846	0.715007	0.795053	0.714969	0.670973	0.893055	0.824456	0.773327	0.828931	0.7666	0.667668	0.76309	0.853464	0.819708	0.782711	0.698993	0.662103	0.823728	0.727712	0.91259	0.624837	0.679931	0.818965	0.818542	0.620669	0.69406	0.832793	0.702671	0.739092	0.800854	0.662086	0.785146	0.730386	0.689166	0.783483	0.79752	0.755519	0.79847	0.782064	0.681963	0.651059
1b	chrIV.960100	0.45931	0.871547	0.859429	0.860253	0.777356	0.771652	0.873217	0.816579	0.826005	0.884801	0.835799	0.782089	0.935302	0.862538	0.868068	0.889363	0.866822	0.764921	0.850105	0.919921	0.872068	0.831135	0.828729	0.71118	0.902158	0.812453	0.927977	0.801714	0.796039	0.922734	0.853638	0.72886	0.778299	0.872254	0.81779	0.83963	0.881605	0.777278	0.860849	0.798243	0.805334	0.863388	0.847582	0.838979	0.908241	0.852108	0.841162	0.782279
1b	chrV.399236	0.688317	0.852479	0.90891	0.77402	0.680529	0.816458	0.743669	0.664301	0.857327	0.765935	0.700179	0.72973	0.812024	0.840803	0.732301	0.851676	0.788973	0.708239	0.73623	0.746972	0.784273	0.804711	0.676326	0.830811	0.798462	0.811515	0.853908	0.594369	0.755841	0.763008	0.769058	0.66547	0.745508	0.840378	0.772662	0.730378	0.793779	0.74684	0.731567	0.756448	0.619443	0.765385	0.83117	0.792654	0.757641	0.688756	0.701142	0.714103
1b	chrIV.926952	0.598578	0.824489	0.829387	0.870856	0.824116	0.921942	0.922029	0.812693	0.839252	0.936257	0.805735	0.906223	0.857768	0.889637	0.888975	0.913958	0.887687	0.853921	0.854174	0.872362	0.944258	0.903253	0.852652	0.842884	0.901352	0.844389	0.925246	0.78932	0.797482	0.882163	0.934746	0.832779	0.824793	0.876408	0.852648	0.882583	0.876039	0.816668	0.913675	0.862948	0.892705	0.921691	0.821197	0.860066	0.868345	0.82691	0.843762	0.776531
1b	chrV.42023	0.804539	0.831487	0.861006	0.780261	0.755246	0.732378	0.788437	0.757203	0.946035	0.792324	0.777977	0.80335	0.818716	0.776514	0.72882	0.856823	0.837825	0.75788	0.756969	0.792245	0.779636	0.776694	0.733966	0.829709	0.828162	0.832442	0.801373	0.751598	0.772155	0.81975	0.816708	0.716376	0.751367	0.806136	0.841877	0.815458	0.863034	0.829031	0.702907	0.708437	0.634364	0.79501	0.800739	0.809397	0.839911	0.750805	0.78636	0.773664
1b	chrV.422566	0.764435	0.882759	0.901506	0.789758	0.634336	0.807123	0.752283	0.669761	0.887406	0.788816	0.693511	0.733308	0.776022	0.834677	0.723789	0.863561	0.789584	0.73677	0.717524	0.720413	0.776109	0.783468	0.707782	0.838908	0.781874	0.796651	0.843085	0.562066	0.800613	0.727789	0.757067	0.686225	0.765379	0.828022	0.766924	0.750529	0.745475	0.7528	0.767147	0.732256	0.651619	0.793741	0.818851	0.755399	0.750632	0.692677	0.71169	0.698552
1b	chrXV.367792	0.425454	0.795263	0.8097	0.869644	0.8388	0.798027	0.904171	0.881759	0.867032	0.896732	0.908995	0.830058	0.880905	0.817639	0.841777	0.8773	0.811587	0.855809	0.832085	0.880626	0.909476	0.903312	0.831315	0.723631	0.903816	0.872716	0.879375	0.873572	0.82484	0.920803	0.887766	0.742602	0.86922	0.824446	0.836631	0.868418	0.901379	0.809911	0.804018	0.765784	0.789031	0.826435	0.786984	0.895223	0.920083	0.868939	0.848227	0.887504
1b	chrII.526928	0.434936	0.877647	0.755607	0.750814	0.821871	0.742855	0.829778	0.78627	0.798983	0.83556	0.756872	0.716965	0.835427	0.827817	0.833735	0.874941	0.854175	0.723597	0.84118	0.85426	0.813234	0.838478	0.727522	0.660958	0.8336	0.749706	0.882098	0.788564	0.720425	0.93292	0.822968	0.727369	0.744785	0.850265	0.711201	0.784769	0.828352	0.693504	0.781327	0.793899	0.740485	0.84536	0.830039	0.803794	0.863269	0.819874	0.812808	0.774152
1b	chrVII.190900	0.440482	0.723982	0.701175	0.799706	0.770583	0.764595	0.886042	0.776439	0.729699	0.792869	0.828871	0.800374	0.728939	0.738557	0.807828	0.830903	0.788423	0.797319	0.740011	0.794093	0.880078	0.791575	0.751863	0.688544	0.817847	0.761109	0.781351	0.796114	0.722443	0.813105	0.860909	0.734882	0.808519	0.696583	0.728148	0.786573	0.73509	0.719797	0.752642	0.703811	0.805383	0.785922	0.679111	0.820427	0.774001	0.692391	0.719173	0.648075
1b	chrVII.20478	0.455698	0.772405	0.762372	0.856398	0.831443	0.849686	0.92574	0.857548	0.796769	0.916033	0.846228	0.870849	0.869585	0.84203	0.881346	0.871889	0.863818	0.860128	0.880975	0.925224	0.923721	0.884141	0.857622	0.73164	0.903789	0.821498	0.895752	0.869491	0.769363	0.913642	0.94756	0.834731	0.791085	0.843307	0.824035	0.903932	0.898797	0.81754	0.859005	0.816965	0.860448	0.893155	0.764982	0.853263	0.919685	0.904835	0.856532	0.805066
1b	chrVII.994128	0.838045	0.820038	0.883912	0.876214	0.756604	0.875648	0.833023	0.769518	0.86285	0.845406	0.777631	0.900063	0.826884	0.900237	0.820482	0.869631	0.872033	0.837789	0.847206	0.840402	0.845209	0.816319	0.83395	0.939251	0.879904	0.895527	0.858785	0.721813	0.847513	0.765654	0.828472	0.836886	0.754745	0.87517	0.91987	0.859541	0.849513	0.918708	0.850062	0.850061	0.789399	0.862694	0.834022	0.841513	0.829222	0.74691	0.839515	0.747629
1b	chrVII.995417	0.402708	0.770209	0.71793	0.75677	0.758975	0.764719	0.793742	0.788434	0.751605	0.85873	0.741944	0.769953	0.863508	0.792853	0.781694	0.816932	0.739951	0.731668	0.807134	0.828372	0.815098	0.817485	0.772177	0.692136	0.833362	0.763202	0.866262	0.751339	0.73714	0.838558	0.780851	0.701965	0.75478	0.834917	0.787066	0.82526	0.85681	0.721935	0.83391	0.765828	0.807984	0.846588	0.787149	0.758045	0.826163	0.836712	0.835783	0.848651
1b	chrXV.842209	0.455374	0.841619	0.814222	0.82382	0.828047	0.873911	0.906282	0.770567	0.801793	0.871716	0.811977	0.814866	0.854311	0.873331	0.853941	0.902663	0.861417	0.79939	0.842348	0.874163	0.901094	0.902119	0.772255	0.777708	0.886004	0.837754	0.917573	0.786617	0.735981	0.911439	0.909854	0.733729	0.790635	0.862306	0.785595	0.809941	0.850678	0.752573	0.831752	0.83637	0.775094	0.856383	0.847482	0.881577	0.862422	0.780886	0.781249	0.743194
1b	chrIII.305704	0.425573	0.673235	0.79733	0.716077	0.62195	0.771272	0.704952	0.643596	0.702502	0.77528	0.622471	0.721855	0.79442	0.785778	0.674269	0.740672	0.684691	0.634378	0.710058	0.746668	0.782159	0.752885	0.639181	0.700971	0.759976	0.74162	0.823334	0.607176	0.669203	0.727999	0.739376	0.599597	0.634125	0.766396	0.738782	0.694748	0.852453	0.68413	0.739097	0.675914	0.653004	0.724229	0.673953	0.701002	0.725567	0.696812	0.74812	0.718477
1b	chrVIII.298757	0.507738	0.671335	0.761474	0.750929	0.848613	0.696041	0.782887	0.75984	0.733694	0.710725	0.808984	0.792993	0.788364	0.708586	0.800887	0.793618	0.78821	0.689467	0.726767	0.785157	0.843028	0.749003	0.66533	0.715191	0.822616	0.765086	0.74955	0.826897	0.684295	0.829741	0.778407	0.710094	0.786366	0.70482	0.780545	0.738106	0.8197	0.73707	0.646886	0.715703	0.762833	0.707249	0.698005	0.84719	0.735855	0.641138	0.723227	0.692443
1b	chrIV.1159294	0.726163	0.777162	0.773197	0.851305	0.800922	0.818089	0.810797	0.838907	0.825468	0.794913	0.860493	0.855436	0.800221	0.835226	0.798338	0.835707	0.773237	0.912396	0.885759	0.850907	0.797161	0.834543	0.822289	0.885111	0.883308	0.914101	0.79961	0.785635	0.889881	0.737163	0.765394	0.878689	0.835835	0.864769	0.907057	0.914062	0.801948	0.953122	0.759521	0.830285	0.790929	0.821603	0.830045	0.861317	0.840443	0.838975	0.838152	0.868684
1b	chrVII.979452	0.433173	0.875427	0.823053	0.794977	0.729832	0.800249	0.848577	0.776953	0.796153	0.867893	0.76887	0.749296	0.916461	0.865505	0.803104	0.886481	0.819026	0.759408	0.873257	0.928898	0.842674	0.837091	0.757492	0.70861	0.880554	0.793327	0.941773	0.754396	0.758577	0.889155	0.862677	0.734048	0.737452	0.896163	0.774696	0.85627	0.892647	0.763554	0.826492	0.769916	0.753938	0.883003	0.835135	0.788499	0.893596	0.902581	0.837843	0.797305
1b	chrVIII.55398	0.40437	0.753208	0.764165	0.812651	0.826396	0.732482	0.824475	0.870077	0.83645	0.864717	0.859709	0.788093	0.878512	0.780722	0.798425	0.822637	0.756948	0.805335	0.828492	0.859686	0.839444	0.862419	0.793976	0.685396	0.872923	0.838872	0.844398	0.858145	0.805605	0.890466	0.804137	0.723374	0.823603	0.824197	0.82982	0.854343	0.909924	0.798392	0.763932	0.745156	0.764871	0.794891	0.772926	0.842378	0.901102	0.891548	0.868846	0.938566
1b	chrX.123075	0.592023	0.784102	0.724324	0.752848	0.767837	0.930609	0.802753	0.675929	0.729182	0.798626	0.688616	0.799391	0.710352	0.848421	0.788805	0.842814	0.762513	0.797312	0.782003	0.718367	0.820629	0.877381	0.719586	0.8657	0.791457	0.801982	0.835506	0.615358	0.720474	0.731039	0.795934	0.761875	0.783728	0.839803	0.749212	0.761443	0.697015	0.724872	0.811905	0.870018	0.774434	0.825633	0.832998	0.808555	0.707371	0.671602	0.690109	0.701484
1b	chrX.177596	0.720959	0.845215	0.935895	0.870315	0.757684	0.847382	0.84981	0.764014	0.931923	0.855087	0.82183	0.843123	0.881543	0.866718	0.797661	0.885398	0.864454	0.811207	0.799469	0.842219	0.856948	0.856873	0.807085	0.872912	0.88427	0.89597	0.883174	0.738337	0.808396	0.844741	0.877202	0.725215	0.78043	0.86493	0.882398	0.827541	0.888361	0.855901	0.796937	0.794406	0.680489	0.81801	0.851625	0.875986	0.878757	0.77534	0.784068	0.776805
1b	chrX.355705	0.416284	0.836214	0.752375	0.831811	0.869914	0.750193	0.884681	0.891024	0.81421	0.87293	0.891168	0.801515	0.899787	0.809701	0.875984	0.886402	0.828404	0.8204	0.873971	0.913839	0.873958	0.86156	0.827344	0.692751	0.907036	0.819887	0.883182	0.891465	0.808458	0.935986	0.844474	0.786022	0.85774	0.85167	0.817719	0.889156	0.869149	0.791164	0.817641	0.80078	0.857474	0.8687	0.832883	0.865707	0.909013	0.893464	0.865627	0.874851
1b	chrX.36467	0.716096	0.881603	0.924519	0.853169	0.703187	0.861742	0.843895	0.723212	0.871038	0.834327	0.808901	0.827171	0.92393	0.861573	0.791957	0.908567	0.826561	0.799631	0.809722	0.875351	0.846738	0.817088	0.798454	0.900061	0.901101	0.864989	0.915023	0.67894	0.804595	0.791464	0.854406	0.737001	0.802931	0.899626	0.885183	0.870344	0.838657	0.848766	0.830736	0.798474	0.755458	0.866843	0.907423	0.837782	0.83559	0.796107	0.747069	0.734134
1b	chrX.626978	0.438176	0.786059	0.781985	0.798675	0.776687	0.789415	0.842775	0.789081	0.789743	0.889155	0.760748	0.796879	0.902381	0.829248	0.830773	0.835854	0.839015	0.744499	0.839878	0.892062	0.848586	0.833402	0.810739	0.693599	0.863994	0.772519	0.898616	0.793968	0.712395	0.906712	0.875819	0.730968	0.70289	0.855276	0.798527	0.835038	0.908521	0.751369	0.846036	0.795407	0.777645	0.860762	0.793374	0.7927	0.897601	0.873326	0.8358	0.792921
1b	chrXI.118581	0.331716	0.735131	0.76344	0.722009	0.697235	0.776585	0.786325	0.711015	0.764838	0.838784	0.708522	0.720662	0.858196	0.756778	0.724842	0.801374	0.718164	0.69236	0.739938	0.805696	0.823139	0.826256	0.693179	0.649427	0.802498	0.730039	0.868683	0.698911	0.654527	0.843521	0.840536	0.617017	0.719081	0.79912	0.719448	0.772284	0.871529	0.656267	0.757046	0.689812	0.687001	0.786884	0.735841	0.743941	0.817278	0.830612	0.740385	0.787047
1b	chrX.119345	0.434782	0.873171	0.697376	0.718248	0.718878	0.789073	0.830053	0.697778	0.731538	0.822423	0.674535	0.694366	0.772966	0.813286	0.800182	0.859022	0.826856	0.706699	0.788956	0.801616	0.792385	0.805593	0.7276	0.658036	0.77892	0.682014	0.871722	0.670533	0.651652	0.854972	0.843323	0.702357	0.68938	0.818811	0.643124	0.757169	0.722055	0.621883	0.823	0.781972	0.732714	0.869039	0.808207	0.731674	0.798227	0.763729	0.716129	0.642996
1b	chrVII.958486	0.712421	0.904431	0.747667	0.812336	0.869956	0.805079	0.894801	0.850824	0.882861	0.841552	0.805405	0.835046	0.750519	0.851268	0.863433	0.917242	0.934275	0.834296	0.852513	0.823846	0.850224	0.854833	0.810919	0.784539	0.840672	0.819249	0.833458	0.835877	0.784589	0.90648	0.893505	0.848769	0.789445	0.817322	0.773189	0.839065	0.79721	0.7956	0.803072	0.830209	0.759347	0.896152	0.809705	0.857015	0.868184	0.754281	0.832737	0.747826
1b	chrIV.1005339	0.518704	0.870718	0.84919	0.894182	0.845189	0.923267	0.948693	0.841929	0.859298	0.965936	0.848053	0.888478	0.901911	0.92329	0.904581	0.938472	0.893346	0.872942	0.893186	0.91463	0.951465	0.943938	0.871198	0.826961	0.933616	0.880678	0.967003	0.819581	0.827205	0.931345	0.93996	0.810292	0.844496	0.917348	0.861529	0.894111	0.903217	0.824023	0.934389	0.88228	0.882054	0.932318	0.873049	0.893851	0.920739	0.872661	0.876323	0.831202
1b	chrIV.1022458	0.586391	0.790869	0.687913	0.729423	0.871207	0.772851	0.845268	0.829517	0.82849	0.850107	0.733599	0.821489	0.737916	0.786987	0.817785	0.861597	0.867887	0.778279	0.827873	0.807353	0.849644	0.842354	0.725678	0.709571	0.80804	0.748401	0.814719	0.848163	0.715365	0.905725	0.877515	0.830971	0.757051	0.787676	0.733263	0.829121	0.860269	0.74061	0.755681	0.766782	0.785622	0.869019	0.712734	0.7894	0.839407	0.807948	0.861307	0.794718
1b	chrXV.343890	0.387669	0.780372	0.797163	0.782023	0.749271	0.808654	0.819775	0.75689	0.731649	0.813569	0.758553	0.762608	0.867205	0.799884	0.821262	0.850118	0.776306	0.707244	0.764729	0.824856	0.888253	0.818963	0.728763	0.689056	0.836381	0.745638	0.884144	0.723897	0.706818	0.849265	0.843587	0.702299	0.795381	0.796725	0.74163	0.78277	0.833576	0.680198	0.797229	0.754414	0.800759	0.819343	0.753837	0.798697	0.778532	0.761114	0.738395	0.734704
1b	chrXV.296239	0.370194	0.654255	0.768915	0.784264	0.761771	0.769991	0.847687	0.722209	0.705067	0.780977	0.80938	0.791854	0.830388	0.738168	0.793102	0.789818	0.780121	0.739645	0.753767	0.856054	0.872774	0.788321	0.716796	0.685783	0.846536	0.764271	0.812849	0.796364	0.650763	0.835561	0.880995	0.687776	0.730943	0.737158	0.764391	0.776291	0.837931	0.734878	0.711013	0.710506	0.745516	0.739425	0.694414	0.829161	0.804486	0.748477	0.697122	0.654605
1b	chrIV.461375	0.508101	0.902375	0.857618	0.855795	0.820554	0.791925	0.892699	0.848522	0.851213	0.858811	0.849063	0.776294	0.836962	0.866788	0.886498	0.931332	0.88769	0.811239	0.847907	0.877601	0.912892	0.865025	0.764088	0.712243	0.880064	0.812426	0.904289	0.815158	0.840343	0.924318	0.86704	0.806293	0.865691	0.836887	0.75299	0.829478	0.834825	0.768974	0.798435	0.780681	0.817471	0.855565	0.79228	0.86428	0.868959	0.819872	0.836013	0.773799
1b	chrXVI.582842	0.506401	0.895043	0.856954	0.827595	0.788985	0.810507	0.844294	0.760164	0.808973	0.86116	0.7621	0.746722	0.865802	0.890575	0.889173	0.890587	0.90142	0.743727	0.844868	0.864578	0.852317	0.849334	0.781021	0.723624	0.857919	0.774617	0.922087	0.731737	0.762966	0.911781	0.839561	0.756615	0.752535	0.884687	0.748654	0.779377	0.814596	0.728441	0.845448	0.853368	0.780604	0.851291	0.860788	0.827982	0.861774	0.802902	0.78917	0.716241
1b	chrV.117600	0.713849	0.865006	0.898018	0.837149	0.714942	0.835284	0.785336	0.779279	0.88128	0.838571	0.766919	0.797101	0.87053	0.89321	0.775496	0.870476	0.808071	0.81979	0.866306	0.861016	0.806133	0.837792	0.774671	0.854904	0.870242	0.875968	0.892356	0.69334	0.864527	0.784535	0.792681	0.801316	0.772364	0.915903	0.863115	0.869068	0.876814	0.884067	0.794955	0.800854	0.716662	0.846194	0.848156	0.807903	0.861633	0.866858	0.849297	0.852931
1b	chrIV.330514	0.577754	0.83687	0.784768	0.857737	0.863775	0.905976	0.914444	0.836962	0.835274	0.908385	0.813111	0.882258	0.78015	0.881364	0.891488	0.915648	0.871884	0.857992	0.830451	0.804446	0.938634	0.921412	0.826201	0.822025	0.86782	0.847251	0.886814	0.792719	0.817482	0.879043	0.891413	0.825305	0.871595	0.836161	0.80776	0.83513	0.816131	0.777932	0.886218	0.863413	0.882042	0.892964	0.802459	0.878969	0.827789	0.750674	0.835047	0.789435
1b	chrIV.19951	0.62634	0.860666	0.773872	0.78206	0.708544	0.864051	0.861669	0.723132	0.809937	0.83127	0.741297	0.806983	0.843367	0.823178	0.781943	0.884785	0.830025	0.778859	0.794194	0.837446	0.832053	0.818378	0.799281	0.805369	0.837697	0.780393	0.881338	0.688263	0.693381	0.815062	0.915611	0.739313	0.731497	0.84129	0.781013	0.848773	0.793185	0.749368	0.836866	0.789044	0.725161	0.900685	0.838852	0.785817	0.825319	0.781379	0.713584	0.683388
1b	chrXV.1059014	0.340437	0.768982	0.726195	0.768933	0.792877	0.854931	0.820685	0.745707	0.658994	0.85086	0.728697	0.766706	0.830442	0.859876	0.853747	0.837618	0.772578	0.768926	0.874363	0.865834	0.85573	0.862604	0.731549	0.722512	0.854064	0.760826	0.905126	0.725273	0.737062	0.829464	0.793809	0.790921	0.769363	0.883703	0.746169	0.815328	0.802869	0.72636	0.844493	0.857894	0.887968	0.852801	0.813055	0.790425	0.793825	0.841799	0.806273	0.771298
1b	chrXV.1046004	0.571548	0.919111	0.805302	0.861655	0.88699	0.821905	0.935366	0.861895	0.858233	0.887592	0.881078	0.830191	0.85977	0.878817	0.920919	0.947928	0.930505	0.865323	0.90968	0.925957	0.895984	0.888887	0.833941	0.777584	0.91911	0.841631	0.911548	0.868588	0.826226	0.948677	0.901601	0.856881	0.853064	0.890699	0.809992	0.891734	0.829937	0.823278	0.844458	0.8645	0.859111	0.913025	0.883671	0.896809	0.917261	0.864043	0.850917	0.78295
1b	chrIV.1414367	0.743475	0.837005	0.789125	0.756026	0.711548	0.777706	0.824395	0.726197	0.856131	0.838316	0.702036	0.800263	0.792822	0.807017	0.761881	0.861831	0.87181	0.775023	0.821046	0.851265	0.789541	0.766092	0.746281	0.785435	0.820389	0.751541	0.841939	0.726843	0.728307	0.816074	0.872404	0.805621	0.677188	0.837735	0.776561	0.858806	0.83193	0.803816	0.776899	0.738163	0.725297	0.881471	0.774552	0.7322	0.851153	0.841098	0.806606	0.690729
1b	chrIX.9418	0.675972	0.806598	0.822676	0.784507	0.705495	0.909484	0.776818	0.652925	0.799199	0.837572	0.678392	0.793537	0.743042	0.87629	0.757447	0.843945	0.761001	0.799549	0.782056	0.728903	0.798052	0.860038	0.720803	0.905381	0.805492	0.83199	0.860187	0.572439	0.793428	0.705845	0.748925	0.738449	0.771976	0.882129	0.798462	0.769494	0.735319	0.778412	0.830203	0.841972	0.761613	0.814973	0.855743	0.782679	0.735258	0.713681	0.744018	0.734407
1b	chrIV.1055897	0.633836	0.897807	0.846309	0.83796	0.736877	0.803292	0.81867	0.747273	0.817632	0.859545	0.772835	0.762449	0.87798	0.88255	0.856238	0.87891	0.86011	0.802864	0.878531	0.888256	0.79187	0.812538	0.819877	0.801716	0.87646	0.799434	0.907357	0.694456	0.826529	0.821333	0.782027	0.808857	0.759865	0.933495	0.817678	0.858773	0.777471	0.822924	0.861991	0.86182	0.820484	0.876921	0.91626	0.79328	0.866309	0.875246	0.806203	0.746239
1b	chrIV.104682	0.34153	0.762994	0.743295	0.809176	0.810624	0.857476	0.894696	0.810025	0.766399	0.901015	0.821238	0.823384	0.859222	0.827717	0.822006	0.862776	0.773397	0.828881	0.84506	0.879235	0.903798	0.907309	0.785079	0.729128	0.884711	0.826247	0.903185	0.811906	0.751742	0.88357	0.891088	0.740891	0.8172	0.846979	0.795716	0.859995	0.878313	0.758924	0.837515	0.791624	0.830077	0.858354	0.788626	0.843427	0.869841	0.869025	0.825782	0.840659
1c	chrXII.212137	0.518471	0.790796	0.789618	0.872069	0.749695	0.894518	0.891894	0.786034	0.800324	0.948148	0.788972	0.873456	0.858789	0.893898	0.831582	0.855097	0.815552	0.856116	0.860128	0.870269	0.874023	0.883543	0.88587	0.824624	0.889728	0.864553	0.914002	0.745794	0.810491	0.825645	0.865065	0.761842	0.754799	0.88956	0.873092	0.870747	0.85756	0.830834	0.94697	0.852277	0.849436	0.895846	0.837071	0.820707	0.886338	0.844762	0.863796	0.806581
1c	chrXII.449422	0.665473	0.783639	0.767157	0.846793	0.898091	0.897919	0.939631	0.849086	0.867333	0.907352	0.846498	0.93924	0.805799	0.862218	0.862336	0.897904	0.905222	0.914347	0.900158	0.896787	0.913238	0.916108	0.836599	0.865635	0.908836	0.889833	0.864813	0.890613	0.785308	0.897437	0.963739	0.885645	0.79949	0.860406	0.874857	0.917164	0.903444	0.892509	0.824979	0.855824	0.825858	0.901362	0.800436	0.898903	0.912604	0.853363	0.873461	0.811212
1c	chrXV.520474	0.727957	0.777713	0.690685	0.886107	0.827057	0.880545	0.866606	0.860029	0.814051	0.886897	0.817228	0.911415	0.697814	0.874003	0.86213	0.835663	0.824592	0.945322	0.861571	0.764781	0.83449	0.877441	0.926701	0.881744	0.841934	0.890614	0.7917	0.768774	0.895409	0.748278	0.788558	0.898212	0.826095	0.831787	0.877556	0.874375	0.72601	0.892913	0.907761	0.905011	0.884787	0.876676	0.802321	0.847474	0.826481	0.755834	0.867085	0.824894
1c	chrXV.256131	0.639937	0.664682	0.643907	0.792521	0.829383	0.817937	0.813923	0.823498	0.742871	0.839075	0.746361	0.879204	0.67436	0.827209	0.803898	0.768033	0.802313	0.884918	0.888941	0.808472	0.798809	0.831889	0.801144	0.80124	0.817345	0.835113	0.754688	0.817452	0.801641	0.755717	0.7886	0.910454	0.707741	0.804543	0.82961	0.858353	0.810376	0.889701	0.785402	0.834113	0.822413	0.822558	0.692803	0.792938	0.827864	0.81346	0.899463	0.814989
1c	chrXV.618475	0.706045	0.767496	0.787964	0.928448	0.906756	0.819135	0.877822	0.924884	0.845513	0.837883	0.91526	0.917509	0.783452	0.872056	0.911882	0.846525	0.889281	0.919532	0.89084	0.849905	0.878009	0.866521	0.907366	0.844459	0.89845	0.931384	0.793813	0.896349	0.901925	0.841583	0.825579	0.910998	0.841196	0.81623	0.915874	0.872655	0.833027	0.945802	0.813304	0.887262	0.838213	0.819642	0.781426	0.937695	0.882922	0.765421	0.885714	0.841328
1c	chrVII.193351	0.733348	0.810846	0.836494	0.925291	0.881839	0.754536	0.881866	0.922094	0.904702	0.839817	0.962829	0.895002	0.843865	0.825319	0.885275	0.880017	0.874488	0.911749	0.868465	0.882545	0.869793	0.831384	0.886591	0.842685	0.926086	0.923179	0.807696	0.908358	0.930052	0.852303	0.812403	0.876548	0.89776	0.826399	0.936696	0.913726	0.845322	0.956258	0.785424	0.817162	0.852522	0.825311	0.819094	0.926766	0.90037	0.817033	0.882799	0.857432
1c	chrXV.639259	0.540877	0.692173	0.757285	0.910991	0.827153	0.818163	0.894111	0.818176	0.760151	0.859144	0.879565	0.89023	0.739304	0.831878	0.873972	0.808005	0.825677	0.881614	0.805878	0.803006	0.884663	0.840652	0.872897	0.807265	0.869097	0.881189	0.787402	0.820633	0.844227	0.791441	0.801498	0.789593	0.814168	0.763656	0.866692	0.799667	0.757857	0.854052	0.849889	0.834167	0.875612	0.774833	0.745926	0.892297	0.820259	0.686078	0.815431	0.722545
1c	chrXVI.829150	0.765822	0.802582	0.738645	0.873711	0.855681	0.767106	0.831341	0.885192	0.866099	0.837135	0.861849	0.86861	0.760986	0.84968	0.84542	0.828517	0.853466	0.906759	0.891169	0.82723	0.778624	0.830384	0.894838	0.847545	0.866294	0.905862	0.774372	0.842827	0.900453	0.799587	0.756766	0.880704	0.790614	0.845294	0.904666	0.881147	0.791196	0.941508	0.812069	0.866975	0.794696	0.833425	0.829763	0.867133	0.886629	0.80151	0.897876	0.862121
1c	chrVII.334648	0.278338	0.499952	0.466458	0.63317	0.863843	0.658569	0.733202	0.705434	0.588426	0.708037	0.713763	0.738237	0.608726	0.622415	0.725472	0.640588	0.665609	0.692282	0.696008	0.661793	0.712914	0.765589	0.664344	0.607123	0.710434	0.69753	0.625204	0.806622	0.557967	0.766177	0.690636	0.632183	0.655567	0.635338	0.682399	0.653356	0.691531	0.63228	0.637527	0.737019	0.707986	0.635762	0.637632	0.771507	0.70038	0.606008	0.687006	0.703756
1c	chrXIV.606021	0.812982	0.606127	0.601867	0.771506	0.698252	0.710738	0.701479	0.740832	0.743248	0.701188	0.73538	0.823072	0.567743	0.707248	0.678682	0.671835	0.679145	0.842363	0.716918	0.628176	0.659078	0.700224	0.803603	0.838929	0.718552	0.825314	0.592447	0.673929	0.805445	0.560084	0.62649	0.780661	0.69531	0.678071	0.838618	0.766563	0.622787	0.873327	0.703302	0.740717	0.692067	0.693516	0.668522	0.741236	0.697121	0.603924	0.741705	0.724133
1c	chrXIV.605879	0.826889	0.708391	0.7197	0.863893	0.786151	0.769659	0.793736	0.834402	0.826619	0.772533	0.844316	0.884868	0.692514	0.788067	0.783613	0.77645	0.778681	0.901792	0.801969	0.74519	0.7668	0.777165	0.868243	0.882956	0.822786	0.898429	0.697965	0.775056	0.883605	0.680954	0.724343	0.852897	0.795784	0.760596	0.909059	0.849573	0.72661	0.941609	0.763619	0.805337	0.773071	0.770967	0.749791	0.841781	0.792579	0.69682	0.814141	0.794197
1c	chrII.36295	0.476931	0.656807	0.750461	0.814156	0.821012	0.813648	0.854915	0.765488	0.713188	0.836784	0.813125	0.869751	0.801901	0.779362	0.838038	0.811364	0.786691	0.804505	0.801803	0.843301	0.894376	0.815358	0.760093	0.781036	0.871333	0.802717	0.819411	0.810969	0.74846	0.803289	0.826274	0.788355	0.802248	0.784196	0.835397	0.829053	0.828456	0.803873	0.792346	0.785584	0.905136	0.795436	0.728566	0.835603	0.784803	0.761372	0.795122	0.726401
1c	chrXIV.408072	0.774353	0.82953	0.745877	0.881081	0.820285	0.794891	0.840636	0.892783	0.849304	0.811461	0.864153	0.86279	0.755487	0.866367	0.837266	0.848035	0.843596	0.923274	0.902615	0.840945	0.794622	0.82702	0.884314	0.851844	0.866949	0.912011	0.784875	0.821751	0.913749	0.774445	0.779819	0.909123	0.804649	0.840222	0.887472	0.899235	0.778567	0.950575	0.802749	0.851576	0.782222	0.851241	0.811159	0.864543	0.871895	0.801188	0.881932	0.844764
1c	chrXIV.348570	0.749857	0.609164	0.691763	0.815689	0.795308	0.759234	0.801048	0.824687	0.80882	0.747361	0.794216	0.895998	0.625219	0.72365	0.757941	0.742401	0.790702	0.829167	0.70706	0.680922	0.826768	0.766456	0.797079	0.789042	0.76193	0.832349	0.649027	0.808986	0.763743	0.722488	0.815241	0.802611	0.748234	0.629944	0.824304	0.769071	0.774837	0.840564	0.689723	0.711566	0.70108	0.718141	0.574645	0.827463	0.752039	0.600977	0.767345	0.720315
1c	chrXIV.310206	0.713279	0.757355	0.777381	0.911955	0.906896	0.787562	0.905322	0.926634	0.910997	0.880762	0.936639	0.937381	0.789873	0.827503	0.86242	0.854251	0.87474	0.93305	0.863327	0.850482	0.874827	0.870378	0.904602	0.847853	0.906019	0.941506	0.787245	0.934951	0.894684	0.864829	0.85057	0.857866	0.849894	0.803291	0.938548	0.897715	0.8728	0.949736	0.806134	0.824013	0.820785	0.82635	0.778578	0.928643	0.918815	0.796151	0.912763	0.877861
1c	chrXIII.797943	0.705717	0.768758	0.758761	0.900862	0.921182	0.823717	0.890912	0.951626	0.875678	0.884671	0.90365	0.938831	0.792022	0.864879	0.888753	0.861728	0.878662	0.946374	0.923574	0.877802	0.884028	0.88902	0.896615	0.844462	0.909575	0.929852	0.812253	0.932868	0.9094	0.863228	0.851199	0.941935	0.849428	0.842859	0.925245	0.930993	0.890464	0.964379	0.820098	0.865467	0.865289	0.865966	0.772492	0.912066	0.917909	0.857562	0.953729	0.917734
1c	chrXII.1030608	0.725761	0.778404	0.780749	0.869868	0.932658	0.740111	0.860572	0.932853	0.891043	0.811344	0.921855	0.889241	0.794122	0.809165	0.872657	0.858563	0.886389	0.886183	0.876668	0.86202	0.8554	0.837875	0.835587	0.80825	0.893957	0.900786	0.773187	0.946861	0.875064	0.879269	0.824765	0.896197	0.853446	0.799222	0.895545	0.88757	0.871461	0.932528	0.725987	0.813208	0.801639	0.809134	0.767536	0.921324	0.893541	0.801826	0.896096	0.869688
1c	chrXII.184935	0.791497	0.684295	0.61324	0.799977	0.880659	0.736408	0.806752	0.846935	0.811748	0.779918	0.796736	0.884027	0.625	0.759309	0.812739	0.757531	0.845798	0.864166	0.805216	0.719422	0.752593	0.7867	0.855349	0.809085	0.781106	0.834101	0.659057	0.849527	0.783159	0.765266	0.76551	0.86605	0.722607	0.721689	0.839734	0.806745	0.727781	0.870372	0.746113	0.830804	0.753084	0.778517	0.710553	0.833178	0.809436	0.670927	0.826004	0.761534
1c	chrXII.20904	0.275997	0.705505	0.755535	0.786933	0.8169	0.716519	0.798445	0.788566	0.727171	0.808808	0.851366	0.726356	0.837365	0.76234	0.804177	0.79657	0.709253	0.775934	0.809421	0.844143	0.827602	0.840544	0.702168	0.66314	0.861776	0.804728	0.828913	0.807698	0.786399	0.841885	0.725338	0.69494	0.841714	0.811013	0.773823	0.789146	0.818711	0.752205	0.715395	0.74557	0.808851	0.721957	0.775352	0.841411	0.820621	0.833894	0.796395	0.84836
1c	chrXII.481979	0.654025	0.748178	0.784236	0.920448	0.852394	0.870716	0.887793	0.858452	0.820494	0.829837	0.921327	0.912591	0.774061	0.836793	0.86991	0.852778	0.807411	0.925415	0.813779	0.79376	0.895856	0.880551	0.886316	0.886208	0.888684	0.931974	0.797003	0.811138	0.881323	0.775903	0.822356	0.831255	0.907208	0.794918	0.906729	0.855219	0.762625	0.895123	0.824851	0.859763	0.85246	0.803037	0.8036	0.937238	0.812921	0.704845	0.783997	0.801698
1c	chrXII.489463	0.652854	0.613055	0.637969	0.782679	0.737776	0.712023	0.71539	0.766606	0.703535	0.697334	0.768709	0.7967	0.563083	0.692357	0.736882	0.715602	0.650734	0.806414	0.660551	0.587448	0.761743	0.725132	0.734211	0.77723	0.719975	0.786739	0.620371	0.674195	0.83954	0.590822	0.600573	0.764466	0.850578	0.632459	0.774448	0.719292	0.594485	0.775274	0.699101	0.710133	0.818781	0.670568	0.621404	0.768374	0.614499	0.540792	0.719971	0.722414
1c	chrXII.954765	0.629281	0.571661	0.484989	0.691421	0.758143	0.657829	0.692641	0.775452	0.634961	0.69001	0.701545	0.801226	0.623998	0.684719	0.694496	0.645674	0.678649	0.778904	0.796647	0.723183	0.641139	0.676631	0.776669	0.725971	0.731118	0.758094	0.609149	0.773441	0.704646	0.636815	0.64684	0.80678	0.60828	0.695192	0.804707	0.800108	0.701268	0.83577	0.691836	0.751162	0.724924	0.736683	0.650229	0.704934	0.734761	0.697604	0.803239	0.760561
1c	chrXIII.551218	0.690893	0.808108	0.766183	0.862644	0.777802	0.806439	0.773285	0.822047	0.835426	0.850445	0.789158	0.820344	0.762823	0.859958	0.822677	0.814546	0.772293	0.845812	0.811738	0.730628	0.777118	0.841338	0.875745	0.845408	0.822958	0.872301	0.803484	0.695017	0.90423	0.738991	0.681123	0.787904	0.823653	0.850819	0.87082	0.811808	0.736593	0.843926	0.872775	0.871029	0.816457	0.815226	0.847069	0.820325	0.801801	0.738128	0.844157	0.868707
1c	chrXIII.46560	0.719427	0.761776	0.790729	0.914622	0.882449	0.879996	0.90886	0.889276	0.877425	0.916507	0.903139	0.968324	0.816803	0.862496	0.872335	0.876821	0.845186	0.955125	0.88185	0.858404	0.904221	0.900117	0.908348	0.921264	0.925977	0.944403	0.840482	0.867289	0.907405	0.81993	0.853537	0.890188	0.885756	0.863144	0.963635	0.936314	0.864383	0.956742	0.875023	0.873121	0.914196	0.878679	0.825424	0.911977	0.88419	0.829244	0.907173	0.885884
1c	chrXI.24925	0.471158	0.732536	0.784093	0.810751	0.807329	0.742523	0.80834	0.859528	0.799613	0.844676	0.841476	0.814547	0.909986	0.790823	0.805378	0.819479	0.7669	0.805849	0.872361	0.917887	0.84181	0.821857	0.781652	0.719552	0.896224	0.829784	0.854308	0.858581	0.808755	0.856823	0.808153	0.799984	0.797191	0.851042	0.863336	0.904593	0.940742	0.857813	0.756405	0.752076	0.813512	0.819829	0.762311	0.819177	0.893185	0.939008	0.889938	0.916196
1c	chrXIV.651756	0.692199	0.769101	0.779082	0.907165	0.922404	0.785396	0.907414	0.936366	0.90019	0.878327	0.954604	0.92949	0.823986	0.817815	0.885113	0.870366	0.873754	0.940128	0.884956	0.884264	0.884831	0.872113	0.898215	0.839493	0.925816	0.924666	0.805125	0.948487	0.898268	0.877038	0.855665	0.892503	0.885415	0.826911	0.936431	0.932905	0.874101	0.953212	0.798799	0.832719	0.866603	0.844121	0.800217	0.930173	0.923628	0.851934	0.907228	0.891786
1c	chrXI.171340	0.811228	0.832399	0.781968	0.857886	0.814804	0.821046	0.811791	0.875836	0.870748	0.825232	0.832092	0.86811	0.760869	0.858978	0.822987	0.870373	0.809263	0.913488	0.880302	0.810643	0.818616	0.840312	0.82897	0.889108	0.863499	0.897518	0.806005	0.777419	0.939346	0.749617	0.754361	0.923966	0.873209	0.860791	0.888981	0.912734	0.793349	0.937701	0.797919	0.834876	0.840725	0.863178	0.810241	0.840936	0.824917	0.820391	0.890943	0.888646
1c	chrX.647091	0.875617	0.790877	0.859499	0.910241	0.798058	0.821085	0.817633	0.850709	0.897902	0.791661	0.871793	0.904948	0.786326	0.837665	0.826681	0.851547	0.831518	0.878522	0.79504	0.773538	0.845196	0.810626	0.867247	0.925584	0.865917	0.927095	0.776375	0.767137	0.911237	0.739073	0.782073	0.846777	0.864134	0.798259	0.937643	0.856955	0.79647	0.939584	0.787105	0.819238	0.781845	0.801512	0.79344	0.891506	0.803371	0.691484	0.808776	0.806249
1c	chrVII.361917	0.756494	0.776342	0.66247	0.822563	0.747811	0.795375	0.777628	0.773743	0.789102	0.839421	0.719552	0.822941	0.677116	0.834131	0.812089	0.772686	0.810346	0.844862	0.809045	0.71051	0.720065	0.791864	0.90315	0.826135	0.772576	0.806782	0.749096	0.675352	0.823209	0.707156	0.708347	0.820732	0.703266	0.815939	0.824226	0.801129	0.66238	0.825276	0.885587	0.882831	0.792656	0.835284	0.812157	0.759103	0.796482	0.715743	0.807921	0.748827
1c	chrVII.413198	0.641289	0.596344	0.498471	0.771925	0.775636	0.713306	0.751988	0.790067	0.655903	0.736603	0.736779	0.838053	0.556878	0.734384	0.749861	0.665339	0.71768	0.826981	0.761293	0.654115	0.687857	0.724529	0.856721	0.76092	0.72362	0.802149	0.606498	0.752953	0.759784	0.636892	0.651451	0.786072	0.65512	0.665612	0.807428	0.744647	0.622554	0.817787	0.782295	0.806707	0.761863	0.732466	0.660295	0.75848	0.720472	0.578356	0.789768	0.712305
1c	chrVII.426982	0.671417	0.749854	0.750682	0.835049	0.76634	0.766246	0.813613	0.790657	0.829548	0.840287	0.775795	0.863903	0.795854	0.808346	0.781689	0.790935	0.816416	0.762672	0.756043	0.758214	0.791695	0.780991	0.879606	0.809555	0.82039	0.847832	0.782885	0.761253	0.763957	0.794605	0.785607	0.685178	0.696111	0.771676	0.884164	0.77922	0.820761	0.808054	0.859047	0.798269	0.728248	0.809013	0.783907	0.814799	0.827376	0.656456	0.818775	0.761633
1c	chrXIV.672221	0.630267	0.728019	0.699033	0.853965	0.953361	0.704834	0.866237	0.949585	0.854177	0.830535	0.90166	0.877476	0.722287	0.776262	0.889145	0.822541	0.883896	0.873579	0.844628	0.811334	0.858179	0.835335	0.845769	0.723171	0.851297	0.849173	0.732833	0.970391	0.848661	0.896601	0.813057	0.884182	0.837684	0.737666	0.837188	0.843333	0.832707	0.866936	0.73992	0.799456	0.831818	0.789879	0.69469	0.89629	0.880335	0.76924	0.904612	0.851225
1c	chrVII.452142	0.45859	0.657151	0.653244	0.820956	0.87531	0.744518	0.796768	0.876778	0.724256	0.798471	0.866053	0.824956	0.766368	0.783546	0.8273	0.753707	0.735737	0.867795	0.872969	0.827618	0.792918	0.841118	0.821843	0.736686	0.855012	0.866061	0.750943	0.870406	0.829491	0.790927	0.722223	0.828661	0.801731	0.798924	0.855044	0.84717	0.805216	0.872213	0.746141	0.830699	0.820726	0.753909	0.750913	0.862894	0.842657	0.821514	0.861867	0.902509
1c	chrVII.528568	0.444842	0.530034	0.582905	0.769306	0.686132	0.641978	0.715352	0.774215	0.682665	0.744797	0.767669	0.774784	0.671848	0.676105	0.66531	0.620465	0.620821	0.768576	0.703767	0.690458	0.687939	0.710157	0.811639	0.663021	0.738436	0.803675	0.63188	0.75115	0.741236	0.656248	0.648402	0.634224	0.644032	0.647403	0.816946	0.732669	0.738279	0.792681	0.716183	0.670937	0.659842	0.648907	0.610294	0.738227	0.768142	0.666191	0.780077	0.793816
1c	chrIX.333253	0.808183	0.828032	0.750071	0.84941	0.834015	0.796387	0.839022	0.846083	0.862138	0.785211	0.859336	0.856737	0.73918	0.839611	0.814237	0.856314	0.842707	0.908496	0.872312	0.818874	0.783865	0.82617	0.836069	0.883261	0.859648	0.90809	0.770554	0.80837	0.873949	0.770622	0.785696	0.877438	0.810809	0.831947	0.876824	0.877576	0.757972	0.93202	0.75869	0.840587	0.749029	0.830069	0.834204	0.876665	0.845669	0.759597	0.828812	0.804308
1c	chrVII.316565	0.676969	0.627743	0.576182	0.815754	0.828636	0.69748	0.751188	0.845008	0.71701	0.724907	0.801703	0.826221	0.564459	0.740671	0.804546	0.697136	0.75139	0.85484	0.764246	0.652043	0.726786	0.752746	0.845051	0.752812	0.741249	0.821577	0.60729	0.78798	0.833759	0.67348	0.642983	0.838919	0.756567	0.666035	0.803641	0.746327	0.626103	0.840196	0.732363	0.811043	0.779894	0.700357	0.655655	0.813398	0.730282	0.59852	0.792429	0.754355
1c	chrXI.143324	0.48654	0.833873	0.681575	0.758644	0.844244	0.741065	0.83845	0.84386	0.734896	0.7988	0.775835	0.776114	0.808021	0.802601	0.862341	0.86441	0.850512	0.748402	0.857349	0.863281	0.837239	0.794053	0.765135	0.667791	0.836029	0.736331	0.837911	0.836931	0.72953	0.891913	0.830007	0.825836	0.76648	0.802695	0.734904	0.835428	0.807545	0.731755	0.789247	0.798561	0.833377	0.879415	0.767038	0.797138	0.824715	0.796174	0.829422	0.756781
1c	chrVII.766158	0.654034	0.707417	0.57913	0.791264	0.697318	0.772115	0.740965	0.749375	0.682016	0.776447	0.691943	0.770731	0.548546	0.79226	0.775382	0.725166	0.713162	0.847672	0.760169	0.627892	0.705874	0.759476	0.830031	0.769334	0.709853	0.76525	0.680297	0.615694	0.839423	0.604716	0.621079	0.820321	0.737153	0.732044	0.738499	0.745243	0.543139	0.772996	0.835278	0.824716	0.822222	0.771401	0.708175	0.715109	0.688179	0.63521	0.764493	0.701724
1c	chrVII.919927	0.63021	0.800942	0.738271	0.892399	0.83337	0.886718	0.857814	0.860673	0.796928	0.900799	0.835924	0.887004	0.773284	0.903642	0.873262	0.855061	0.797087	0.932833	0.898803	0.816064	0.848648	0.900184	0.899704	0.880116	0.882479	0.910211	0.850191	0.767392	0.92537	0.768524	0.757649	0.880935	0.862672	0.891899	0.896224	0.889362	0.768349	0.898443	0.918376	0.920163	0.922289	0.879934	0.85632	0.862214	0.838572	0.812976	0.896607	0.884498
1c	chrVIII.209309	0.647103	0.634811	0.611052	0.763342	0.857893	0.711285	0.74458	0.842148	0.725384	0.717386	0.807209	0.82622	0.657315	0.741008	0.770535	0.730504	0.730719	0.853663	0.838729	0.758623	0.736982	0.775145	0.753727	0.778404	0.797055	0.840035	0.664069	0.836922	0.811855	0.710284	0.68135	0.872599	0.767801	0.742989	0.831361	0.826135	0.747669	0.88949	0.660873	0.788696	0.771294	0.728798	0.692337	0.820136	0.768128	0.73742	0.834497	0.839277
1c	chrX.291135	0.601673	0.77389	0.775979	0.933723	0.925323	0.876758	0.909858	0.931874	0.862654	0.918115	0.922611	0.929887	0.793744	0.88941	0.913968	0.869772	0.850298	0.956014	0.890753	0.834058	0.915086	0.946757	0.919899	0.855592	0.912548	0.951865	0.841443	0.885749	0.925251	0.863375	0.834487	0.878162	0.906799	0.853113	0.918224	0.886305	0.845005	0.914643	0.877009	0.907848	0.894736	0.847531	0.817092	0.947944	0.895543	0.809293	0.912533	0.922473
1c	chrX.374908	0.474313	0.699863	0.784738	0.839494	0.86267	0.738513	0.830517	0.905776	0.816974	0.83972	0.890982	0.853353	0.883321	0.766321	0.836234	0.823141	0.777085	0.816704	0.83074	0.877099	0.892824	0.835304	0.797298	0.716736	0.89547	0.845081	0.822018	0.908201	0.824691	0.875573	0.821161	0.802385	0.863558	0.791673	0.873538	0.884863	0.938259	0.849342	0.744416	0.743078	0.845054	0.793456	0.715538	0.865902	0.871596	0.869522	0.882683	0.921272
1c	chrX.391874	0.724305	0.684398	0.783408	0.889612	0.853748	0.783852	0.8197	0.878006	0.852406	0.80989	0.897478	0.908429	0.77563	0.798117	0.824708	0.7949	0.79699	0.900205	0.824379	0.801501	0.837201	0.831353	0.860285	0.86084	0.87362	0.925545	0.745836	0.853769	0.885962	0.767466	0.774427	0.849082	0.842324	0.783891	0.938287	0.866584	0.836733	0.95025	0.751233	0.811124	0.79855	0.760007	0.746937	0.899498	0.842306	0.761231	0.85077	0.868855
1c	chrXIV.653194	0.646604	0.760729	0.734867	0.90527	0.890104	0.873531	0.904416	0.901696	0.833679	0.900739	0.900661	0.939419	0.760658	0.866747	0.87327	0.865441	0.815904	0.964996	0.885271	0.827489	0.892459	0.910747	0.896178	0.887715	0.903133	0.9408	0.820678	0.860167	0.921777	0.803523	0.813333	0.889313	0.899903	0.843419	0.922216	0.908349	0.810191	0.928719	0.8728	0.879924	0.920626	0.863828	0.809219	0.910523	0.858224	0.796681	0.90814	0.891781
1c	chrVII.762192	0.562832	0.611305	0.588648	0.758982	0.867805	0.699935	0.851434	0.840146	0.75625	0.807297	0.792388	0.880887	0.688789	0.704682	0.79152	0.744221	0.835872	0.798554	0.787852	0.795733	0.810595	0.766895	0.809183	0.685889	0.797171	0.771454	0.690665	0.928473	0.670558	0.846936	0.864197	0.795273	0.664967	0.673697	0.798593	0.811021	0.83709	0.800117	0.727401	0.732621	0.755604	0.781966	0.617004	0.804387	0.845921	0.725542	0.837054	0.730353
1c	chrVII.556728	0.48133	0.68727	0.723746	0.831355	0.899436	0.649097	0.811923	0.918778	0.808043	0.817962	0.892252	0.816174	0.8078	0.74154	0.858817	0.782469	0.812012	0.80663	0.82688	0.841695	0.833183	0.800237	0.81214	0.654543	0.858384	0.814171	0.754251	0.942953	0.825103	0.889053	0.759762	0.807911	0.819534	0.751476	0.835358	0.833728	0.870042	0.834002	0.71922	0.753762	0.826844	0.748893	0.696986	0.858341	0.87938	0.828292	0.891447	0.884854
1c	chrVII.159261	0.743527	0.634036	0.719202	0.838666	0.715989	0.71753	0.758216	0.771847	0.775605	0.721991	0.839719	0.842846	0.693423	0.726472	0.720672	0.723689	0.706076	0.854808	0.73988	0.729421	0.736728	0.720465	0.816537	0.845094	0.803337	0.874474	0.661966	0.737755	0.840364	0.626903	0.685413	0.763525	0.764264	0.709315	0.894104	0.808574	0.706349	0.91397	0.703895	0.725686	0.724318	0.69583	0.706595	0.81322	0.752479	0.65821	0.749139	0.740812
1c	chrIII.78105	0.499403	0.472737	0.585918	0.664658	0.759091	0.668795	0.683885	0.690261	0.663109	0.712636	0.704956	0.810504	0.654814	0.607043	0.64316	0.646955	0.596132	0.697773	0.641487	0.640138	0.729867	0.704557	0.651675	0.738989	0.729838	0.747186	0.625122	0.735696	0.656555	0.645729	0.642295	0.6338	0.714448	0.636486	0.805529	0.715285	0.758293	0.733564	0.643237	0.647554	0.752252	0.642462	0.605145	0.72708	0.647442	0.601765	0.731857	0.758041
1c	chrII.642160	0.471854	0.677877	0.646366	0.833065	0.854914	0.750889	0.769177	0.862482	0.676431	0.772783	0.833026	0.801563	0.751261	0.802794	0.868475	0.742657	0.749095	0.835083	0.857667	0.79111	0.780507	0.815514	0.85188	0.723939	0.828634	0.829791	0.745437	0.81064	0.826808	0.762941	0.684024	0.841309	0.789334	0.792096	0.828024	0.808171	0.733055	0.834052	0.786644	0.879212	0.848515	0.755889	0.761849	0.846387	0.797677	0.761049	0.820738	0.843856
1c	chrVIII.470627	0.581711	0.792606	0.824113	0.83989	0.798027	0.850058	0.845754	0.762906	0.802846	0.8213	0.836726	0.838009	0.813348	0.81081	0.826941	0.880319	0.77108	0.810015	0.753916	0.771784	0.890056	0.850447	0.767889	0.854836	0.865112	0.84824	0.847894	0.719351	0.816439	0.782047	0.790812	0.734761	0.910175	0.811743	0.83881	0.807304	0.761835	0.777949	0.813199	0.803004	0.859632	0.80875	0.832019	0.870472	0.747462	0.686868	0.737278	0.756815
1c	chrIII.157545	0.285801	0.518956	0.68525	0.674897	0.625155	0.606354	0.613147	0.659877	0.656723	0.691533	0.706795	0.65788	0.781057	0.604057	0.604279	0.622683	0.511194	0.61643	0.60563	0.66473	0.689758	0.686566	0.630892	0.609829	0.724097	0.714541	0.686293	0.635954	0.665444	0.649929	0.584158	0.494985	0.707175	0.667134	0.753355	0.673692	0.772651	0.659171	0.6202	0.580523	0.642834	0.579739	0.634884	0.688569	0.675469	0.686223	0.67093	0.806517
1c	chrIV.1430823	0.561312	0.733274	0.76715	0.874803	0.884419	0.834654	0.862989	0.88688	0.794551	0.833869	0.896419	0.892649	0.833085	0.856629	0.85257	0.835641	0.807295	0.895234	0.903768	0.886828	0.871304	0.882985	0.839829	0.832954	0.913753	0.933035	0.827617	0.883982	0.854549	0.83368	0.823798	0.852223	0.829927	0.846467	0.912665	0.887761	0.884363	0.925054	0.787238	0.855406	0.819431	0.815158	0.796687	0.920353	0.877518	0.820305	0.881896	0.890339
1c	chrIV.356939	0.661351	0.61786	0.682829	0.808853	0.831723	0.795568	0.81151	0.813287	0.825966	0.818377	0.831904	0.916235	0.729571	0.731015	0.739373	0.75777	0.723522	0.855533	0.74101	0.719783	0.811598	0.832304	0.82971	0.858599	0.822807	0.891313	0.712069	0.814506	0.776995	0.739447	0.7849	0.733539	0.798285	0.733056	0.912681	0.825211	0.820634	0.861913	0.757592	0.766776	0.754759	0.752744	0.724003	0.854841	0.793362	0.689056	0.799455	0.852805
1c	chrIV.410854	0.782345	0.623302	0.604343	0.748176	0.808415	0.693306	0.718082	0.77469	0.734447	0.67192	0.758069	0.814461	0.54326	0.711425	0.734699	0.708725	0.735137	0.832593	0.753161	0.652119	0.70016	0.723423	0.724586	0.809265	0.731381	0.811563	0.593006	0.756348	0.798994	0.634324	0.640467	0.844288	0.743221	0.672331	0.792785	0.751439	0.640918	0.857994	0.633474	0.755995	0.726968	0.683169	0.651206	0.788652	0.688447	0.595512	0.762831	0.719139
1c	chrIV.47853	0.335987	0.660344	0.711281	0.792385	0.728388	0.758205	0.752681	0.787125	0.67046	0.767164	0.827825	0.751432	0.843704	0.759881	0.750517	0.750153	0.622008	0.802976	0.813729	0.832522	0.789019	0.805861	0.752991	0.715436	0.849625	0.829265	0.802198	0.738093	0.799812	0.718483	0.697915	0.721816	0.813832	0.809933	0.825805	0.837839	0.796627	0.809692	0.736167	0.748801	0.793408	0.73679	0.759535	0.802138	0.783951	0.839494	0.774036	0.876064
1c	chrIV.506117	0.372804	0.70273	0.770282	0.833552	0.785485	0.67626	0.741897	0.838899	0.708753	0.728684	0.88678	0.718993	0.852189	0.762459	0.817546	0.760971	0.693168	0.779111	0.814439	0.837378	0.788948	0.780114	0.761871	0.668364	0.856763	0.82858	0.779598	0.794647	0.845175	0.775465	0.661749	0.742704	0.844002	0.787897	0.816955	0.799659	0.784139	0.816935	0.691567	0.758882	0.78293	0.691024	0.761731	0.850154	0.802177	0.802717	0.779818	0.86055
1c	chrIV.806291	0.745429	0.771985	0.865213	0.906376	0.819102	0.86328	0.832125	0.850291	0.856666	0.844817	0.868706	0.91352	0.830713	0.8718	0.841947	0.863496	0.802769	0.895161	0.851707	0.830377	0.881661	0.858222	0.840264	0.926859	0.905832	0.938919	0.838697	0.782144	0.928364	0.759573	0.779605	0.86356	0.889339	0.860698	0.950683	0.890409	0.852192	0.94801	0.822375	0.844739	0.867198	0.826811	0.815261	0.892652	0.819788	0.779487	0.869064	0.871327
1c	chrXVI.575197	0.46522	0.712103	0.808549	0.850041	0.762661	0.773338	0.785642	0.805628	0.765661	0.818391	0.852044	0.791901	0.857999	0.822139	0.789869	0.789076	0.715783	0.836361	0.850253	0.862642	0.811525	0.832108	0.783956	0.775556	0.884081	0.882653	0.832429	0.771028	0.861908	0.766996	0.723359	0.757828	0.811439	0.853317	0.875741	0.846473	0.846496	0.877255	0.76341	0.784875	0.791348	0.751752	0.795641	0.843572	0.843931	0.853745	0.838646	0.881982
1c	chrXVI.469672	0.685373	0.735395	0.665105	0.830177	0.910751	0.725558	0.861843	0.885516	0.810273	0.80608	0.826158	0.867287	0.67034	0.790342	0.886058	0.805341	0.923848	0.839131	0.830635	0.785451	0.825971	0.799334	0.850964	0.725774	0.809624	0.804281	0.716214	0.910314	0.777318	0.869326	0.834598	0.882125	0.735996	0.719431	0.79227	0.799179	0.772644	0.829602	0.761858	0.824739	0.78847	0.802634	0.686387	0.858283	0.851479	0.698178	0.849896	0.723726
1c	chrXVI.404222	0.803059	0.818115	0.819342	0.900315	0.833595	0.89959	0.878525	0.852428	0.878331	0.843604	0.879384	0.924263	0.780614	0.87545	0.843284	0.895506	0.832824	0.945827	0.86203	0.821573	0.879091	0.884075	0.858468	0.952757	0.897459	0.945733	0.829111	0.786602	0.912899	0.76471	0.83551	0.893762	0.896878	0.856557	0.923528	0.909132	0.798928	0.946658	0.824272	0.862843	0.839571	0.863207	0.837556	0.90836	0.829776	0.768482	0.834745	0.833748
1c	chrIX.291793	0.518587	0.746217	0.687209	0.825496	0.832579	0.853215	0.891108	0.85213	0.794999	0.865449	0.859709	0.870842	0.781773	0.829422	0.791033	0.842211	0.767302	0.926791	0.892075	0.870476	0.847288	0.899307	0.823277	0.813748	0.884565	0.90212	0.828342	0.848823	0.817513	0.813785	0.860033	0.8263	0.811686	0.841878	0.85692	0.910252	0.842917	0.883325	0.798407	0.810704	0.792843	0.852743	0.789393	0.866484	0.883792	0.864686	0.8627	0.879532
1c	chrXIII.540689	0.918809	0.797051	0.76222	0.847989	0.788085	0.808877	0.796945	0.814376	0.889912	0.803811	0.791651	0.876144	0.683188	0.832147	0.78989	0.828435	0.829219	0.891367	0.808716	0.726625	0.771575	0.807434	0.844974	0.917403	0.811079	0.887396	0.740218	0.731112	0.888458	0.709886	0.746844	0.867321	0.798004	0.804505	0.881338	0.842183	0.73098	0.916402	0.789311	0.82996	0.757799	0.818107	0.791897	0.828092	0.795484	0.701522	0.826578	0.791174
1c	chrIX.304156	0.470668	0.676879	0.598635	0.744103	0.883335	0.795082	0.865858	0.841043	0.754144	0.842228	0.77654	0.846035	0.695494	0.779468	0.795835	0.792835	0.812431	0.854722	0.868647	0.830219	0.8299	0.871864	0.759794	0.704084	0.817243	0.803812	0.769067	0.895927	0.704249	0.866852	0.882866	0.838098	0.713489	0.769089	0.758212	0.842241	0.85145	0.798608	0.734502	0.785264	0.754037	0.821407	0.677429	0.821774	0.868791	0.831103	0.862255	0.818913
2	chrIX.215988	0.486198	0.546961	0.43225	0.536536	0.626582	0.580357	0.702135	0.599844	0.673847	0.642271	0.595555	0.637788	0.449827	0.533824	0.526333	0.623616	0.636608	0.692075	0.603354	0.592827	0.595423	0.650255	0.560461	0.553452	0.587141	0.604098	0.53767	0.673098	0.503753	0.649585	0.738142	0.598143	0.523968	0.535413	0.539624	0.647831	0.598338	0.602065	0.503505	0.507158	0.459983	0.625176	0.498312	0.604101	0.683922	0.617836	0.599993	0.553729
2	chrXII.468905	0.519273	0.153235	0.196619	0.377132	0.337882	0.317286	0.27877	0.339577	0.307798	0.238392	0.336597	0.43213	0.0171685	0.274969	0.280833	0.232983	0.246339	0.418699	0.194693	0.0597544	0.291089	0.287452	0.360691	0.45644	0.232852	0.418899	0.0959702	0.259819	0.433987	0.0987556	0.156198	0.349904	0.383786	0.141018	0.385275	0.226495	0.116154	0.400123	0.280466	0.320669	0.329469	0.195294	0.173599	0.364803	0.149205	-0.0273759	0.288725	0.264475
2	chrXII.139659	0.463643	0.141923	0.286207	0.355161	0.43839	0.262078	0.254775	0.456279	0.390656	0.271069	0.419816	0.464704	0.292822	0.274881	0.27079	0.251744	0.251358	0.41513	0.361505	0.303892	0.298913	0.319785	0.339545	0.442445	0.37055	0.487979	0.191887	0.463121	0.439282	0.24619	0.223531	0.413681	0.372042	0.288549	0.530971	0.408446	0.448965	0.555414	0.191312	0.305058	0.300395	0.239733	0.238894	0.408262	0.338199	0.309832	0.461689	0.548856
2	chrIX.177663	0.388597	0.124442	0.216256	0.413127	0.376273	0.423368	0.320008	0.35036	0.287284	0.306803	0.378758	0.484958	0.13798	0.335064	0.303471	0.237114	0.224812	0.467845	0.274625	0.152401	0.329758	0.383617	0.422683	0.511687	0.311327	0.500542	0.181212	0.293805	0.421206	0.140188	0.219192	0.336961	0.379948	0.241661	0.472275	0.287627	0.218552	0.453365	0.349638	0.411301	0.347783	0.22935	0.265597	0.428289	0.226619	0.0813224	0.3173	0.366708
2	chrIX.222604	0.592337	0.487597	0.454177	0.570075	0.653354	0.668102	0.676246	0.611186	0.673031	0.644271	0.59263	0.73085	0.456689	0.589963	0.508364	0.598004	0.602381	0.731602	0.63349	0.574332	0.60047	0.687863	0.595183	0.694785	0.611863	0.713399	0.531508	0.662301	0.548831	0.584041	0.707857	0.622073	0.519889	0.571771	0.660103	0.663293	0.655928	0.704292	0.534392	0.579712	0.460762	0.618039	0.522638	0.650136	0.664624	0.571115	0.648812	0.637638
2	chrIX.243789	0.00489374	0.0991317	0.0179902	0.251844	0.414924	0.272907	0.37859	0.409068	0.225783	0.307401	0.364888	0.369151	0.131029	0.232175	0.230097	0.221339	0.22023	0.425	0.356587	0.300238	0.301585	0.376454	0.290732	0.206432	0.291867	0.375657	0.179227	0.499327	0.245006	0.322295	0.355916	0.311801	0.246003	0.187165	0.285759	0.33184	0.3421	0.3457	0.200087	0.24043	0.220962	0.253651	0.124641	0.353619	0.365318	0.303562	0.392954	0.407749
2	chrIX.237821	0.301736	0.267892	0.231496	0.428557	0.45475	0.413141	0.397678	0.497606	0.364393	0.356805	0.465792	0.446753	0.245805	0.408226	0.361282	0.326351	0.319873	0.56237	0.47787	0.364629	0.352741	0.468721	0.440296	0.417234	0.397213	0.535014	0.282443	0.463232	0.472401	0.314192	0.350016	0.483711	0.388568	0.360615	0.445322	0.437283	0.361219	0.538107	0.310157	0.430838	0.300215	0.332101	0.313162	0.473511	0.431796	0.38625	0.45241	0.52403
2	chrIX.240930	0.113088	0.285347	0.287084	0.407284	0.466264	0.603707	0.576413	0.42455	0.400347	0.570217	0.435918	0.553126	0.397734	0.444785	0.378325	0.444193	0.378948	0.579163	0.505747	0.505718	0.530948	0.602173	0.429682	0.45761	0.493622	0.509177	0.486373	0.500509	0.333641	0.471254	0.63429	0.431812	0.392984	0.463367	0.453479	0.539568	0.547917	0.465312	0.458191	0.429284	0.419512	0.499756	0.368026	0.47381	0.52883	0.561996	0.474238	0.502608
2	chrIX.241834	0.337167	0.463577	0.418762	0.568398	0.674271	0.653331	0.706564	0.639428	0.615554	0.68479	0.635424	0.693698	0.520742	0.5756	0.539073	0.593807	0.566958	0.737218	0.668688	0.643142	0.630815	0.724636	0.599551	0.5925	0.64479	0.687599	0.577557	0.715505	0.531718	0.646552	0.726906	0.601082	0.548205	0.593912	0.6289	0.689525	0.686157	0.662577	0.550679	0.57522	0.519105	0.62253	0.526777	0.655952	0.712308	0.683552	0.66447	0.691984
2	chrV.559115	0.557517	0.215309	0.398	0.452747	0.362705	0.487847	0.396155	0.408943	0.438308	0.3793	0.417137	0.576913	0.364073	0.406474	0.304419	0.338648	0.353767	0.509946	0.416288	0.400324	0.40795	0.406675	0.448324	0.582221	0.439621	0.562861	0.323652	0.409122	0.41855	0.265868	0.453391	0.451882	0.321317	0.37283	0.58848	0.484114	0.509643	0.619256	0.34062	0.381294	0.286781	0.366194	0.300212	0.450978	0.418511	0.357326	0.43205	0.446224
2	chrIX.258347	0.379384	0.303058	0.220522	0.371067	0.482591	0.483126	0.49944	0.451549	0.474387	0.473478	0.430943	0.534662	0.300235	0.394757	0.312975	0.395524	0.391564	0.578953	0.489959	0.429297	0.386787	0.521874	0.442915	0.490093	0.434221	0.532482	0.351502	0.519508	0.356161	0.414506	0.536911	0.447762	0.326996	0.414025	0.478563	0.518625	0.484292	0.532974	0.360004	0.409941	0.272997	0.45069	0.371117	0.459752	0.52507	0.480235	0.481231	0.516689
2	chrIX.258646	0.382899	0.241875	0.178543	0.368673	0.497699	0.462095	0.498124	0.441177	0.440692	0.454204	0.424289	0.545514	0.234184	0.364109	0.325677	0.359313	0.401936	0.574927	0.458098	0.388792	0.383981	0.497855	0.44515	0.469624	0.405672	0.507023	0.296827	0.531192	0.331463	0.396747	0.52688	0.455849	0.306081	0.355982	0.457538	0.480473	0.438422	0.516965	0.343474	0.406465	0.286188	0.413728	0.31494	0.456959	0.494643	0.416451	0.455682	0.453667
2	chrIX.260958	0.20996	0.267383	0.299968	0.304285	0.368861	0.53013	0.438367	0.295929	0.368122	0.445504	0.324298	0.456622	0.401734	0.402739	0.262658	0.374447	0.323577	0.462141	0.470895	0.476498	0.384981	0.498696	0.317408	0.468676	0.435817	0.464105	0.436694	0.383858	0.243285	0.380734	0.53785	0.354269	0.249798	0.471565	0.430761	0.47775	0.527828	0.452842	0.337734	0.383687	0.242154	0.424529	0.393049	0.395134	0.471452	0.521625	0.389556	0.440027
2	chrIX.267919	0.128817	0.00368954	0.0103999	0.168047	0.256457	0.281366	0.279817	0.22691	0.220975	0.239444	0.252917	0.333386	0.0768632	0.140036	0.0691076	0.136538	0.102874	0.372061	0.220821	0.180717	0.193474	0.307554	0.219672	0.282663	0.209531	0.336789	0.104748	0.310064	0.142882	0.154755	0.30794	0.184588	0.155875	0.146038	0.278533	0.275437	0.262851	0.311761	0.127107	0.159189	0.0728426	0.172054	0.113227	0.261213	0.266386	0.22506	0.228583	0.311438
2	chrIX.321055	0.442522	0.346658	0.378093	0.499198	0.536844	0.570938	0.557301	0.515599	0.578386	0.575964	0.495475	0.639912	0.391094	0.499639	0.390711	0.453517	0.463986	0.604685	0.4961	0.440439	0.496614	0.602085	0.545617	0.590106	0.505029	0.647046	0.434244	0.551945	0.455282	0.483122	0.578499	0.428494	0.397793	0.461919	0.602187	0.517596	0.595211	0.590311	0.485565	0.48577	0.332774	0.480178	0.424823	0.558525	0.574987	0.435995	0.56652	0.593007
2	chrIX.384192	0.182095	0.0990218	0.0347545	0.203048	0.298674	0.283656	0.291984	0.299642	0.283039	0.281195	0.295906	0.35648	0.180434	0.190257	0.104549	0.18007	0.137208	0.389446	0.289869	0.241941	0.183162	0.333821	0.308115	0.31908	0.262525	0.388566	0.160105	0.354721	0.195936	0.2113	0.30898	0.20487	0.175387	0.230275	0.356621	0.342825	0.323699	0.365093	0.19894	0.226413	0.0909201	0.246046	0.225923	0.292037	0.342757	0.299305	0.304059	0.422907
2	chrIX.232488	0.324409	0.428512	0.30388	0.428341	0.555101	0.613055	0.614442	0.495818	0.514506	0.573386	0.462148	0.579236	0.383788	0.502719	0.432374	0.519973	0.508223	0.618072	0.566425	0.519461	0.521449	0.634202	0.480791	0.511611	0.506266	0.549619	0.494155	0.561071	0.370065	0.549954	0.685104	0.516962	0.4011	0.502762	0.465757	0.568083	0.55109	0.511245	0.46711	0.502502	0.370209	0.568977	0.444528	0.528339	0.590363	0.554692	0.516296	0.52025
2	chrXIII.158991	0.424212	0.214785	0.39936	0.452493	0.541099	0.30893	0.461226	0.494397	0.511062	0.439101	0.554589	0.585934	0.427854	0.31805	0.371828	0.377857	0.417247	0.470274	0.402695	0.457334	0.451905	0.395319	0.429113	0.484886	0.504683	0.545884	0.317693	0.634127	0.435204	0.448777	0.428486	0.387067	0.422141	0.340566	0.616979	0.483856	0.587183	0.58844	0.31113	0.323839	0.412514	0.340929	0.324981	0.516862	0.491013	0.379544	0.535104	0.506631
2	chrIX.268427	-0.0794669	-0.288828	-0.218389	-0.0147103	0.11969	0.0575982	0.0710388	0.0640958	-0.0304705	0.0432232	0.0922003	0.168406	-0.151837	-0.095348	-0.0914048	-0.108645	-0.123767	0.191043	0.0115464	-0.0392028	0.0178267	0.0975604	0.0321115	0.0739263	0.00843328	0.12973	-0.140585	0.174712	-0.0181834	-0.0622965	0.0536795	0.0281311	0.0163337	-0.093478	0.101933	0.0680957	0.0507127	0.127748	-0.0675046	-0.0290353	0.0024939	-0.069332	-0.134816	0.0726345	0.0301677	0.0168219	0.0642411	0.142492
2	chrIX.259816	-0.0489459	-0.21832	-0.270031	-0.181244	-0.143809	-0.159323	-0.165471	-0.0881145	-0.0942735	-0.153379	-0.151234	-0.138419	-0.33173	-0.152775	-0.279643	-0.222794	-0.222798	-0.0121624	-0.0991626	-0.206152	-0.241653	-0.0994822	-0.169191	-0.129013	-0.209317	-0.0504509	-0.261165	-0.0897965	-0.0772429	-0.219641	-0.18238	-0.103801	-0.202458	-0.188746	-0.15233	-0.134559	-0.141444	-0.0395214	-0.243942	-0.204359	-0.310812	-0.204656	-0.247818	-0.160626	-0.0994933	-0.102303	-0.0399527	0.000158812
2	chrIX.257026	-0.299723	-0.531403	-0.545687	-0.436111	-0.325137	-0.349918	-0.338696	-0.362406	-0.377802	-0.355145	-0.350569	-0.310714	-0.534685	-0.440901	-0.498745	-0.467447	-0.458922	-0.217653	-0.333765	-0.390914	-0.439272	-0.321056	-0.393037	-0.325755	-0.411612	-0.305663	-0.490787	-0.256446	-0.390189	-0.434709	-0.337904	-0.329999	-0.422744	-0.421895	-0.359861	-0.327054	-0.363394	-0.274034	-0.456954	-0.420907	-0.443675	-0.421545	-0.456732	-0.37974	-0.330008	-0.287386	-0.313709	-0.279958
2	chrIX.255921	-0.15702	-0.256207	-0.337719	-0.227501	-0.0137018	-0.0314134	-0.0345107	-0.0774586	-0.147483	-0.0890747	-0.13951	-0.0183264	-0.231448	-0.15548	-0.211962	-0.159184	-0.13737	0.00645182	-0.0152533	-0.0586665	-0.118108	-0.0216632	-0.162516	-0.107907	-0.12798	-0.076168	-0.173702	0.0561782	-0.250438	-0.0779598	0.0651511	-0.0263413	-0.2275	-0.142954	-0.136355	-0.0249385	-0.000524368	-0.0529927	-0.205726	-0.139492	-0.216906	-0.0748238	-0.227864	-0.109311	-0.032165	0.00999015	-0.0427526	-0.0314001
2	chrIX.244489	0.0299322	-0.112349	-0.0795644	0.0330543	-0.0111001	0.0344783	0.131467	0.0263799	0.1218	0.0950926	0.0770627	0.107787	-0.143828	-0.0522469	-0.115076	-0.0277965	-0.0184943	0.170096	-0.0428555	-0.0374347	0.0238053	0.0752592	0.0538142	0.0384055	-0.0108141	0.107964	-0.0813511	0.101713	0.00368858	-0.00562634	0.141634	-0.0553735	-0.0279565	-0.100722	0.035124	0.0330307	0.0353824	0.0789507	-0.0277625	-0.116936	-0.130658	-0.031323	-0.122441	0.0380131	0.0988945	0.0032298	0.0375313	0.0243493
3	chrVII.124270	0.541825	0.801939	0.787758	0.835727	0.723221	0.88383	0.885607	0.733547	0.787945	0.896094	0.792392	0.848945	0.862484	0.834248	0.807885	0.872849	0.78846	0.82932	0.803717	0.849812	0.869334	0.848319	0.837786	0.836568	0.879425	0.822914	0.900043	0.703968	0.76503	0.794319	0.870602	0.733491	0.79661	0.863908	0.84468	0.869499	0.798034	0.788139	0.901288	0.811664	0.850381	0.888596	0.854786	0.808865	0.828726	0.808331	0.763119	0.734543
3	chrVII.152849	0.506509	0.806433	0.687187	0.748356	0.734133	0.816678	0.836257	0.719411	0.732353	0.842458	0.714234	0.797114	0.784328	0.802404	0.77007	0.847564	0.76518	0.744462	0.773028	0.782564	0.813989	0.800813	0.768767	0.772066	0.812752	0.760482	0.850705	0.691512	0.706586	0.787446	0.802954	0.691862	0.743035	0.810892	0.768702	0.798653	0.753692	0.700501	0.869883	0.783209	0.817389	0.877098	0.815923	0.755098	0.763956	0.710466	0.768396	0.708301
3	chrVII.157623	0.456305	0.785148	0.801883	0.864956	0.765232	0.840275	0.91021	0.753196	0.762644	0.853772	0.862012	0.829825	0.848699	0.826013	0.838642	0.867804	0.80803	0.823007	0.795219	0.861668	0.890074	0.842022	0.821197	0.791478	0.891908	0.843106	0.874963	0.763683	0.768173	0.828411	0.864532	0.706043	0.814978	0.815737	0.827412	0.820555	0.780181	0.781538	0.850317	0.798657	0.828193	0.824602	0.831222	0.870591	0.829252	0.740212	0.739125	0.688806
3	chrVII.165193	0.553159	0.877337	0.809098	0.888699	0.799412	0.891205	0.941258	0.787266	0.824104	0.899297	0.868848	0.852793	0.866998	0.883817	0.877601	0.917684	0.867267	0.874401	0.854246	0.885272	0.888108	0.891735	0.884848	0.843655	0.913562	0.873446	0.915797	0.769784	0.803309	0.864708	0.900863	0.76584	0.827738	0.8859	0.849933	0.868846	0.781828	0.815857	0.910794	0.876396	0.836582	0.898647	0.91544	0.891929	0.882469	0.795255	0.77288	0.731136
3	chrV.162460	0.541741	0.896883	0.888947	0.848905	0.761487	0.914416	0.872274	0.757334	0.812258	0.896584	0.761852	0.807495	0.905342	0.935999	0.871888	0.921262	0.875578	0.800023	0.884656	0.905927	0.896494	0.892133	0.793329	0.81492	0.897844	0.828873	0.975552	0.707615	0.790626	0.876547	0.891093	0.797045	0.779439	0.938438	0.806055	0.849973	0.866446	0.78973	0.888729	0.872746	0.815748	0.906878	0.882397	0.836658	0.867884	0.858383	0.813424	0.759812
3	chrVII.650750	0.661306	0.835516	0.774544	0.856818	0.743267	0.901828	0.881174	0.74871	0.830311	0.888879	0.794432	0.863468	0.785635	0.850752	0.816185	0.880996	0.801683	0.861777	0.777775	0.766648	0.853223	0.866029	0.870531	0.888923	0.849514	0.852892	0.861762	0.67372	0.812317	0.762603	0.834689	0.746673	0.832567	0.845429	0.847852	0.839026	0.724432	0.793539	0.918822	0.848472	0.837415	0.882684	0.872006	0.83022	0.797629	0.720161	0.751667	0.734812
3	chrXIII.845407	0.24476	0.787941	0.672499	0.691383	0.642093	0.724807	0.727468	0.6126	0.616798	0.723917	0.65989	0.586941	0.7497	0.774925	0.721583	0.756134	0.67573	0.625017	0.708022	0.715037	0.701406	0.76067	0.668441	0.611019	0.729814	0.690534	0.812668	0.563825	0.629407	0.749507	0.672711	0.5259	0.655179	0.771328	0.618897	0.625593	0.629879	0.557049	0.76491	0.751209	0.634599	0.718198	0.814046	0.721785	0.705514	0.628625	0.618705	0.625296
3	chrIV.769087	0.33897	0.635311	0.650735	0.731173	0.732183	0.764525	0.768332	0.667802	0.584373	0.68934	0.745724	0.721786	0.665849	0.70426	0.768733	0.749426	0.66429	0.714058	0.670507	0.681905	0.815762	0.75766	0.653345	0.685623	0.75048	0.714243	0.727297	0.656092	0.671183	0.689215	0.708261	0.664716	0.80102	0.66822	0.672853	0.673684	0.614675	0.634305	0.700502	0.72622	0.800505	0.682651	0.677131	0.784661	0.618714	0.562091	0.602979	0.59721
3	chrIV.1509661	0.432062	0.699263	0.787132	0.642786	0.438604	0.702759	0.633136	0.528499	0.675193	0.695425	0.509275	0.58771	0.760062	0.715721	0.589286	0.697582	0.654046	0.529408	0.606379	0.686312	0.692678	0.645055	0.584017	0.590101	0.659891	0.60361	0.787462	0.450808	0.559825	0.661548	0.736904	0.511355	0.517899	0.700572	0.601138	0.625293	0.750099	0.56172	0.678205	0.565653	0.498281	0.689445	0.61489	0.572567	0.674288	0.667341	0.594832	0.558026
3	chrIV.954081	0.312786	0.649101	0.722547	0.643213	0.631841	0.786785	0.664831	0.551839	0.56082	0.70023	0.579615	0.652937	0.758749	0.759423	0.686015	0.722522	0.629055	0.600471	0.712748	0.729682	0.74517	0.740137	0.54995	0.69205	0.738305	0.675191	0.812951	0.535176	0.600374	0.672815	0.672609	0.606919	0.646912	0.783581	0.662953	0.657523	0.729713	0.613172	0.698834	0.725221	0.708603	0.697619	0.724281	0.682866	0.627581	0.665263	0.639182	0.633054
3	chrII.680103	0.288631	0.580235	0.624207	0.688517	0.696814	0.695482	0.69859	0.644774	0.598254	0.628764	0.761224	0.663901	0.664701	0.616732	0.67699	0.691053	0.552036	0.679219	0.587664	0.610407	0.746701	0.73612	0.616466	0.656345	0.713177	0.719098	0.663732	0.622444	0.646326	0.639806	0.635479	0.545572	0.815739	0.620367	0.671081	0.633789	0.59175	0.602013	0.61095	0.651949	0.687199	0.590569	0.670671	0.775853	0.588156	0.529339	0.531934	0.655831
3	chrXII.645070	0.368792	0.770793	0.793057	0.658917	0.574851	0.764811	0.660201	0.566302	0.704651	0.742919	0.573787	0.581834	0.794106	0.772853	0.669006	0.756755	0.668176	0.600462	0.688928	0.711111	0.711042	0.770656	0.591583	0.643384	0.714753	0.66254	0.848362	0.487732	0.622173	0.730726	0.710963	0.558277	0.641515	0.814765	0.619283	0.655263	0.73619	0.576615	0.705544	0.697993	0.576028	0.71462	0.768576	0.663372	0.71048	0.745296	0.620623	0.680351
3	chrXII.645773	0.164639	0.51943	0.63504	0.738864	0.666787	0.659378	0.71561	0.706221	0.584597	0.705346	0.801366	0.680731	0.735716	0.62286	0.69267	0.657732	0.533529	0.720081	0.648293	0.707307	0.768367	0.731373	0.678379	0.585708	0.758931	0.726177	0.695098	0.690971	0.704696	0.661932	0.641449	0.580213	0.796884	0.645828	0.717669	0.707611	0.684414	0.666881	0.655347	0.621059	0.760539	0.602979	0.618851	0.748888	0.678804	0.694339	0.643656	0.744195
3	chrXII.704131	0.375727	0.685512	0.740763	0.695528	0.518766	0.746822	0.701858	0.557356	0.631391	0.698165	0.658134	0.657786	0.786139	0.686459	0.630989	0.738139	0.580848	0.62205	0.6011	0.689127	0.742749	0.685236	0.640912	0.698579	0.734153	0.684749	0.785624	0.49291	0.629238	0.61888	0.695327	0.505579	0.708452	0.711059	0.695997	0.684096	0.66156	0.603353	0.731329	0.62225	0.674077	0.702898	0.727453	0.670659	0.624373	0.613867	0.553994	0.590885
3	chrI.189069	0.31625	0.546562	0.402657	0.57201	0.510443	0.430484	0.485499	0.560162	0.474513	0.510983	0.52487	0.462513	0.481313	0.572822	0.550578	0.465706	0.512639	0.490258	0.531901	0.456179	0.412279	0.507045	0.658487	0.442075	0.501029	0.567069	0.476905	0.47423	0.549255	0.510892	0.371101	0.408195	0.414346	0.515192	0.538013	0.433478	0.409761	0.494994	0.605873	0.613714	0.425802	0.487132	0.585962	0.545266	0.554503	0.374745	0.538777	0.530466
3	chrVII.420678	0.491969	0.666813	0.54689	0.770889	0.652714	0.75343	0.779405	0.681755	0.630343	0.785568	0.667456	0.767297	0.626718	0.770731	0.738206	0.680861	0.73087	0.741755	0.710292	0.662567	0.688819	0.724515	0.879592	0.702978	0.70811	0.742616	0.697795	0.630631	0.663888	0.669442	0.710765	0.63184	0.561035	0.691995	0.739237	0.677773	0.598858	0.6881	0.884184	0.803772	0.695668	0.761327	0.71975	0.710846	0.736367	0.557099	0.699225	0.590641
3	chrVII.404647	0.487626	0.735034	0.552177	0.739788	0.654219	0.631743	0.700132	0.73872	0.662177	0.718601	0.667625	0.657706	0.611187	0.76638	0.713784	0.671488	0.714962	0.704266	0.737008	0.655363	0.61186	0.690835	0.818047	0.609787	0.676647	0.730507	0.66718	0.645729	0.724994	0.686064	0.606259	0.639206	0.563323	0.690949	0.684419	0.651462	0.596285	0.685464	0.785857	0.757751	0.602747	0.715235	0.706626	0.689635	0.751352	0.590739	0.749655	0.677948
3	chrVII.433192	0.621417	0.73059	0.618705	0.790048	0.741091	0.693826	0.754431	0.756739	0.724783	0.759017	0.716093	0.772101	0.667896	0.769812	0.78712	0.718742	0.795966	0.716452	0.714172	0.660496	0.697098	0.7181	0.879929	0.712429	0.726138	0.760912	0.689214	0.697745	0.716008	0.735781	0.686544	0.670325	0.627173	0.697897	0.772834	0.680438	0.644767	0.715993	0.838133	0.81772	0.691913	0.753574	0.748173	0.761315	0.754115	0.544914	0.73669	0.655337
3	chrVII.395815	0.587651	0.619588	0.540513	0.744814	0.67036	0.664015	0.690663	0.695852	0.651775	0.718803	0.643599	0.740602	0.588026	0.713805	0.726454	0.623193	0.726032	0.685691	0.656924	0.587236	0.633196	0.667406	0.859693	0.669011	0.655747	0.708581	0.612705	0.630711	0.658144	0.646403	0.633306	0.632832	0.542144	0.634176	0.731594	0.626681	0.583937	0.679818	0.803746	0.779116	0.641855	0.687957	0.664623	0.691686	0.6993	0.500994	0.682837	0.604551
3	chrVII.389786	0.481822	0.657098	0.590284	0.792031	0.714644	0.713072	0.711017	0.727109	0.63855	0.717185	0.727426	0.719043	0.657222	0.750053	0.788855	0.660845	0.710148	0.734714	0.704107	0.636062	0.675176	0.737466	0.870776	0.679289	0.710778	0.752946	0.667649	0.640337	0.711491	0.672973	0.633127	0.660968	0.652028	0.696111	0.742753	0.656125	0.573907	0.697063	0.803227	0.842489	0.687695	0.682341	0.744471	0.767881	0.716865	0.56477	0.653008	0.664759
3	chrVII.598757	0.591901	0.535438	0.483926	0.694742	0.523278	0.564108	0.623262	0.611377	0.588274	0.606151	0.602499	0.668934	0.517055	0.608961	0.608751	0.52977	0.63759	0.625199	0.551046	0.522025	0.537108	0.538023	0.815293	0.604422	0.576864	0.648101	0.503792	0.548163	0.585552	0.523513	0.578946	0.535226	0.44156	0.515694	0.678275	0.564419	0.489826	0.642719	0.705111	0.645612	0.505198	0.592475	0.56407	0.608556	0.629847	0.406084	0.56466	0.475723
3	chrVII.371222	0.430984	0.639342	0.601479	0.774693	0.667366	0.762558	0.756609	0.684854	0.66044	0.805736	0.670178	0.753259	0.672993	0.750152	0.757565	0.675963	0.717165	0.715637	0.670599	0.640402	0.725189	0.759209	0.866041	0.670889	0.707001	0.721413	0.718409	0.619932	0.653559	0.703652	0.722623	0.60606	0.610665	0.693953	0.728732	0.661514	0.639345	0.645871	0.868009	0.797021	0.701442	0.730353	0.70601	0.721717	0.736669	0.593479	0.671715	0.640362
3	chrXV.220562	0.211965	0.705111	0.739745	0.761972	0.64625	0.78421	0.772912	0.698022	0.627101	0.763344	0.758432	0.678094	0.818116	0.768935	0.738827	0.777006	0.629312	0.73047	0.750582	0.803885	0.821421	0.799631	0.678547	0.644711	0.808557	0.751092	0.846419	0.642701	0.724547	0.732026	0.742317	0.63741	0.784895	0.777894	0.70211	0.754966	0.744209	0.673727	0.746632	0.700055	0.757307	0.734388	0.727751	0.76007	0.734165	0.772557	0.685237	0.73607
3	chrXIII.243954	0.256986	0.542649	0.751771	0.700171	0.557913	0.697498	0.678703	0.585998	0.581388	0.659261	0.713455	0.656852	0.786853	0.635584	0.636109	0.67798	0.541484	0.639352	0.616874	0.732518	0.770229	0.677665	0.577455	0.636497	0.753846	0.689751	0.741478	0.579796	0.637284	0.61872	0.681173	0.548439	0.729799	0.669169	0.701438	0.691061	0.722707	0.652738	0.611958	0.569538	0.690209	0.604734	0.618238	0.698918	0.631177	0.677692	0.570307	0.629706
3	chrVII.208675	0.454304	0.738434	0.647645	0.742796	0.613911	0.714251	0.79136	0.635101	0.648179	0.719753	0.746768	0.684175	0.691438	0.691577	0.726641	0.77141	0.685313	0.743608	0.674929	0.721042	0.735414	0.695215	0.731271	0.688358	0.750374	0.688541	0.739289	0.602217	0.690774	0.660343	0.718677	0.644863	0.745644	0.70224	0.677322	0.735993	0.54932	0.659803	0.755234	0.687621	0.760172	0.747907	0.752226	0.71399	0.68322	0.64227	0.586759	0.539859
3	chrVII.200236	0.544727	0.566348	0.429279	0.549372	0.550708	0.597329	0.694138	0.495535	0.567583	0.555844	0.566496	0.627219	0.399403	0.526922	0.538931	0.62388	0.62585	0.624985	0.507127	0.511265	0.587431	0.559712	0.564311	0.610192	0.552145	0.565874	0.505945	0.541864	0.467449	0.539903	0.677808	0.534197	0.522721	0.471445	0.517978	0.557527	0.421295	0.532347	0.554344	0.528222	0.507806	0.607904	0.528968	0.591948	0.534894	0.376061	0.452385	0.328429
3	chrVII.156271	0.570465	0.751679	0.742228	0.826455	0.625343	0.78656	0.840408	0.65397	0.71498	0.782012	0.763652	0.764797	0.703238	0.772856	0.768603	0.796529	0.769224	0.792207	0.704509	0.744855	0.790195	0.734641	0.798048	0.768872	0.785447	0.760018	0.774229	0.619317	0.742681	0.683984	0.780881	0.684323	0.727261	0.730422	0.745921	0.745682	0.610379	0.7361	0.819498	0.737649	0.763806	0.77019	0.755411	0.761799	0.733459	0.630895	0.641175	0.530689
3	chrVII.383227	0.2391	0.429581	0.380611	0.500949	0.477688	0.520782	0.458472	0.479464	0.419778	0.503347	0.459391	0.464499	0.545869	0.475462	0.55234	0.43195	0.466709	0.460392	0.469466	0.452202	0.45757	0.529326	0.626845	0.408928	0.478987	0.444315	0.493443	0.407508	0.380228	0.498525	0.500887	0.435671	0.419661	0.510456	0.481274	0.477847	0.427129	0.407649	0.560922	0.605963	0.446972	0.493841	0.538476	0.496199	0.517331	0.496205	0.36769	0.487986
3	chrVII.381319	0.305025	0.578477	0.463527	0.699273	0.728694	0.657134	0.70588	0.697716	0.53242	0.68781	0.669289	0.677034	0.606694	0.668167	0.777829	0.616561	0.690543	0.660131	0.667365	0.621117	0.669965	0.697787	0.803225	0.545716	0.659885	0.635609	0.627723	0.672272	0.577071	0.702972	0.656508	0.631669	0.589291	0.61816	0.634154	0.612359	0.551326	0.578711	0.758243	0.788518	0.699389	0.665948	0.648974	0.709741	0.678591	0.546487	0.611468	0.587784
3	chrVII.197918	0.259566	0.566368	0.556066	0.599333	0.404998	0.623271	0.623622	0.434621	0.472273	0.572667	0.590258	0.524335	0.573546	0.553229	0.532241	0.612019	0.450978	0.585515	0.488071	0.550373	0.60543	0.567229	0.547776	0.581086	0.60248	0.566374	0.622555	0.379372	0.556019	0.454986	0.545213	0.425083	0.636906	0.566171	0.542023	0.5632	0.406556	0.493938	0.62216	0.519275	0.61503	0.568141	0.618566	0.561702	0.486215	0.477968	0.402737	0.413159
3	chrVI.173960	-0.179374	0.280564	0.267607	0.262067	0.20763	0.429827	0.371711	0.140208	0.117414	0.320659	0.25992	0.234667	0.366355	0.301147	0.306157	0.341835	0.208151	0.23592	0.241828	0.323935	0.393501	0.360941	0.225151	0.237234	0.325484	0.226859	0.424383	0.15039	0.137657	0.299519	0.38313	0.135311	0.320385	0.320135	0.189227	0.251301	0.220794	0.103314	0.368838	0.303853	0.353984	0.322388	0.350377	0.29721	0.221371	0.253665	0.10382	0.135884
3	chrVII.156076	0.436493	0.570503	0.61055	0.688564	0.4247	0.625559	0.656179	0.478189	0.52921	0.606135	0.627842	0.602526	0.584381	0.589314	0.602265	0.613073	0.556793	0.625382	0.508858	0.573583	0.62417	0.544651	0.66686	0.631686	0.628343	0.599062	0.609224	0.423954	0.605617	0.469845	0.580072	0.498716	0.60675	0.565111	0.61958	0.588433	0.421721	0.581162	0.683045	0.572658	0.649306	0.58963	0.617532	0.592526	0.538073	0.464669	0.442328	0.371688
3	chrVII.166083	0.375387	0.568644	0.642309	0.656187	0.443053	0.624783	0.635773	0.446648	0.543286	0.578589	0.639817	0.573829	0.611018	0.560994	0.568531	0.624078	0.508077	0.585493	0.461473	0.543039	0.631105	0.568448	0.59471	0.641675	0.629423	0.610932	0.617648	0.40586	0.578824	0.480307	0.561315	0.413976	0.659839	0.562234	0.611742	0.551099	0.435314	0.535252	0.628908	0.545588	0.608026	0.545499	0.64798	0.621508	0.503025	0.424868	0.391716	0.400211
3	chrVII.167500	0.288363	0.531531	0.555596	0.518072	0.269609	0.557906	0.552273	0.300907	0.439915	0.512495	0.448881	0.450257	0.53517	0.488402	0.448412	0.549463	0.447477	0.435181	0.366117	0.474137	0.536679	0.452641	0.479823	0.506993	0.506474	0.443358	0.577286	0.25826	0.409305	0.410015	0.542385	0.301748	0.472977	0.482514	0.449766	0.452718	0.367532	0.373334	0.579685	0.422108	0.479088	0.517796	0.538099	0.447238	0.420138	0.368723	0.291386	0.235596
3	chrVII.206319	0.280396	0.476653	0.462005	0.487667	0.259687	0.500662	0.51343	0.302223	0.390117	0.414899	0.484203	0.415461	0.481689	0.414093	0.399342	0.49315	0.372672	0.450743	0.339365	0.436426	0.465253	0.409876	0.471629	0.486768	0.474894	0.445309	0.483738	0.261068	0.388795	0.337712	0.487504	0.287871	0.472837	0.422266	0.437489	0.445063	0.282482	0.384316	0.489727	0.390683	0.410664	0.453743	0.517993	0.450229	0.382454	0.325788	0.216075	0.226879
3	chrVII.384556	0.296817	0.399964	0.302556	0.466507	0.387056	0.442049	0.391402	0.37953	0.356339	0.415508	0.370773	0.389055	0.36785	0.439937	0.491081	0.347818	0.44016	0.389137	0.355941	0.290765	0.344308	0.430134	0.604166	0.376145	0.359152	0.390924	0.371289	0.282807	0.340346	0.38324	0.373205	0.331422	0.308535	0.395416	0.395639	0.314826	0.235617	0.322895	0.539722	0.573379	0.34086	0.395762	0.483696	0.431428	0.405598	0.25575	0.271045	0.310344
3	chrVII.213794	0.326559	0.658823	0.520271	0.601933	0.40536	0.590232	0.603928	0.463959	0.524485	0.589437	0.585232	0.47304	0.574543	0.570048	0.554918	0.616552	0.484424	0.610966	0.526689	0.545196	0.526021	0.57493	0.624296	0.55712	0.584959	0.550629	0.621011	0.360385	0.585675	0.47427	0.51403	0.455434	0.615557	0.618541	0.523888	0.585489	0.347584	0.496435	0.65636	0.577655	0.576638	0.604602	0.703187	0.541039	0.545133	0.551278	0.409827	0.457039
3	chrVII.216101	0.225654	0.37483	0.425019	0.480809	0.308376	0.424114	0.460869	0.363421	0.365552	0.391447	0.531864	0.432188	0.469761	0.343055	0.384814	0.446303	0.279035	0.447639	0.306692	0.39479	0.469381	0.385779	0.444447	0.464689	0.475026	0.456237	0.421372	0.317987	0.450895	0.299321	0.377305	0.288594	0.567627	0.371111	0.482356	0.451051	0.300063	0.406134	0.440767	0.341453	0.500793	0.39158	0.453852	0.453982	0.332428	0.313673	0.27052	0.341561
3	chrVII.397712	0.301452	0.381631	0.241976	0.490026	0.397224	0.400445	0.422618	0.437353	0.347186	0.457103	0.3834	0.444132	0.297633	0.46736	0.462522	0.336277	0.428316	0.420552	0.383136	0.285362	0.340498	0.407664	0.632966	0.388064	0.363029	0.448364	0.341038	0.348962	0.419253	0.36364	0.315136	0.326182	0.28479	0.360916	0.44496	0.315823	0.256135	0.377454	0.598418	0.543443	0.392639	0.413553	0.43224	0.420383	0.414228	0.194186	0.419836	0.351458
3	chrVII.226146	0.0336538	0.353584	0.347807	0.410677	0.2655	0.419268	0.495223	0.299158	0.295081	0.429321	0.417066	0.367882	0.380747	0.334147	0.378488	0.427467	0.318889	0.382474	0.278635	0.377138	0.485099	0.384882	0.378779	0.309103	0.40404	0.329996	0.433131	0.296232	0.32038	0.360697	0.457208	0.244307	0.444421	0.312907	0.312763	0.368513	0.278483	0.253207	0.451359	0.289615	0.463652	0.399436	0.340574	0.371719	0.332468	0.305456	0.24824	0.208668
3	chrVII.270804	0.026142	0.301858	0.434013	0.537742	0.311181	0.449719	0.493401	0.332623	0.257076	0.426741	0.502726	0.391033	0.394332	0.430201	0.479341	0.386165	0.362029	0.4673	0.37411	0.437059	0.49367	0.419892	0.454211	0.355334	0.46257	0.431555	0.433516	0.328433	0.437218	0.341065	0.396861	0.335071	0.445429	0.368435	0.393063	0.35956	0.270392	0.389836	0.464598	0.414007	0.502173	0.324293	0.373318	0.468639	0.379419	0.327385	0.286382	0.222289
3	chrVII.229859	0.358569	0.450277	0.410084	0.515786	0.322418	0.48105	0.521496	0.360662	0.372538	0.383574	0.514976	0.446752	0.376149	0.417127	0.44555	0.478855	0.407588	0.503274	0.357963	0.400819	0.468699	0.400148	0.492949	0.49169	0.457236	0.460931	0.412546	0.314882	0.444067	0.315897	0.454207	0.385311	0.499616	0.370745	0.432299	0.434307	0.220008	0.427735	0.467655	0.419414	0.455535	0.432403	0.45987	0.479354	0.357766	0.26165	0.245923	0.207211
3	chrVII.255329	-0.0593879	0.0908253	0.158915	0.189568	0.102611	0.174881	0.253469	0.0419502	0.00165305	0.130237	0.133797	0.124037	0.0427043	0.187588	0.223642	0.145505	0.254205	0.136503	0.143525	0.196671	0.227651	0.118045	0.0933509	0.0568711	0.143855	0.0862122	0.154031	0.135756	0.0589408	0.168717	0.243558	0.148642	0.0400693	0.0671937	0.0195875	0.042702	0.0514954	0.0820735	0.140237	0.136168	0.162358	0.096626	0.0338302	0.166651	0.122805	0.0248379	0.0530497	-0.182454
3	chrXVI.581247	-0.345616	0.014612	0.131045	0.0677815	-0.107771	0.204215	0.0957173	-0.0859538	-0.0905927	0.136132	0.00575619	0.0260696	0.225382	0.0833697	0.0421852	0.0707015	-0.0663274	-0.022267	-0.0080027	0.108067	0.168552	0.100218	0.0395275	0.0217304	0.10002	0.00565585	0.225763	-0.112331	-0.0459464	0.032582	0.130831	-0.124042	0.0685785	0.108852	0.0295135	0.03968	0.0868921	-0.0902165	0.200455	0.038374	0.148257	0.0900018	0.0939356	0.0142137	0.0059743	0.0911444	-0.0651084	-0.0178644
3	chrVII.196550	0.0856898	0.303271	0.254013	0.286243	0.0167733	0.346729	0.307693	0.0586538	0.145814	0.242671	0.224524	0.188014	0.244328	0.254861	0.20792	0.281684	0.166558	0.243927	0.134864	0.201368	0.252515	0.2184	0.285144	0.286895	0.238519	0.21402	0.305155	-0.0125928	0.192856	0.107312	0.263185	0.0807005	0.249154	0.23904	0.191045	0.202511	0.0196279	0.135038	0.367326	0.230987	0.247298	0.26985	0.33689	0.207446	0.150393	0.109315	0.00724671	-0.0132265
3	chrVII.205423	-0.210858	0.147008	0.130535	0.0346605	-0.136443	0.0281801	0.0880471	-0.119612	-0.0198247	0.00602462	0.0545458	-0.107072	0.127709	-0.010394	0.0194039	0.10648	-0.00779831	-0.0683523	-0.102109	0.0424669	0.0767024	-0.011369	-0.0256802	-0.0555664	0.0367199	-0.0672817	0.128413	-0.1285	-0.0551024	0.0373089	0.0795822	-0.180021	0.0929521	0.00743896	-0.0928461	-0.0400862	-0.10112	-0.162911	0.0597188	-0.0669009	0.016819	0.0231593	0.10981	0.00765242	-0.0319231	-0.0406149	-0.203023	-0.196659
3	chrVII.228367	-0.19654	0.0305952	0.0310393	0.161694	0.0197486	0.239262	0.194737	0.00427745	-0.0336901	0.159846	0.170511	0.112864	0.106212	0.078362	0.122114	0.0979038	-0.028438	0.191194	0.0319055	0.0699976	0.165237	0.172802	0.187511	0.134901	0.131893	0.110205	0.143636	-0.0225074	0.0777849	0.0048074	0.123965	-0.00293188	0.212807	0.101039	0.0964543	0.107447	-0.0775579	0.0247221	0.235636	0.149399	0.241564	0.102572	0.177909	0.132333	0.0373137	0.0643919	-0.0777296	0.00337853
3	chrVII.271748	0.196601	0.232541	0.20829	0.261132	-0.0264699	0.313911	0.227023	-0.0202698	0.0707144	0.204358	0.0941198	0.165095	0.0861281	0.263329	0.211671	0.196442	0.191321	0.195329	0.0984927	0.0924259	0.179869	0.140636	0.260095	0.279741	0.144765	0.143244	0.217348	-0.108621	0.180161	0.00950314	0.151549	0.118031	0.130297	0.185509	0.133955	0.0933812	-0.0960196	0.109487	0.371569	0.261125	0.257261	0.210686	0.254803	0.126553	0.0585876	-0.0195717	-0.00220614	-0.148612
3	chrVII.271337	0.0719011	0.048863	-0.00609326	0.0217161	-0.210522	0.163142	0.0150662	-0.239269	-0.148471	0.0112891	-0.163867	-0.0318055	-0.144484	0.0927084	0.00531932	0.000491602	-0.00265521	0.000763495	-0.0656753	-0.109098	-0.0282058	-0.0403374	0.0219194	0.113632	-0.0744782	-0.0717159	0.0316125	-0.321503	-0.0285361	-0.199816	-0.0438315	-0.0277594	-0.0853443	0.0188239	-0.0911281	-0.103286	-0.290429	-0.0925983	0.182429	0.0943907	0.08174	0.0412747	0.0644695	-0.101213	-0.16145	-0.189484	-0.174377	-0.336586
3	chrVII.217303	0.113782	0.261817	0.171491	0.26031	0.122795	0.263811	0.303772	0.153608	0.141218	0.194712	0.293608	0.226281	0.227453	0.175873	0.221745	0.27856	0.152587	0.252952	0.13756	0.201464	0.259215	0.185188	0.27503	0.265809	0.248854	0.211069	0.234544	0.11642	0.207622	0.126462	0.235303	0.140674	0.326073	0.180479	0.219684	0.24694	0.0340508	0.164253	0.299163	0.199083	0.316623	0.265469	0.292345	0.233833	0.132207	0.0980659	0.0503674	0.0533088
3	chrVII.257271	-0.406652	-0.263991	-0.0271171	-0.0391527	-0.184361	-0.151911	-0.0840247	-0.195137	-0.280739	-0.135476	-0.0567962	-0.175321	-0.0962329	-0.123641	-0.0512094	-0.193615	-0.117559	-0.135892	-0.128217	-0.026517	-0.0531926	-0.165035	-0.154128	-0.246816	-0.0883423	-0.161949	-0.107814	-0.103611	-0.136345	-0.122356	-0.114373	-0.152045	-0.160328	-0.173812	-0.174336	-0.198293	-0.145431	-0.136004	-0.150587	-0.160915	-0.0510064	-0.255458	-0.223735	-0.0990691	-0.120718	-0.10786	-0.189308	-0.303761
3	chrVII.394818	0.116038	0.0196944	-0.0344957	0.232633	0.0958482	0.0724501	0.0980187	0.162529	0.0554159	0.119689	0.143198	0.144323	-0.093152	0.137936	0.146775	-0.0147257	0.0814647	0.185561	0.0464056	-0.078383	0.0286821	0.0923798	0.328162	0.110302	0.0318837	0.18558	-0.0429625	0.0645536	0.221461	-0.0154876	-0.0613844	0.0599852	0.0605346	-0.00452624	0.153237	-0.0156776	-0.107744	0.132923	0.243597	0.207191	0.111089	0.0180608	0.0663354	0.13798	0.0704164	-0.143304	0.120169	0.0720992
3	chrVII.392018	0.208057	-0.0403768	-0.0247742	0.18491	0.0734853	0.0177844	0.0399416	0.116525	0.103947	0.108198	0.100315	0.131427	-0.144431	0.0553186	0.0949011	-0.0472399	0.0481669	0.155741	-0.0384079	-0.159327	-5.15e-05	0.0534087	0.262687	0.110945	-0.0158357	0.133151	-0.101491	0.0259818	0.209941	-0.0588528	-0.108026	0.039467	0.0791624	-0.0502722	0.135612	-0.0400428	-0.125252	0.108504	0.174705	0.131635	0.10561	-0.0347931	0.00940913	0.0849463	0.0204681	-0.1548	0.0917072	0.0668849
3	chrVII.401365	-0.288306	-0.204798	-0.355405	-0.245599	-0.255358	-0.255534	-0.261287	-0.176157	-0.374306	-0.256654	-0.298693	-0.24281	-0.189737	-0.162549	-0.225659	-0.298552	-0.229306	-0.312933	-0.150769	-0.182605	-0.307551	-0.296833	-0.116811	-0.304557	-0.257452	-0.244102	-0.226776	-0.200317	-0.286309	-0.22476	-0.264623	-0.250431	-0.421559	-0.226094	-0.221304	-0.255844	-0.203368	-0.249068	-0.104895	-0.153346	-0.261915	-0.166528	-0.217588	-0.285706	-0.205204	-0.270497	-0.143137	-0.219095
3	chrVII.400179	-0.154717	0.0538571	-0.1212	-0.0367716	-0.140977	-0.0435636	-0.0297579	-0.0516234	-0.157952	-0.0399585	-0.116008	-0.0763762	0.034723	0.0492095	-0.0489631	-0.0640076	-0.0200274	-0.143056	0.00562872	0.0154295	-0.110494	-0.105452	0.0880366	-0.105795	-0.0530399	-0.0549188	0.015886	-0.0875877	-0.126023	-0.0254959	-0.0343733	-0.153348	-0.256354	-0.0168358	-0.0442339	-0.0824112	-0.0455047	-0.102584	0.132552	0.022782	-0.121495	0.0497218	0.0313777	-0.0973188	-0.000655013	-0.118653	-0.0169627	-0.118984
4	chrIX.177446	0.499542	0.473833	0.414328	0.634254	0.692062	0.669581	0.604579	0.62256	0.529227	0.586844	0.60096	0.667214	0.363398	0.639058	0.635962	0.546938	0.566763	0.731673	0.623477	0.458975	0.579045	0.690294	0.644695	0.669865	0.56991	0.69666	0.485023	0.567569	0.652111	0.496322	0.502903	0.670569	0.610898	0.559883	0.615512	0.551223	0.43836	0.65392	0.59765	0.730231	0.607532	0.540429	0.556883	0.681437	0.539204	0.425518	0.594608	0.602995
4	chrIV.917153	0.675409	0.552672	0.479277	0.686197	0.822732	0.578634	0.697005	0.810259	0.723251	0.661283	0.732588	0.78488	0.517822	0.627965	0.68766	0.631361	0.723991	0.765837	0.713658	0.625611	0.639842	0.680416	0.745944	0.666596	0.676337	0.753768	0.519941	0.836681	0.694207	0.690808	0.65268	0.761591	0.62508	0.58481	0.7489	0.710391	0.678792	0.790369	0.594837	0.688619	0.618767	0.649053	0.563457	0.745254	0.733927	0.586142	0.780181	0.740052
4	chrXV.884193	0.531866	0.330699	0.582009	0.617814	0.657811	0.481578	0.535483	0.65823	0.587464	0.523906	0.6341	0.688638	0.503463	0.500328	0.582717	0.50436	0.566997	0.5869	0.53614	0.540128	0.643507	0.533633	0.523311	0.563799	0.599492	0.633252	0.447839	0.695289	0.619346	0.544663	0.530528	0.640357	0.597846	0.446085	0.674026	0.573279	0.683586	0.695349	0.414458	0.486191	0.590129	0.443363	0.341927	0.640337	0.547719	0.479818	0.650468	0.61541
4	chrIV.411167	0.348197	0.320095	0.535602	0.651358	0.591627	0.555528	0.579035	0.592617	0.514713	0.555579	0.705014	0.68371	0.561717	0.481503	0.55454	0.503387	0.430245	0.637967	0.490702	0.52515	0.640412	0.575787	0.599919	0.624059	0.636164	0.679898	0.486256	0.602592	0.621931	0.463897	0.497289	0.504864	0.684433	0.479859	0.721597	0.591241	0.570727	0.660704	0.52134	0.521055	0.656107	0.449323	0.47882	0.666976	0.513347	0.457538	0.537508	0.614528
4	chrII.453226	0.737952	0.455239	0.444776	0.625386	0.669509	0.613636	0.582151	0.648316	0.589717	0.580988	0.6011	0.74691	0.453053	0.600942	0.598313	0.542787	0.600473	0.727344	0.662978	0.550469	0.547537	0.594872	0.67878	0.738319	0.612321	0.700822	0.470863	0.631464	0.654326	0.477569	0.532973	0.74904	0.548254	0.584577	0.736305	0.673931	0.556228	0.785598	0.578754	0.683715	0.622806	0.599944	0.550166	0.635278	0.590858	0.526545	0.67214	0.631967
4	chrV.318556	0.418172	0.404486	0.660888	0.662046	0.561243	0.469609	0.547348	0.622345	0.604187	0.503845	0.753139	0.613118	0.628516	0.480648	0.5336	0.54099	0.455247	0.623443	0.517111	0.593826	0.619898	0.538968	0.534508	0.589985	0.662076	0.693155	0.504127	0.626276	0.68568	0.496786	0.484792	0.522766	0.711915	0.503957	0.715509	0.619268	0.629422	0.713663	0.407806	0.441315	0.563404	0.419188	0.484085	0.675127	0.56366	0.543813	0.556913	0.653082
4	chrXV.303197	0.389106	0.352575	0.384961	0.594365	0.786464	0.444808	0.611197	0.739221	0.52951	0.53195	0.719437	0.672918	0.453626	0.459037	0.654582	0.516209	0.58735	0.670014	0.609947	0.57885	0.620611	0.576058	0.588416	0.482106	0.611842	0.606559	0.413604	0.824216	0.593891	0.617806	0.553292	0.710575	0.641793	0.44345	0.619125	0.626343	0.583892	0.669684	0.424818	0.554906	0.665416	0.490154	0.395007	0.679992	0.601296	0.54705	0.648531	0.636117
4	chrVI.50975	0.589623	0.469965	0.528102	0.67025	0.732482	0.607328	0.623524	0.70517	0.611662	0.610385	0.678078	0.739071	0.58102	0.628816	0.668156	0.568997	0.657807	0.715028	0.714756	0.659683	0.612237	0.64254	0.697249	0.669227	0.679486	0.721387	0.541289	0.732236	0.642982	0.609101	0.61195	0.742452	0.561521	0.622772	0.75007	0.69263	0.675332	0.791418	0.566636	0.701967	0.61073	0.59363	0.570006	0.707283	0.688321	0.624097	0.697575	0.682891
4	chrX.639585	0.617755	0.403719	0.604143	0.585293	0.43192	0.434452	0.395002	0.441979	0.486744	0.356082	0.537478	0.531408	0.477906	0.453049	0.501262	0.450936	0.451901	0.428409	0.344805	0.36043	0.485436	0.376778	0.510495	0.605989	0.493553	0.551801	0.389983	0.362506	0.560473	0.327547	0.328144	0.423115	0.552216	0.398461	0.614256	0.404104	0.383592	0.549633	0.435108	0.481866	0.482788	0.354544	0.469692	0.553677	0.338898	0.190669	0.359386	0.369159
4	chrXIV.661939	0.786592	0.46706	0.450006	0.602177	0.573807	0.526485	0.503186	0.602804	0.59986	0.486249	0.574918	0.652065	0.323654	0.524123	0.52733	0.518706	0.511084	0.668112	0.499409	0.368477	0.502347	0.520001	0.598713	0.697645	0.510222	0.65058	0.375406	0.500018	0.698039	0.363808	0.395328	0.649541	0.627289	0.458915	0.645271	0.553387	0.390923	0.685085	0.503199	0.566756	0.567532	0.497138	0.474155	0.585604	0.44447	0.335119	0.565871	0.560624
4	chrXIV.417386	0.347613	0.492154	0.561054	0.661206	0.649815	0.567414	0.592467	0.659348	0.525808	0.616295	0.684497	0.634143	0.649435	0.641027	0.642929	0.569774	0.550914	0.685181	0.738047	0.715622	0.59496	0.627725	0.625747	0.604592	0.707554	0.702327	0.609835	0.665512	0.696973	0.575531	0.501636	0.672147	0.605852	0.682113	0.718861	0.69057	0.652812	0.756168	0.579536	0.660755	0.679771	0.571822	0.61905	0.664266	0.668431	0.705508	0.712642	0.717929
4	chrXI.299156	0.582237	0.263134	0.412844	0.394525	0.488342	0.378818	0.382354	0.454564	0.418854	0.358455	0.411849	0.569916	0.418679	0.357299	0.410666	0.404743	0.446216	0.410514	0.441633	0.462376	0.461183	0.333555	0.355457	0.513351	0.467778	0.438292	0.345704	0.516849	0.404383	0.372444	0.429244	0.564065	0.401643	0.376638	0.550745	0.515883	0.551216	0.569751	0.30315	0.370675	0.493974	0.4218	0.290062	0.426318	0.379622	0.395881	0.496693	0.419583
4	chrXI.317397	0.444276	0.313403	0.395327	0.452189	0.4766	0.322296	0.353009	0.591557	0.385491	0.313495	0.475983	0.471113	0.360089	0.37688	0.471034	0.40434	0.402616	0.458802	0.466006	0.433391	0.479628	0.347612	0.369029	0.362824	0.436639	0.424255	0.322198	0.523741	0.550747	0.361045	0.345272	0.652139	0.527002	0.330298	0.452729	0.505696	0.466686	0.548167	0.267782	0.347113	0.525125	0.384403	0.198066	0.432174	0.365838	0.43393	0.527045	0.51121
4	chrXI.340553	0.364898	0.394074	0.452738	0.5664	0.60493	0.431622	0.481316	0.706346	0.463082	0.4568	0.628549	0.556843	0.48288	0.479617	0.585203	0.501756	0.458939	0.611823	0.603393	0.565033	0.580767	0.507423	0.493163	0.439485	0.571763	0.554346	0.446589	0.647157	0.671072	0.481191	0.429923	0.730376	0.666627	0.471588	0.562391	0.632954	0.556278	0.652481	0.388733	0.477469	0.658731	0.479686	0.348086	0.563767	0.508729	0.607484	0.638267	0.679742
4	chrXI.369581	0.71241	0.656708	0.689744	0.741996	0.808444	0.633531	0.712606	0.836683	0.765634	0.668029	0.786548	0.807273	0.699981	0.656415	0.763728	0.758046	0.744493	0.726551	0.704555	0.706357	0.787452	0.679051	0.70239	0.71618	0.763653	0.741326	0.651727	0.810358	0.768787	0.726551	0.700587	0.816368	0.817946	0.645034	0.791155	0.788702	0.764862	0.791556	0.619273	0.665077	0.783952	0.720009	0.605912	0.774179	0.691971	0.646985	0.768227	0.759791
4	chrXI.519088	0.569034	0.259658	0.253504	0.34928	0.440423	0.298575	0.304533	0.458312	0.363642	0.345521	0.346528	0.496278	0.299808	0.355754	0.34865	0.323171	0.364739	0.43027	0.4726	0.391356	0.306763	0.295538	0.385641	0.468635	0.395138	0.425409	0.268544	0.461039	0.455073	0.277347	0.259337	0.558436	0.320402	0.380282	0.517723	0.490006	0.432399	0.57315	0.328973	0.388967	0.461875	0.40615	0.300942	0.338432	0.367682	0.397362	0.559873	0.481518
4	chrXI.291166	0.576256	0.414724	0.404146	0.492759	0.662089	0.440155	0.487326	0.593588	0.471566	0.468116	0.537448	0.621489	0.491383	0.471762	0.586189	0.508254	0.56277	0.539435	0.60359	0.565421	0.510448	0.457131	0.51133	0.561007	0.570388	0.517262	0.439304	0.639875	0.529155	0.504476	0.455993	0.704145	0.522859	0.519177	0.616241	0.619419	0.545651	0.643823	0.448497	0.57107	0.663177	0.546883	0.479386	0.540747	0.501645	0.523066	0.609828	0.544133
4	chrXI.278815	0.63368	0.576791	0.587441	0.658347	0.708388	0.541385	0.586536	0.7535	0.615857	0.572969	0.69415	0.692705	0.620318	0.606781	0.69015	0.651473	0.623718	0.678868	0.706155	0.671054	0.651723	0.577848	0.615137	0.64682	0.694267	0.662084	0.576301	0.706651	0.755269	0.583615	0.523885	0.81532	0.732611	0.630095	0.722211	0.747116	0.648065	0.771732	0.548124	0.62836	0.774173	0.644911	0.564934	0.658356	0.605428	0.655993	0.737682	0.721021
4	chrXIII.646724	0.496075	0.414857	0.526199	0.649496	0.64051	0.582033	0.561774	0.64145	0.568951	0.568708	0.672669	0.673321	0.555477	0.586868	0.579496	0.518654	0.518048	0.707147	0.654331	0.601408	0.56244	0.622668	0.634846	0.664926	0.651295	0.731074	0.510736	0.635247	0.669698	0.501038	0.503661	0.647004	0.592341	0.602166	0.737466	0.653256	0.612137	0.772345	0.518153	0.63439	0.572723	0.509247	0.560555	0.675038	0.622329	0.597349	0.641388	0.703805
4	chrXI.261931	0.403288	0.573559	0.416006	0.517435	0.700995	0.389062	0.572569	0.68475	0.526753	0.549533	0.602408	0.540414	0.530141	0.508416	0.66517	0.604046	0.636142	0.570779	0.673845	0.653067	0.557008	0.511943	0.522732	0.41576	0.60421	0.477314	0.528089	0.721975	0.591622	0.658274	0.506125	0.734093	0.600681	0.563841	0.517966	0.658329	0.551785	0.583517	0.486838	0.55477	0.717709	0.620053	0.51345	0.549159	0.608527	0.670665	0.686431	0.594712
4	chrXI.260378	0.46717	0.371579	0.271974	0.357008	0.537685	0.236716	0.360668	0.52025	0.389436	0.333354	0.464623	0.425662	0.363494	0.322398	0.453345	0.411924	0.42554	0.454297	0.514163	0.474284	0.348187	0.320791	0.363798	0.379157	0.447106	0.375687	0.310546	0.554112	0.479503	0.398148	0.292115	0.621569	0.467701	0.41096	0.448621	0.540739	0.387863	0.532805	0.276271	0.397596	0.547436	0.431152	0.376742	0.396861	0.412994	0.507759	0.520521	0.483645
4	chrXI.258451	0.662592	0.45026	0.412167	0.456013	0.561987	0.363492	0.405694	0.57594	0.485072	0.37105	0.501753	0.522327	0.399915	0.430454	0.510945	0.493648	0.500515	0.522495	0.550853	0.48958	0.443514	0.387229	0.419729	0.51856	0.498613	0.477009	0.373779	0.54787	0.582956	0.406533	0.362003	0.712165	0.548838	0.46208	0.533271	0.58543	0.450842	0.626532	0.337002	0.465757	0.577775	0.489404	0.407977	0.474153	0.427829	0.488461	0.564854	0.522527
4	chrXI.256543	0.324303	0.533561	0.292012	0.290033	0.480904	0.283048	0.406426	0.395533	0.354619	0.381024	0.337002	0.313272	0.361237	0.403694	0.468518	0.490295	0.507467	0.36007	0.529625	0.500917	0.348524	0.3473	0.277957	0.3069	0.418655	0.275134	0.43174	0.447674	0.371458	0.488594	0.355039	0.539299	0.369979	0.477963	0.284832	0.457621	0.340406	0.362439	0.349173	0.42303	0.506329	0.506417	0.458379	0.336634	0.417019	0.497562	0.474231	0.325268
4	chrXI.248368	0.486366	0.570732	0.483183	0.506395	0.659156	0.409806	0.545217	0.657117	0.586719	0.528082	0.631377	0.561468	0.63017	0.494725	0.574408	0.609572	0.569542	0.584699	0.681611	0.699234	0.526083	0.514061	0.500674	0.518169	0.649564	0.555124	0.549848	0.703714	0.596809	0.616408	0.513401	0.686111	0.607335	0.620552	0.618245	0.724565	0.638422	0.670095	0.436247	0.518917	0.629932	0.614477	0.584171	0.565862	0.63434	0.734429	0.67458	0.680312
4	chrXI.327537	0.236433	0.0954863	0.109795	0.134721	0.179187	0.0100919	0.0172807	0.307246	0.0884726	-0.00353493	0.162455	0.111974	0.0691699	0.0953504	0.188766	0.114688	0.108442	0.15936	0.204136	0.143508	0.13931	0.0413412	0.0605579	0.049557	0.117371	0.0918917	0.0366896	0.2102	0.292455	0.0621878	0.00390208	0.411167	0.255089	0.0744799	0.112158	0.21579	0.13225	0.241255	-0.0297961	0.076953	0.248794	0.104979	-0.0506838	0.101954	0.0638167	0.207714	0.240465	0.249813
4	chrXI.322246	0.337918	0.187873	0.209266	0.285571	0.328882	0.132625	0.179685	0.460582	0.22956	0.131105	0.320043	0.273971	0.154973	0.217074	0.31833	0.235709	0.253381	0.315622	0.322526	0.258451	0.284982	0.18067	0.212588	0.171336	0.247536	0.249919	0.133623	0.379186	0.418491	0.201548	0.159395	0.531232	0.3714	0.159634	0.251431	0.33501	0.262502	0.38594	0.0882578	0.192697	0.348453	0.21629	0.0328021	0.261936	0.209813	0.288291	0.376775	0.363022
4	chrXI.321689	0.256433	0.288791	0.270099	0.328595	0.330744	0.199055	0.222976	0.493368	0.247766	0.192152	0.339517	0.260436	0.238431	0.294951	0.378114	0.303294	0.285436	0.335098	0.378207	0.319908	0.340827	0.247388	0.250158	0.161387	0.291655	0.26425	0.238604	0.368484	0.4575	0.266312	0.20876	0.550723	0.420789	0.239517	0.243047	0.37064	0.295825	0.370293	0.168595	0.24724	0.392824	0.286099	0.103275	0.2862	0.259462	0.372204	0.403291	0.410153
4	chrXI.314514	0.405307	0.0566293	0.140682	0.230873	0.261985	0.113797	0.0996288	0.364533	0.207998	0.112945	0.258733	0.291719	0.11049	0.158237	0.18711	0.128493	0.136645	0.309104	0.272381	0.18643	0.168152	0.138422	0.204434	0.254258	0.208421	0.280061	0.0531717	0.305206	0.379151	0.0688178	0.0613725	0.437118	0.27323	0.150705	0.325178	0.31438	0.243136	0.430091	0.0661844	0.168242	0.271229	0.148866	0.0428312	0.206399	0.171854	0.249035	0.356157	0.3864
4	chrXI.308030	0.300685	0.0191337	0.0339927	0.0687459	0.194748	-0.0257604	0.00500667	0.244812	0.060833	0.00206477	0.114588	0.168059	0.0820931	0.042832	0.133889	0.0696746	0.10343	0.113749	0.198109	0.159003	0.0791638	-0.0186885	0.0606684	0.103376	0.12041	0.0764452	0.00143936	0.241319	0.195289	0.0453642	-0.00402352	0.365275	0.142101	0.075862	0.179637	0.230341	0.170778	0.262796	-0.0173513	0.0749128	0.255367	0.12098	-0.022485	0.0619769	0.0634613	0.185138	0.259958	0.213013
4	chrXI.296211	0.40488	0.0932867	0.181981	0.1974	0.314865	0.12939	0.186733	0.3165	0.197107	0.159241	0.2289	0.361582	0.228242	0.159042	0.242242	0.201738	0.27041	0.20668	0.281866	0.299814	0.251999	0.101509	0.187228	0.262269	0.267114	0.212983	0.140681	0.384916	0.23182	0.203162	0.214789	0.41508	0.198624	0.170882	0.340764	0.336625	0.35876	0.37667	0.128342	0.174216	0.350785	0.251519	0.0792285	0.206666	0.20168	0.237223	0.361976	0.244284
4	chrXI.284677	0.314682	0.0292959	0.0760072	0.045199	0.142388	0.088243	0.0707151	0.132844	0.0517733	0.0604032	0.0462945	0.21358	0.127415	0.0900667	0.106558	0.107122	0.152193	0.110492	0.226959	0.235879	0.113531	0.00593051	0.0347195	0.179965	0.152481	0.0725366	0.0865809	0.197432	0.0937071	0.062653	0.131491	0.344431	0.0408352	0.139899	0.187191	0.258636	0.232814	0.263462	0.0357821	0.0902745	0.234417	0.19168	0.020478	0.0415735	0.0942049	0.226433	0.23265	0.104352
4	chrXI.282647	0.324627	0.0894771	0.00888718	0.08309	0.268409	-0.0194577	0.117703	0.252046	0.118379	0.060631	0.191876	0.200601	0.102084	0.0484988	0.173769	0.134302	0.196277	0.189621	0.26095	0.247877	0.0864974	0.0205282	0.109155	0.134755	0.178933	0.101277	0.0325706	0.338461	0.176757	0.137198	0.0925396	0.39001	0.1455	0.12456	0.197051	0.2955	0.164141	0.298956	0.0104298	0.114084	0.275158	0.18601	0.0794232	0.115184	0.162469	0.256523	0.268754	0.172996
4	chrXI.277965	0.360514	0.263067	0.142831	0.234334	0.4857	0.0882467	0.245293	0.428786	0.284059	0.208899	0.367432	0.297919	0.235391	0.191208	0.36908	0.2905	0.341668	0.321302	0.390169	0.341358	0.22759	0.210126	0.252404	0.232003	0.318578	0.24473	0.17339	0.488091	0.35039	0.330849	0.170824	0.503191	0.362483	0.275447	0.311729	0.392193	0.263149	0.388431	0.145964	0.300654	0.431317	0.295092	0.267264	0.303761	0.303157	0.369683	0.403071	0.371659
4	chrXI.264402	0.176375	0.221548	0.0593012	0.0940685	0.310525	-0.00230887	0.152423	0.231215	0.170063	0.146599	0.228427	0.122193	0.192498	0.102417	0.226747	0.202509	0.217743	0.200581	0.308135	0.294024	0.0783669	0.116057	0.121635	0.11784	0.22616	0.110093	0.143079	0.318053	0.20467	0.23931	0.0762028	0.324396	0.210305	0.254055	0.171995	0.295801	0.146036	0.24226	0.0792917	0.195087	0.30214	0.219809	0.268276	0.153112	0.237218	0.365045	0.267811	0.239137
4	chrXI.259536	0.387629	0.23485	0.126371	0.229767	0.422516	0.078356	0.212543	0.415487	0.270763	0.205501	0.336014	0.295806	0.233648	0.185484	0.326386	0.252962	0.30349	0.319852	0.387196	0.334899	0.187902	0.178241	0.272489	0.235787	0.30256	0.243736	0.156896	0.450491	0.355287	0.275854	0.143503	0.49509	0.312443	0.274345	0.331203	0.404276	0.264616	0.41252	0.157176	0.280888	0.405707	0.292944	0.247668	0.259075	0.30241	0.387993	0.414529	0.38403
4	chrXI.245609	0.33304	0.133417	-0.0862432	0.0788435	0.329646	0.0369802	0.153134	0.272552	0.11049	0.130502	0.137479	0.224	0.0105994	0.103924	0.230333	0.14996	0.251452	0.220909	0.289922	0.190691	0.0867423	0.0804248	0.170177	0.139423	0.145197	0.0849291	0.0383845	0.332309	0.176913	0.168594	0.0972835	0.433703	0.12753	0.142886	0.15525	0.27038	0.0993352	0.250684	0.119781	0.216647	0.335724	0.252173	0.10691	0.107441	0.164599	0.22011	0.313557	0.171015
4	chrXI.308729	0.406397	0.167163	0.185283	0.209792	0.291563	0.0674018	0.124343	0.385267	0.218046	0.092673	0.270806	0.251892	0.185181	0.15196	0.251078	0.208172	0.220725	0.251934	0.299301	0.266559	0.205526	0.10138	0.163045	0.192205	0.236546	0.203219	0.108712	0.348711	0.352449	0.161664	0.113898	0.487677	0.307813	0.171335	0.270388	0.347356	0.262283	0.383944	0.0467147	0.151895	0.325923	0.212306	0.0708393	0.198949	0.185994	0.301373	0.348316	0.329713
4	chrXI.326217	-0.174518	-0.27391	-0.244959	-0.138485	-0.0927849	-0.27561	-0.264029	0.0591435	-0.236847	-0.28089	-0.0810362	-0.188913	-0.259196	-0.232806	-0.112308	-0.243502	-0.255211	-0.103483	-0.135776	-0.209019	-0.144403	-0.205173	-0.177326	-0.308193	-0.211272	-0.186201	-0.299266	-0.041588	-0.00172972	-0.227942	-0.290779	0.0550154	-0.00370577	-0.285864	-0.204441	-0.125457	-0.18357	-0.0992667	-0.30549	-0.223538	-0.0583662	-0.2508	-0.393513	-0.166693	-0.22738	-0.102412	-0.0723881	0.0234274
4	chrXI.265955	-0.0655175	-0.064793	-0.260672	-0.184365	0.0728735	-0.279611	-0.125498	-0.0211236	-0.0975327	-0.125565	-0.0235897	-0.160851	-0.115551	-0.202157	-0.0449454	-0.10343	-0.0772157	-0.0548713	0.00352588	-0.0354437	-0.218579	-0.13633	-0.112034	-0.169533	-0.0828521	-0.169103	-0.170776	0.0662169	-0.0715685	-0.0314874	-0.211133	0.0324901	-0.0347723	-0.0490456	-0.119584	-0.00623683	-0.17338	-0.0629947	-0.183827	-0.058448	0.0246871	-0.079699	0.00524011	-0.111684	-0.0422469	0.0790547	-0.0305029	0.000995981
4	chrXI.307091	0.274986	-0.17537	-0.139036	-0.102912	0.075873	-0.134531	-0.0962036	0.0463952	-0.0792231	-0.161695	-0.0686649	0.0816224	-0.160089	-0.145713	-0.0201328	-0.0855368	0.0188698	-0.0648037	-0.0452477	-0.0716495	-0.0294525	-0.179418	-0.0982122	-0.0131882	-0.0803264	-0.104894	-0.203489	0.106856	-0.0627598	-0.0905646	-0.0532951	0.182943	-0.0493756	-0.177575	-0.00624157	0.00574336	-0.00797288	0.0496891	-0.173633	-0.0916238	0.0697545	-0.0433123	-0.242363	-0.0738178	-0.139947	-0.128215	0.0292862	-0.0879396
5	chrV.400900	0.352873	0.589899	0.716942	0.496899	0.467321	0.559919	0.524185	0.403393	0.617168	0.525894	0.495988	0.475494	0.630924	0.528453	0.47412	0.633482	0.507547	0.406821	0.417695	0.506746	0.613373	0.569353	0.34987	0.551625	0.566739	0.53169	0.639177	0.396178	0.463808	0.578045	0.567045	0.334145	0.598146	0.557017	0.501557	0.463531	0.604677	0.417649	0.450862	0.430492	0.424805	0.494634	0.571003	0.564499	0.478805	0.440815	0.416995	0.476204
5	chrV.395092	0.568846	0.737201	0.779384	0.701221	0.697735	0.628125	0.750779	0.713202	0.871789	0.76647	0.706481	0.704425	0.741232	0.681775	0.673361	0.778918	0.780803	0.651999	0.653555	0.719251	0.758384	0.724761	0.646262	0.631395	0.737167	0.7086	0.74326	0.734991	0.663204	0.834112	0.796338	0.596212	0.675842	0.681689	0.69593	0.70208	0.833887	0.669022	0.635047	0.579674	0.566125	0.707781	0.644666	0.725587	0.797429	0.699004	0.736996	0.703536
5	chrV.462368	0.673072	0.650858	0.654801	0.513089	0.295578	0.510804	0.448993	0.352612	0.679301	0.512076	0.380962	0.428394	0.493928	0.562867	0.397674	0.550112	0.542391	0.441728	0.410415	0.41	0.411622	0.475202	0.488296	0.583558	0.458792	0.520522	0.541259	0.242462	0.503137	0.437173	0.482479	0.349774	0.386287	0.552696	0.493564	0.433408	0.449965	0.479288	0.511515	0.4567	0.241541	0.501515	0.585703	0.443906	0.512081	0.404181	0.407714	0.391701
5	chrV.77618	0.30752	0.79145	0.656796	0.658249	0.641231	0.785843	0.709838	0.618155	0.652352	0.755882	0.589292	0.604108	0.706252	0.797106	0.697257	0.763407	0.670587	0.645656	0.719507	0.677217	0.707893	0.807282	0.64417	0.635414	0.699537	0.684363	0.822327	0.531503	0.6296	0.740333	0.6998	0.575089	0.650626	0.791708	0.596426	0.642076	0.661336	0.552774	0.768951	0.759348	0.617577	0.753252	0.781519	0.689026	0.700795	0.671076	0.653527	0.687128
5	chrV.474839	0.875483	0.764529	0.822818	0.711067	0.572978	0.600662	0.628374	0.639577	0.846058	0.603286	0.682107	0.66465	0.695943	0.683081	0.606175	0.737267	0.722361	0.654997	0.635984	0.663768	0.62565	0.601792	0.634137	0.76656	0.702446	0.744629	0.657484	0.576664	0.737861	0.620071	0.64099	0.641398	0.651611	0.685921	0.750078	0.695341	0.686971	0.778995	0.560966	0.589304	0.483648	0.650274	0.698543	0.692594	0.689636	0.593757	0.638546	0.620606
5	chrV.302538	0.574739	0.603815	0.668396	0.538557	0.338657	0.446274	0.465971	0.449154	0.663361	0.475237	0.523705	0.452984	0.617504	0.536343	0.376233	0.546694	0.486902	0.493902	0.506847	0.56893	0.423365	0.461706	0.480418	0.57202	0.559237	0.608981	0.548913	0.399998	0.558664	0.462141	0.485796	0.385139	0.431473	0.579338	0.597422	0.550708	0.582506	0.618027	0.423312	0.401974	0.24837	0.484113	0.587072	0.506353	0.594141	0.545042	0.492432	0.528611
5	chrV.265902	0.71114	0.739359	0.680121	0.516413	0.364984	0.586516	0.52056	0.393845	0.699414	0.531599	0.408576	0.481176	0.567551	0.60703	0.456761	0.645412	0.618558	0.461994	0.479132	0.499137	0.48901	0.519445	0.493044	0.629283	0.518687	0.532659	0.619333	0.304815	0.482847	0.518906	0.600965	0.431275	0.433173	0.609222	0.508656	0.511608	0.515281	0.495739	0.540503	0.505848	0.298594	0.607214	0.642533	0.490333	0.545017	0.457858	0.425783	0.395232
5	chrV.280860	0.805438	0.701291	0.688835	0.571456	0.454797	0.61603	0.578233	0.44195	0.750222	0.548432	0.507433	0.576379	0.564069	0.602612	0.489841	0.659575	0.653364	0.551306	0.500703	0.519607	0.527384	0.557969	0.548189	0.719311	0.569226	0.616861	0.592571	0.399349	0.523206	0.533668	0.642867	0.482278	0.493278	0.606099	0.599485	0.559341	0.537655	0.592627	0.532437	0.543274	0.334306	0.601388	0.663534	0.579906	0.579591	0.449886	0.443526	0.423236
5	chrV.298422	0.566739	0.718728	0.778772	0.629285	0.553644	0.597528	0.670815	0.579562	0.805359	0.666692	0.600031	0.596415	0.693814	0.638071	0.589498	0.725023	0.731904	0.563112	0.578703	0.66601	0.677492	0.64004	0.552423	0.581163	0.657235	0.619401	0.704544	0.585933	0.565141	0.741847	0.764923	0.523953	0.567843	0.636044	0.592579	0.621001	0.744198	0.588479	0.551566	0.507881	0.428464	0.642478	0.59966	0.636505	0.719169	0.637859	0.59446	0.553634
5	chrV.27269	0.341657	0.552623	0.572315	0.531535	0.404996	0.651254	0.560899	0.433093	0.597014	0.705556	0.382197	0.543523	0.551838	0.619684	0.483126	0.568145	0.52896	0.502913	0.498604	0.492306	0.573219	0.626256	0.545179	0.538871	0.526669	0.527969	0.657638	0.360512	0.483072	0.552622	0.601523	0.398499	0.432378	0.609339	0.516551	0.509551	0.602957	0.446	0.679595	0.532309	0.473147	0.608661	0.540627	0.464264	0.578722	0.555652	0.56166	0.537162
5	chrV.311466	0.828679	0.722676	0.820692	0.656074	0.469068	0.604117	0.56313	0.529569	0.797358	0.558028	0.585812	0.599299	0.66922	0.651553	0.534484	0.683866	0.659697	0.571556	0.549782	0.588447	0.578479	0.565306	0.575164	0.737835	0.63584	0.686451	0.63796	0.446593	0.649335	0.553253	0.613057	0.535273	0.574079	0.649947	0.68663	0.610015	0.638982	0.688849	0.532752	0.546164	0.384663	0.59396	0.667749	0.628731	0.619901	0.521047	0.531827	0.539035
5	chrV.349718	0.406114	0.591082	0.628073	0.370286	0.157317	0.366163	0.349577	0.254252	0.542102	0.402971	0.269271	0.249137	0.512884	0.451444	0.301222	0.487304	0.44652	0.261769	0.34492	0.435635	0.362339	0.345736	0.28181	0.351487	0.387601	0.335756	0.529124	0.179233	0.358602	0.422951	0.444493	0.252376	0.285519	0.475508	0.314722	0.364533	0.459823	0.321048	0.356209	0.263818	0.15812	0.424981	0.440697	0.297684	0.443436	0.451042	0.327429	0.291791
5	chrV.342398	0.456915	0.206579	0.328819	0.0552373	-0.161794	-0.00744971	-0.048574	-0.102404	0.257096	-0.0725525	-0.0102495	-0.0418263	0.100186	0.0431241	-0.0813765	0.0915749	0.0998615	-0.0677389	-0.0961407	-0.0203267	-0.0440998	-0.0736285	-0.0329377	0.157687	0.00288929	0.0591293	0.0411425	-0.163311	0.0452925	-0.0320073	0.0384678	-0.0932797	-0.0225339	0.0385143	0.0579321	-0.0327472	0.0297908	0.0634261	-0.078294	-0.0807787	-0.268348	-0.0244576	0.107438	0.0136571	0.0124936	-0.0855259	-0.11973	-0.112485
5	chrV.270210	0.529769	0.139835	0.326091	0.0853515	-0.169586	0.0359753	-0.066438	-0.0689279	0.284909	-0.0334885	-0.00157515	0.0381084	0.0952019	0.0391322	-0.112419	0.0677045	0.0322782	-0.0181166	-0.116533	-0.0673265	-0.0264562	-0.0523937	0.0154504	0.240488	0.00935489	0.118405	0.0224556	-0.17548	0.112728	-0.101368	0.00488191	-0.0811481	0.0306622	0.0362017	0.15046	0.00725193	0.0640618	0.126704	-0.0341418	-0.0803105	-0.212138	-0.0199786	0.0840076	0.0127533	-0.00874637	-0.0867123	-0.0666938	-0.0057657
5	chrV.423146	0.506407	0.466721	0.567684	0.28095	0.178788	0.286364	0.20972	0.179256	0.517736	0.27501	0.21375	0.230015	0.399245	0.336672	0.201697	0.390182	0.327638	0.162138	0.189265	0.231549	0.268284	0.277565	0.179982	0.404484	0.293022	0.32626	0.377216	0.104589	0.310324	0.299111	0.266113	0.130515	0.297632	0.365629	0.32488	0.229374	0.371003	0.265098	0.23568	0.219744	0.0833958	0.276373	0.403987	0.284815	0.273655	0.209075	0.232035	0.28503
5	chrV.394016	0.324862	0.247926	0.433181	0.144582	0.111879	0.175	0.101936	0.0893266	0.3953	0.167308	0.118641	0.149925	0.266897	0.189936	0.048559	0.237716	0.171447	0.0621093	0.0711771	0.120562	0.184659	0.195293	0.0169537	0.274115	0.179643	0.241016	0.236023	0.0723267	0.174464	0.203649	0.179972	0.00159538	0.186452	0.211621	0.222441	0.110379	0.344756	0.16704	0.0611049	0.0571847	-0.0509667	0.112728	0.207079	0.192466	0.169398	0.114936	0.159754	0.24118
5	chrV.295021	0.250577	0.417201	0.437966	0.159402	0.0040334	0.243901	0.167566	0.0138129	0.299766	0.227358	0.0233583	0.079606	0.362518	0.286487	0.169075	0.303451	0.310483	0.0151647	0.154287	0.248478	0.191003	0.163336	0.115901	0.190259	0.192316	0.0951259	0.379568	-0.0325778	0.0799065	0.267759	0.299762	0.0652153	0.0552738	0.317252	0.112527	0.14527	0.262819	0.0681362	0.244215	0.168164	0.0281253	0.279586	0.314086	0.103527	0.226169	0.229509	0.090449	0.0271154
5	chrV.351363	0.296038	0.355334	0.436337	0.192913	-0.064898	0.175807	0.170424	0.0730245	0.369699	0.256	0.0881913	0.106999	0.342473	0.239829	0.0775732	0.268715	0.235449	0.105968	0.15704	0.270292	0.166887	0.134892	0.13832	0.189091	0.20562	0.156115	0.330196	0.0181879	0.186902	0.205991	0.273106	0.0740166	0.0764455	0.283515	0.179833	0.225313	0.314241	0.185025	0.201877	0.0420661	0.00344975	0.252477	0.228297	0.0739052	0.283478	0.328869	0.185632	0.136052
5	chrV.386891	0.0882336	0.345665	0.379671	0.217203	0.362265	0.32275	0.22749	0.231988	0.330156	0.266531	0.25157	0.196881	0.303849	0.305669	0.277639	0.362406	0.22576	0.199926	0.231749	0.198776	0.33522	0.400414	0.0820783	0.292252	0.286393	0.297027	0.358422	0.197108	0.282211	0.343239	0.210703	0.173895	0.43817	0.340196	0.21469	0.188036	0.306973	0.156712	0.191407	0.290054	0.24944	0.223864	0.357298	0.348239	0.199176	0.215523	0.233515	0.381657
5	chrV.311866	0.61923	0.382861	0.473979	0.230523	0.0339463	0.167879	0.101625	0.105374	0.437613	0.0917953	0.189115	0.149452	0.300839	0.205713	0.0907428	0.276049	0.22421	0.123205	0.0829617	0.137859	0.121583	0.11311	0.16192	0.369047	0.197243	0.264048	0.211431	0.000642725	0.255153	0.11324	0.163731	0.0890586	0.216055	0.235901	0.282776	0.182924	0.196319	0.262534	0.100835	0.116187	-0.0604669	0.165948	0.324205	0.204909	0.16938	0.0914057	0.0607081	0.144521
5	chrV.362243	0.26174	0.190131	0.341835	0.0176415	-0.165204	-0.0161561	-0.046678	-0.0994753	0.255659	0.0158339	-0.0427184	-0.0853412	0.162315	0.0292633	-0.0709801	0.101951	0.077299	-0.083356	-0.0680697	0.0380491	-0.00350613	-0.0308729	-0.0878168	0.0533868	0.0179067	-0.0128819	0.116516	-0.145351	0.0324587	0.0414195	0.0666137	-0.0860917	0.00197516	0.0891092	0.00155431	0.00690047	0.115267	0.00611789	-0.0687865	-0.121617	-0.190453	0.00328305	0.0779005	-0.0419629	0.0618152	0.104168	-0.0589011	-0.0268799
5	chrV.359108	0.510283	0.542065	0.624135	0.428665	0.181158	0.40981	0.378397	0.319462	0.604421	0.472999	0.304204	0.360998	0.511611	0.459222	0.304555	0.478778	0.444277	0.332625	0.34084	0.413229	0.398905	0.377073	0.384147	0.428098	0.408011	0.403461	0.513808	0.221599	0.419915	0.405381	0.468847	0.284193	0.31823	0.467614	0.418604	0.418082	0.513098	0.399198	0.427997	0.282124	0.21178	0.45509	0.417417	0.320094	0.472792	0.456985	0.400998	0.379576
5	chrV.343257	0.522846	0.521255	0.595238	0.311632	0.0810577	0.289749	0.246339	0.148228	0.47669	0.250093	0.209115	0.192956	0.415561	0.375593	0.217835	0.403117	0.389308	0.181413	0.245387	0.329007	0.25435	0.224781	0.206009	0.368373	0.305619	0.296611	0.405284	0.0776294	0.294881	0.286797	0.334586	0.186871	0.205296	0.381301	0.283155	0.261847	0.335775	0.297253	0.24116	0.210107	0.0403109	0.310582	0.396148	0.2539	0.319169	0.26818	0.194916	0.147713
5	chrV.353533	0.0834437	-0.000499451	0.121281	-0.122688	-0.393531	-0.145577	-0.191965	-0.241591	0.0516298	-0.082377	-0.228025	-0.216975	0.000232941	-0.0961174	-0.266652	-0.103681	-0.125039	-0.195112	-0.179739	-0.0892634	-0.190559	-0.193231	-0.162753	-0.108239	-0.145649	-0.151719	-0.0325519	-0.307829	-0.101098	-0.163943	-0.0912737	-0.236376	-0.235001	-0.0508896	-0.12483	-0.109939	-0.0229933	-0.109258	-0.12865	-0.273987	-0.327622	-0.111451	-0.100732	-0.257736	-0.0541709	0.0184916	-0.13681	-0.138671
5	chrV.349435	0.292608	0.134278	0.32055	0.032997	-0.273439	0.0560218	-0.0762067	-0.149387	0.213273	0.0181493	-0.0907539	-0.0485807	0.146059	0.045345	-0.144653	0.0527181	-0.0172972	-0.0720289	-0.11042	-0.0219924	-0.0294466	-0.0414868	-0.0375511	0.132995	-0.00590138	0.0297984	0.103499	-0.258071	0.0367837	-0.0857693	0.0332566	-0.146564	-0.0407147	0.0805017	0.0576433	-0.00168847	0.0866805	0.0264781	0.00089716	-0.11848	-0.217391	0.00106783	0.0723474	-0.0782457	0.00950703	0.0359248	-0.0872395	-0.0264186
5	chrV.328170	0.544519	0.524388	0.607516	0.355614	0.220049	0.326527	0.350215	0.279228	0.569315	0.335895	0.291085	0.29996	0.427949	0.372631	0.307143	0.475557	0.484759	0.252376	0.272189	0.36845	0.392008	0.304033	0.248242	0.358208	0.353538	0.313461	0.430807	0.24301	0.324401	0.419003	0.476699	0.294616	0.317265	0.359389	0.304102	0.337352	0.442601	0.320826	0.258583	0.211794	0.147309	0.377157	0.331875	0.324455	0.387032	0.336407	0.281834	0.223979
5	chrV.347693	0.492011	0.297553	0.386844	0.165138	-0.0170141	0.0883053	0.152881	0.0973187	0.400715	0.17933	0.0877198	0.15991	0.240862	0.163908	0.0494312	0.236878	0.277627	0.072855	0.0899706	0.19723	0.143368	0.0490731	0.118894	0.203712	0.158795	0.14477	0.205549	0.0889937	0.154012	0.186483	0.263384	0.0892058	0.040511	0.159533	0.19363	0.185612	0.30049	0.205292	0.116026	-0.0202397	-0.0440295	0.208046	0.125746	0.0760358	0.234444	0.174499	0.183871	0.06462
5	chrV.339528	0.229424	-0.0975859	-0.0613179	-0.221237	-0.359668	-0.278329	-0.321464	-0.345339	-0.114709	-0.422438	-0.236105	-0.308428	-0.256177	-0.250554	-0.32034	-0.224297	-0.194611	-0.298231	-0.35351	-0.330949	-0.354033	-0.35695	-0.267768	-0.0984177	-0.297118	-0.203355	-0.314059	-0.389548	-0.227785	-0.352305	-0.283621	-0.310726	-0.267981	-0.2805	-0.227467	-0.330173	-0.3648	-0.200942	-0.360744	-0.280343	-0.497926	-0.327092	-0.148685	-0.220093	-0.317374	-0.442134	-0.438425	-0.414817
6	chrXV.117722	-0.422306	-0.464959	-0.224372	-0.29117	-0.28415	-0.356132	-0.38795	-0.270083	-0.308562	-0.324335	-0.218212	-0.292174	-0.229999	-0.410062	-0.368959	-0.379338	-0.502013	-0.363962	-0.449398	-0.401035	-0.250113	-0.302006	-0.361367	-0.308963	-0.303806	-0.257086	-0.344846	-0.278668	-0.238527	-0.354508	-0.435319	-0.462488	-0.121346	-0.387986	-0.21999	-0.364343	-0.219392	-0.334686	-0.358502	-0.41365	-0.232781	-0.455033	-0.371903	-0.268899	-0.40275	-0.367865	-0.301282	-0.11579
6	chrXII.903409	0.0210552	-0.28385	-0.118685	0.053846	0.0923008	-0.134404	-0.0356704	0.141194	-0.0313909	-0.0821743	0.18059	0.108845	-0.12282	-0.146159	-0.0547683	-0.141599	-0.146666	0.127414	-0.0382241	-0.0623462	-0.0168105	-0.0534078	0.0301408	0.0174014	0.00735162	0.119848	-0.222221	0.187462	0.131893	-0.12866	-0.14036	0.0544114	0.110214	-0.168207	0.143853	0.0367545	-0.00169476	0.183411	-0.152676	-0.101684	0.0575223	-0.173798	-0.188084	0.074166	-0.0377148	-0.0651909	0.0793214	0.147748
6	chrVIII.556871	-0.116626	-0.5663	-0.37235	-0.258705	-0.240283	-0.39956	-0.36235	-0.221651	-0.318491	-0.387371	-0.178464	-0.180117	-0.429265	-0.433982	-0.383606	-0.456617	-0.439607	-0.225244	-0.395405	-0.422714	-0.337244	-0.377092	-0.267121	-0.215342	-0.331717	-0.188555	-0.525202	-0.175879	-0.197206	-0.461548	-0.450338	-0.30141	-0.228356	-0.476424	-0.146603	-0.324604	-0.314581	-0.148387	-0.408257	-0.386457	-0.2666	-0.479531	-0.458502	-0.251312	-0.387997	-0.454606	-0.253808	-0.203653
6	chrVII.69284	-0.143801	-0.283015	0.0415974	0.0486004	-0.0724303	-0.125464	-0.129633	-0.0132394	-0.0857601	-0.131995	0.137115	-0.00501068	0.0548215	-0.162392	-0.105218	-0.169645	-0.255752	-0.0284018	-0.151969	-0.0745835	-0.0349762	-0.0973129	-0.0215255	-0.00160933	0.00925069	0.0767982	-0.140798	-0.0130619	0.0585443	-0.184198	-0.1996	-0.16309	0.0976351	-0.130562	0.139231	-0.0487539	-0.00424914	0.0724454	-0.148051	-0.13762	-0.0179965	-0.252456	-0.100148	0.0412631	-0.107562	-0.101172	-0.0972348	0.0860894
6	chrVII.291710	-0.07493	-0.247668	0.0386764	0.184028	0.127892	0.0490487	0.0793288	0.113581	-0.0334899	0.0259005	0.193793	0.181421	-0.0549848	0.00518892	0.0926596	-0.0787979	-0.00753847	0.129191	-0.0289298	-0.0290618	0.145644	0.0630239	0.118189	0.0642049	0.0643983	0.168425	-0.0895126	0.164306	0.113546	-0.0214852	0.00678304	0.0296912	0.106473	-0.121195	0.157026	-0.0343372	0.0469425	0.140702	0.00875428	0.0391468	0.11233	-0.14332	-0.143401	0.182993	-0.00169322	-0.145352	0.0475523	0.0353417
6	chrIII.163242	-0.430481	-0.220923	-0.0221423	-0.0966372	-0.0790908	-0.103199	-0.0900785	-0.0738298	-0.106015	0.0143066	-0.0314104	-0.0640359	0.140223	-0.149801	-0.131546	-0.121307	-0.225559	-0.15874	-0.121588	-0.00119473	-0.00373993	-0.0421918	-0.110454	-0.15376	-0.00555014	-0.0713581	0.00910152	-0.00912551	-0.126388	-0.00698534	-0.0722296	-0.260491	-0.0272253	-0.0532511	0.00677581	-0.047972	0.144627	-0.125929	-0.0550397	-0.172116	-0.0029811	-0.117331	-0.0898829	-0.0809753	-0.0342181	0.0630879	-0.0180337	0.112627
6	chrIII.178244	-0.349766	-0.350627	-0.140743	-0.236855	-0.176831	-0.277089	-0.253801	-0.16154	-0.158291	-0.171289	-0.11755	-0.165114	0.0194898	-0.329215	-0.302071	-0.2606	-0.361065	-0.272167	-0.264412	-0.144597	-0.175263	-0.204038	-0.23292	-0.224261	-0.137499	-0.163314	-0.181943	-0.0874589	-0.234251	-0.157165	-0.212886	-0.363189	-0.130869	-0.203692	-0.061018	-0.140612	0.0431472	-0.182309	-0.261473	-0.330725	-0.194073	-0.266803	-0.211414	-0.190754	-0.158158	-0.0659558	-0.146392	0.0451684
6	chrIII.202559	-0.236291	-0.462337	-0.279514	-0.25525	-0.157912	-0.392625	-0.257671	-0.142234	-0.157281	-0.21261	-0.125456	-0.136883	-0.159578	-0.421197	-0.334775	-0.353969	-0.328521	-0.260856	-0.330531	-0.240998	-0.245622	-0.2877	-0.193495	-0.279473	-0.220628	-0.197114	-0.351648	-0.0163821	-0.274253	-0.192934	-0.235511	-0.35795	-0.233948	-0.357461	-0.0878335	-0.201119	-0.0384844	-0.174778	-0.32044	-0.390859	-0.261926	-0.338009	-0.353806	-0.220609	-0.169059	-0.192894	-0.147127	-0.0507143
6	chrIII.16	-0.0304331	-0.411028	-0.139125	-0.0535346	-0.0692579	-0.216231	-0.16984	-0.0444515	-0.120904	-0.193307	0.0231383	-0.00206043	-0.22378	-0.242362	-0.2007	-0.269303	-0.256465	-0.0398429	-0.212406	-0.215308	-0.122806	-0.173863	-0.110475	-0.0531671	-0.124679	0.0151178	-0.321949	0.00910231	-0.00906277	-0.259153	-0.248098	-0.141189	-0.0438008	-0.2908	0.0405958	-0.145946	-0.0878558	0.0456377	-0.258079	-0.230664	-0.115042	-0.328125	-0.304057	-0.0440602	-0.180279	-0.253413	-0.0709195	-0.0170712
6	chrXV.15	-0.0595794	-0.458014	-0.29269	-0.154675	-0.130058	-0.321381	-0.259074	-0.0974618	-0.2213	-0.290562	-0.0592292	-0.0951993	-0.340806	-0.328328	-0.277012	-0.351776	-0.341173	-0.100048	-0.262407	-0.302035	-0.247384	-0.271441	-0.17119	-0.136842	-0.221224	-0.0786896	-0.428804	-0.056566	-0.0698406	-0.356718	-0.367589	-0.174813	-0.120152	-0.36608	-0.0529981	-0.205807	-0.222698	-0.0270769	-0.327171	-0.286924	-0.166449	-0.379632	-0.359742	-0.144757	-0.267766	-0.322809	-0.129541	-0.0804473
6	chrIII.228759	-0.319628	-0.362208	-0.174803	-0.215438	-0.134022	-0.289386	-0.181274	-0.128864	-0.100432	-0.12277	-0.0851791	-0.121553	-0.0661375	-0.362575	-0.278617	-0.242783	-0.305133	-0.2317	-0.313686	-0.193134	-0.128469	-0.186226	-0.200894	-0.247991	-0.157359	-0.176187	-0.220724	-0.0262979	-0.233741	-0.112254	-0.150927	-0.359738	-0.0983432	-0.279524	-0.0902568	-0.15713	0.0135615	-0.210754	-0.246886	-0.364775	-0.168115	-0.262699	-0.277736	-0.173257	-0.144024	-0.117932	-0.139721	-0.00115074
6	chrIX.324040	-0.605761	-0.84873	-0.734645	-0.724602	-0.710501	-0.715614	-0.822221	-0.720202	-0.791606	-0.771693	-0.682801	-0.72755	-0.726034	-0.771946	-0.770562	-0.848941	-0.876571	-0.680979	-0.740042	-0.778375	-0.794057	-0.728512	-0.704626	-0.659077	-0.756348	-0.68177	-0.800512	-0.71973	-0.654324	-0.84807	-0.861364	-0.715621	-0.656306	-0.727619	-0.657905	-0.737932	-0.75446	-0.661319	-0.744916	-0.692418	-0.667931	-0.831895	-0.703391	-0.72776	-0.787487	-0.67989	-0.730864	-0.583069
6	chrIII.227833	-0.764515	-0.845867	-0.710816	-0.81983	-0.764894	-0.847361	-0.815712	-0.781439	-0.761504	-0.776907	-0.753182	-0.811448	-0.679543	-0.881267	-0.827587	-0.84806	-0.835624	-0.88098	-0.881354	-0.791565	-0.772432	-0.810943	-0.807694	-0.857898	-0.81303	-0.835616	-0.791545	-0.696385	-0.845814	-0.714626	-0.763032	-0.912417	-0.759886	-0.844111	-0.789509	-0.841162	-0.671046	-0.86564	-0.809517	-0.876554	-0.791321	-0.860666	-0.815699	-0.80474	-0.779827	-0.736954	-0.795201	-0.710848
6	chrIII.225239	-0.624883	-0.668787	-0.518916	-0.625668	-0.530732	-0.592554	-0.588886	-0.580493	-0.555249	-0.518459	-0.546254	-0.535975	-0.39054	-0.661441	-0.638551	-0.621338	-0.656197	-0.666975	-0.63513	-0.529842	-0.543225	-0.568157	-0.590195	-0.581588	-0.544677	-0.581232	-0.532744	-0.469418	-0.664178	-0.493843	-0.530324	-0.727153	-0.55893	-0.571022	-0.491471	-0.56634	-0.370544	-0.617431	-0.558939	-0.641044	-0.543296	-0.599274	-0.549676	-0.580777	-0.543626	-0.481987	-0.539853	-0.430786
6	chrIII.224747	-0.607047	-0.809821	-0.740164	-0.692473	-0.488552	-0.751722	-0.669966	-0.535389	-0.632151	-0.682833	-0.548875	-0.601987	-0.661899	-0.819139	-0.669976	-0.751781	-0.712407	-0.675958	-0.753898	-0.729805	-0.640669	-0.65839	-0.627034	-0.725651	-0.698139	-0.667343	-0.785153	-0.434648	-0.704705	-0.584294	-0.645398	-0.703401	-0.568595	-0.803731	-0.62783	-0.6898	-0.578516	-0.692738	-0.735706	-0.72079	-0.63358	-0.755937	-0.755925	-0.607861	-0.662742	-0.679417	-0.641269	-0.509783
6	chrIII.224250	-0.544193	-0.581905	-0.406472	-0.49715	-0.491831	-0.498027	-0.486748	-0.497259	-0.427823	-0.407997	-0.437474	-0.442565	-0.305799	-0.578346	-0.56511	-0.534845	-0.582934	-0.560747	-0.594622	-0.476875	-0.447473	-0.47356	-0.456659	-0.487952	-0.460766	-0.472219	-0.448864	-0.42022	-0.553728	-0.42676	-0.435866	-0.691359	-0.456418	-0.50494	-0.388529	-0.488934	-0.305741	-0.533285	-0.444781	-0.576381	-0.486274	-0.525564	-0.468284	-0.486555	-0.448166	-0.424602	-0.481299	-0.352135
6	chrII.541412	-0.648264	-0.735205	-0.562744	-0.660788	-0.710428	-0.625895	-0.754577	-0.721512	-0.756797	-0.721288	-0.607863	-0.700786	-0.528353	-0.704558	-0.705536	-0.728061	-0.844023	-0.678092	-0.695111	-0.648036	-0.679866	-0.679525	-0.701099	-0.586438	-0.640105	-0.640222	-0.641529	-0.723615	-0.613408	-0.780024	-0.77853	-0.713628	-0.53607	-0.614116	-0.592097	-0.655343	-0.664183	-0.638394	-0.676364	-0.659356	-0.562085	-0.748586	-0.573856	-0.664239	-0.75403	-0.588502	-0.737497	-0.564182
6	chrIII.223273	-0.629285	-0.68207	-0.5786	-0.635971	-0.545035	-0.673248	-0.61279	-0.548751	-0.543794	-0.548806	-0.548305	-0.579476	-0.490909	-0.711042	-0.660215	-0.656005	-0.675548	-0.676537	-0.696818	-0.61802	-0.577064	-0.601202	-0.591798	-0.663382	-0.610165	-0.615388	-0.611977	-0.468616	-0.646565	-0.512554	-0.581729	-0.751829	-0.553349	-0.66282	-0.555173	-0.622649	-0.443406	-0.665392	-0.598287	-0.702206	-0.5878	-0.649349	-0.63393	-0.607882	-0.571052	-0.552053	-0.549205	-0.440575
6	chrIII.28977	-0.518337	-0.798467	-0.710867	-0.720079	-0.666637	-0.731519	-0.769406	-0.614909	-0.684744	-0.697916	-0.64247	-0.653428	-0.637894	-0.768553	-0.772937	-0.784248	-0.824957	-0.639562	-0.664996	-0.668417	-0.746679	-0.716205	-0.677186	-0.648173	-0.693212	-0.655643	-0.74972	-0.589133	-0.613937	-0.759453	-0.765884	-0.633617	-0.631297	-0.683743	-0.5882	-0.600255	-0.589144	-0.576509	-0.730826	-0.738931	-0.624912	-0.725511	-0.71411	-0.732172	-0.680785	-0.517064	-0.58376	-0.455163
6	chrX.7407	-0.338374	-0.732922	-0.571976	-0.562128	-0.621138	-0.66248	-0.706914	-0.596571	-0.613363	-0.706106	-0.510226	-0.577966	-0.638691	-0.68626	-0.682922	-0.730142	-0.747583	-0.561169	-0.684765	-0.700913	-0.69149	-0.680638	-0.568723	-0.486382	-0.636789	-0.515761	-0.749041	-0.600333	-0.487218	-0.782395	-0.781557	-0.631651	-0.522504	-0.677871	-0.478497	-0.636901	-0.669662	-0.484571	-0.669044	-0.634731	-0.597787	-0.759614	-0.609168	-0.582308	-0.695747	-0.690333	-0.633968	-0.523714
6	chrIII.213849	-0.791095	-0.844665	-0.687918	-0.793599	-0.695544	-0.786403	-0.756266	-0.731092	-0.722643	-0.729084	-0.681803	-0.753768	-0.63982	-0.85804	-0.808967	-0.800991	-0.834252	-0.799906	-0.823488	-0.729648	-0.707936	-0.731304	-0.806987	-0.805083	-0.749463	-0.766287	-0.74778	-0.619606	-0.802779	-0.671081	-0.702391	-0.863121	-0.675993	-0.797007	-0.738396	-0.766669	-0.597218	-0.802203	-0.81034	-0.857624	-0.741792	-0.828619	-0.787774	-0.740149	-0.731099	-0.650593	-0.743069	-0.617224
6	chrIX.105311	-0.358926	-0.670839	-0.434348	-0.406033	-0.462972	-0.463402	-0.546295	-0.446369	-0.495019	-0.502231	-0.36168	-0.41135	-0.500458	-0.542733	-0.519576	-0.59195	-0.649502	-0.371352	-0.534141	-0.555999	-0.480861	-0.468054	-0.445421	-0.360993	-0.473682	-0.369955	-0.577546	-0.458516	-0.325057	-0.638555	-0.621623	-0.462797	-0.316564	-0.521175	-0.340281	-0.468853	-0.496425	-0.347055	-0.516195	-0.490362	-0.371351	-0.625044	-0.515932	-0.430481	-0.552719	-0.475026	-0.470873	-0.320264
6	chrIII.210455	-0.64138	-0.769438	-0.63281	-0.692954	-0.614643	-0.728203	-0.69518	-0.633277	-0.620629	-0.627218	-0.597064	-0.636559	-0.551647	-0.782267	-0.730477	-0.735819	-0.767407	-0.713895	-0.753481	-0.679702	-0.661237	-0.67277	-0.654613	-0.678292	-0.664428	-0.66192	-0.688721	-0.550212	-0.684753	-0.6248	-0.682474	-0.794972	-0.595695	-0.706935	-0.586193	-0.669215	-0.532913	-0.687776	-0.671053	-0.74851	-0.623354	-0.730908	-0.667661	-0.668283	-0.652248	-0.599405	-0.628592	-0.498103
6	chrIII.207961	-0.712285	-0.772463	-0.619978	-0.678061	-0.737084	-0.725579	-0.733484	-0.690185	-0.702041	-0.664139	-0.635254	-0.700822	-0.548259	-0.767	-0.748326	-0.772884	-0.817564	-0.744658	-0.775719	-0.689798	-0.693505	-0.719611	-0.646071	-0.716107	-0.691152	-0.69371	-0.682452	-0.662468	-0.686933	-0.704253	-0.72875	-0.833356	-0.642958	-0.714257	-0.624016	-0.706032	-0.60606	-0.719034	-0.647235	-0.759458	-0.648095	-0.756958	-0.678895	-0.717719	-0.692699	-0.623167	-0.694488	-0.573351
6	chrIII.206679	-0.694179	-0.764658	-0.621074	-0.713505	-0.671005	-0.720836	-0.740414	-0.668082	-0.672926	-0.652013	-0.638815	-0.685275	-0.526478	-0.766445	-0.749141	-0.750155	-0.81149	-0.741436	-0.736898	-0.664572	-0.686235	-0.688352	-0.690445	-0.694364	-0.671377	-0.683639	-0.664792	-0.615236	-0.687318	-0.664689	-0.722245	-0.797085	-0.616546	-0.674497	-0.608401	-0.671499	-0.541639	-0.699842	-0.677514	-0.748037	-0.62975	-0.735391	-0.656951	-0.705972	-0.676044	-0.563944	-0.643832	-0.494901
6	chrVIII.556068	-0.674554	-0.888005	-0.737727	-0.749839	-0.720715	-0.819162	-0.822042	-0.751982	-0.822051	-0.821665	-0.672847	-0.765761	-0.769656	-0.846993	-0.786911	-0.866319	-0.876777	-0.758938	-0.827946	-0.813661	-0.786001	-0.805064	-0.776932	-0.741741	-0.786659	-0.741545	-0.852737	-0.69629	-0.699472	-0.83691	-0.887491	-0.796815	-0.660188	-0.833535	-0.716296	-0.81788	-0.790961	-0.736473	-0.810581	-0.794154	-0.673458	-0.901744	-0.785501	-0.742052	-0.841504	-0.795076	-0.775179	-0.696431
6	chrII.6254	-0.646036	-0.845119	-0.693385	-0.689144	-0.708609	-0.736683	-0.786782	-0.704553	-0.782488	-0.773207	-0.620717	-0.71071	-0.688937	-0.787464	-0.761987	-0.827115	-0.877355	-0.693898	-0.77573	-0.765605	-0.748971	-0.742949	-0.695895	-0.663253	-0.728372	-0.661109	-0.791815	-0.68724	-0.640087	-0.82799	-0.848298	-0.767813	-0.608205	-0.761745	-0.632316	-0.745887	-0.740003	-0.667568	-0.738547	-0.731387	-0.644301	-0.844852	-0.70864	-0.69231	-0.792448	-0.731877	-0.740654	-0.605245
6	chrV.569568	-0.490249	-0.804121	-0.662868	-0.64311	-0.640064	-0.730885	-0.754472	-0.625692	-0.705026	-0.752901	-0.565514	-0.647121	-0.707701	-0.756786	-0.722716	-0.781844	-0.81758	-0.623107	-0.728857	-0.747387	-0.718263	-0.722779	-0.664529	-0.598751	-0.696048	-0.60365	-0.798614	-0.614228	-0.54692	-0.807043	-0.837529	-0.666052	-0.542956	-0.747036	-0.576949	-0.691528	-0.712672	-0.57704	-0.736491	-0.707742	-0.594292	-0.810976	-0.704085	-0.646913	-0.76205	-0.715146	-0.659032	-0.55107
6	chrIII.748	-0.499155	-0.779353	-0.637257	-0.555209	-0.521704	-0.681921	-0.647926	-0.516361	-0.643218	-0.646942	-0.459914	-0.549248	-0.646941	-0.692053	-0.62464	-0.727188	-0.725009	-0.520061	-0.626848	-0.64498	-0.634864	-0.63578	-0.5587	-0.563995	-0.605629	-0.521708	-0.740249	-0.465862	-0.476867	-0.695363	-0.74718	-0.57719	-0.490214	-0.685982	-0.492078	-0.603882	-0.617081	-0.483789	-0.656525	-0.627197	-0.496665	-0.742453	-0.659318	-0.55513	-0.641355	-0.611588	-0.541102	-0.461738
6	chrIX.7424	-0.464792	-0.770503	-0.567768	-0.584242	-0.663098	-0.682615	-0.723591	-0.641706	-0.658747	-0.703795	-0.535397	-0.622189	-0.623514	-0.710691	-0.698938	-0.754755	-0.784693	-0.603106	-0.712745	-0.698675	-0.691491	-0.695414	-0.609663	-0.545929	-0.648228	-0.561148	-0.736827	-0.632255	-0.52367	-0.785969	-0.795718	-0.685088	-0.540851	-0.688304	-0.518834	-0.666473	-0.671809	-0.538592	-0.679362	-0.672446	-0.592744	-0.79023	-0.634836	-0.615812	-0.711495	-0.673098	-0.662552	-0.551323
6	chrXIV.7070	-0.526938	-0.784734	-0.636703	-0.575304	-0.585318	-0.695261	-0.684638	-0.570199	-0.678903	-0.699846	-0.485878	-0.600357	-0.663998	-0.721872	-0.657796	-0.747896	-0.772355	-0.566172	-0.691556	-0.697708	-0.660004	-0.670654	-0.590163	-0.58428	-0.642805	-0.55467	-0.761521	-0.546261	-0.508425	-0.747655	-0.782606	-0.641445	-0.494298	-0.723051	-0.533963	-0.656112	-0.683989	-0.541787	-0.682026	-0.660056	-0.541218	-0.78324	-0.668936	-0.580031	-0.703095	-0.682555	-0.629614	-0.523281
6	chrIV.478	-0.484881	-0.739044	-0.517712	-0.477309	-0.477694	-0.619683	-0.591905	-0.455433	-0.569432	-0.585592	-0.389474	-0.482713	-0.554555	-0.631308	-0.573017	-0.662154	-0.679835	-0.485232	-0.596493	-0.586975	-0.535539	-0.572652	-0.521827	-0.509427	-0.533342	-0.446315	-0.663374	-0.411779	-0.408983	-0.62855	-0.680595	-0.556814	-0.408361	-0.641367	-0.417154	-0.559824	-0.50867	-0.430012	-0.610401	-0.60358	-0.447677	-0.707355	-0.631215	-0.480396	-0.59033	-0.574175	-0.48067	-0.389511
6	chrXI.665880	-0.523072	-0.738878	-0.599435	-0.536872	-0.554241	-0.620533	-0.630639	-0.542959	-0.659917	-0.640456	-0.456505	-0.543325	-0.588446	-0.644174	-0.630925	-0.700583	-0.738242	-0.518309	-0.604695	-0.608943	-0.622398	-0.615062	-0.545187	-0.513415	-0.574103	-0.483283	-0.684159	-0.506775	-0.477634	-0.706509	-0.727564	-0.60755	-0.493546	-0.636557	-0.462159	-0.590219	-0.603556	-0.472597	-0.61171	-0.595546	-0.506352	-0.712664	-0.592217	-0.537045	-0.637906	-0.612815	-0.558394	-0.466699
6	chrI.446	-0.538141	-0.822	-0.64931	-0.609468	-0.580195	-0.727704	-0.694067	-0.60528	-0.681372	-0.707666	-0.512663	-0.604339	-0.676616	-0.755866	-0.681552	-0.770579	-0.766049	-0.612093	-0.726691	-0.715241	-0.674327	-0.693951	-0.622045	-0.604038	-0.661335	-0.581363	-0.783956	-0.536732	-0.567829	-0.732884	-0.778064	-0.691141	-0.542606	-0.753547	-0.547462	-0.693314	-0.669363	-0.574412	-0.708928	-0.689347	-0.575288	-0.810408	-0.692659	-0.59422	-0.711289	-0.720043	-0.645304	-0.562329
6	chrXII.1064248	-0.591499	-0.774329	-0.657287	-0.576399	-0.539658	-0.69552	-0.649821	-0.519253	-0.655279	-0.641328	-0.47003	-0.588007	-0.665443	-0.715523	-0.636994	-0.722835	-0.760496	-0.536122	-0.659766	-0.674109	-0.62384	-0.62823	-0.590927	-0.61938	-0.627648	-0.55713	-0.736298	-0.486253	-0.482532	-0.690919	-0.757418	-0.610762	-0.455321	-0.709513	-0.54687	-0.623966	-0.641657	-0.547154	-0.66249	-0.666733	-0.485931	-0.74959	-0.686563	-0.577774	-0.664031	-0.611362	-0.557255	-0.454709
6	chrXII.11732	-0.377093	-0.673454	-0.544044	-0.46066	-0.436547	-0.600443	-0.560978	-0.418213	-0.536768	-0.580722	-0.337742	-0.458925	-0.545465	-0.615717	-0.543772	-0.620113	-0.651351	-0.402632	-0.527736	-0.541834	-0.555008	-0.553081	-0.471992	-0.445559	-0.497244	-0.412696	-0.657068	-0.379702	-0.360243	-0.62988	-0.669181	-0.465021	-0.361166	-0.583859	-0.379633	-0.474934	-0.544366	-0.357051	-0.596113	-0.545936	-0.407162	-0.647873	-0.544686	-0.452953	-0.553027	-0.502938	-0.466886	-0.357285
6	chrXV.468	-0.544166	-0.746933	-0.578213	-0.516248	-0.496947	-0.676767	-0.601502	-0.481041	-0.610428	-0.634856	-0.387239	-0.527683	-0.567386	-0.690204	-0.599449	-0.683022	-0.708066	-0.525435	-0.637383	-0.604313	-0.574491	-0.618086	-0.537821	-0.563269	-0.558796	-0.490168	-0.700123	-0.417079	-0.468905	-0.637853	-0.695925	-0.614897	-0.430632	-0.68749	-0.459034	-0.587149	-0.565741	-0.485364	-0.644707	-0.641871	-0.484556	-0.730654	-0.634287	-0.499826	-0.615159	-0.617624	-0.546843	-0.446594
6	chrIV.1524598	-0.603443	-0.862967	-0.744924	-0.707415	-0.656979	-0.811706	-0.786713	-0.676777	-0.769789	-0.807514	-0.606799	-0.718618	-0.76908	-0.832347	-0.752346	-0.843686	-0.840072	-0.698954	-0.796544	-0.801733	-0.769877	-0.774424	-0.712029	-0.709092	-0.760727	-0.687445	-0.864113	-0.626039	-0.65065	-0.80659	-0.863182	-0.747153	-0.616935	-0.82938	-0.669532	-0.778781	-0.777906	-0.679534	-0.798094	-0.758632	-0.663944	-0.879999	-0.764374	-0.687094	-0.799233	-0.786701	-0.737862	-0.641946
6	chrIII.211627	-0.472165	-0.506426	-0.318226	-0.389914	-0.342048	-0.427293	-0.406528	-0.333476	-0.329255	-0.309221	-0.297098	-0.328498	-0.197542	-0.490989	-0.442527	-0.429193	-0.513581	-0.426981	-0.457728	-0.358827	-0.331691	-0.365696	-0.372284	-0.390611	-0.332792	-0.355644	-0.357554	-0.272904	-0.381182	-0.333133	-0.390502	-0.519702	-0.273538	-0.389739	-0.25639	-0.336658	-0.183241	-0.383893	-0.373927	-0.477618	-0.299897	-0.426481	-0.38419	-0.373371	-0.351515	-0.265223	-0.317084	-0.153877
[truncated: 439 more columns]
