# Supplementary material for: DNA methylation-based high-resolution mapping of long-distance chromosomal interactions in nucleosome-depleted regions
Source: Nat Commun. 2024 May 22;15:4358. doi: 10.1038/s41467-024-48718-y (PMC11111806; doi:10.1038/s41467-024-48718-y)
Supplement: Supplementary file 6 — Supplementary Data 3 [file 41467_2024_48718_MOESM6_ESM.xlsx]

## Sheet: YBP2
Supplementary Data 3: Interactions and viewpoint information
NDR	Base mean	log2(FC)	StdErr	Wald-Stats	P-value	P-adj	logPadj	VP	VP_location	note
chrI.189069	105.839	0.989783	0.235984	4.19428	2.73735e-05	0.00186981	2.7282	YBP2	chrVII:398159	P-value is based on two-sided Wald test, P-adj is the P-value adjusted for multiple comparisons (Benjamini & Hochberg method), same below for other viewpoints
chrI.220212	116.412	1.0164	0.232355	4.37434	1.21799e-05	0.000991586	3.00367	Local (<30kb)
chrII.193577	187.259	1.06603	0.206749	5.15614	2.52093e-07	4.50873e-05	4.34595	Far cis (>30kb)
chrII.203119	294.155	0.89587	0.184546	4.85446	1.20716e-06	0.00015755	3.80258	trans
chrII.251270	236.821	0.776122	0.202505	3.83261	0.000126792	0.00583123	2.23424
chrII.391678	117.998	0.924442	0.229863	4.02172	5.77755e-05	0.0033214	2.47868
chrII.490550	144.522	0.901712	0.217663	4.14269	3.43253e-05	0.00215269	2.66702
chrII.602261	296.033	0.877659	0.184433	4.75868	1.94864e-06	0.000235249	3.62847
chrII.642160	74.2802	0.902966	0.279377	3.23207	0.00122896	0.0319068	1.49612
chrII.642652	196.695	0.936742	0.225757	4.14933	3.33445e-05	0.00211869	2.67393
chrII.702200	366.412	1.07371	0.189062	5.67917	1.35351e-08	3.26804e-06	5.48571
chrIII.157545	119.346	0.914478	0.232239	3.93766	8.22792e-05	0.00427232	2.36934
chrIII.78105	342.035	0.844207	0.180854	4.66789	3.04306e-06	0.000333991	3.47627
chrIV.1013682	137.897	0.824064	0.221351	3.72289	0.000196959	0.00812919	2.08995
chrIV.1140595	154.877	0.769551	0.215238	3.57535	0.000349763	0.0129924	1.88631
chrIV.274915	119.231	0.773355	0.230592	3.35379	0.000797138	0.0236707	1.62579
chrIV.356939	585.952	0.813347	0.168146	4.83715	1.31717e-06	0.000167385	3.77628
chrIV.551145	366.837	0.733122	0.194112	3.7768	0.000158856	0.00703617	2.15266
chrIV.917153	153.072	0.705459	0.213616	3.30246	0.000958421	0.026447	1.57762
chrIX.177446	110.291	0.892174	0.232702	3.83398	0.000126084	0.00583123	2.23424
chrIX.177663	154.807	0.851853	0.213859	3.98325	6.79804e-05	0.0037733	2.42328
chrIX.386508	376.313	0.820996	0.192007	4.27587	1.90392e-05	0.00141447	2.84941
chrV.123025	309.354	0.909269	0.18525	4.90834	9.18486e-07	0.000126725	3.89714
chrV.153007	235.607	0.835707	0.198726	4.20532	2.60712e-05	0.0018246	2.73883
chrV.212042	202.537	0.823524	0.200241	4.11267	3.91116e-05	0.0023177	2.63494
chrV.272271	145.425	0.744863	0.221806	3.35818	0.000784575	0.0235886	1.6273
chrV.311466	308.023	0.912394	0.18794	4.8547	1.2057e-06	0.00015755	3.80258
chrV.474839	164.78	0.953539	0.211247	4.51387	6.36553e-06	0.000602728	3.21988
chrVI.183934	240.247	0.913251	0.192686	4.73959	2.14147e-06	0.000252223	3.59821
chrVII.156076	79.7009	1.55923	0.258196	6.03893	1.55138e-09	4.40683e-07	6.35587
chrVII.156271	350.824	1.76764	0.180833	9.77499	1.44165e-22	1.39234e-19	18.8563
chrVII.159261	280.431	1.00319	0.18645	5.38046	7.42953e-08	1.63078e-05	4.7876
chrVII.193351	168.013	0.834725	0.210306	3.9691	7.21449e-05	0.00392032	2.40668
chrVII.271337	1065.6	0.841354	0.15988	5.26241	1.42176e-07	2.86071e-05	4.54353
chrVII.271748	1483.97	1.30153	0.156822	8.29946	1.04583e-16	7.21476e-14	13.1418
chrVII.316565	100.335	1.21518	0.241369	5.03453	4.79027e-07	7.22881e-05	4.14093
chrVII.324668	280.308	0.887867	0.192112	4.62162	3.80752e-06	0.000383053	3.41674
chrVII.361917	162.939	0.902261	0.219291	4.11445	3.88101e-05	0.0023177	2.63494
chrVII.371222	593.681	1.82897	0.188422	9.70679	2.82091e-22	2.27036e-19	18.6439
chrVII.381319	51.2801	0.911721	0.294343	3.09747	0.00195178	0.0459763	1.33747
chrVII.383227	106.067	1.40467	0.241067	5.82689	5.6471e-09	1.51499e-06	5.81959
chrVII.384556	1027.81	1.36499	0.174884	7.80515	5.94327e-15	3.18889e-12	11.4964
chrVII.389786	106.146	1.21205	0.239979	5.05066	4.40294e-07	7.08727e-05	4.14952
chrVII.392018	219.089	4.77399	0.254173	18.7824	1.05204e-78	5.08032e-75	74.2941
chrVII.394818	36.5171	1.52264	0.315406	4.82755	1.38223e-06	0.000171148	3.76663
chrVII.395815	165.303	1.09535	0.219755	4.98441	6.21523e-07	9.09495e-05	4.0412
chrVII.397712	2180.66	2.36314	0.205253	11.5133	1.13046e-30	1.81966e-27	26.74
chrVII.404647	151.918	1.43244	0.217569	6.58384	4.58463e-11	1.58137e-08	7.80097
chrVII.413198	862.24	1.91464	0.187569	10.2077	1.83229e-24	2.21203e-21	20.6552
chrVII.420678	267.367	0.970121	0.189554	5.11792	3.08916e-07	5.3277e-05	4.27346
chrVII.426982	272.407	0.863156	0.199841	4.31922	1.56581e-05	0.00123956	2.90673
chrVII.433192	300.958	1.11153	0.191834	5.79425	6.8626e-09	1.74418e-06	5.75841
chrVII.452142	79.0374	0.962533	0.257314	3.74069	0.000183518	0.00770615	2.11316
chrVII.483949	328.349	0.933338	0.184107	5.06953	3.98799e-07	6.64069e-05	4.17779
chrVII.485217	102.278	0.945214	0.239559	3.94565	7.95853e-05	0.00417736	2.3791
chrVII.528568	95.5746	0.967008	0.246483	3.92322	8.73723e-05	0.00441746	2.35483
chrVII.592506	521.942	1.43893	0.182255	7.89512	2.90042e-15	1.75077e-12	11.7568
chrVII.598757	654.165	2.45117	0.167345	14.6474	1.39912e-48	3.37819e-45	44.4713
chrVII.625214	369.787	0.764597	0.178559	4.28204	1.85187e-05	0.00141447	2.84941
chrVII.754397	96.1565	1.02203	0.241248	4.23642	2.2711e-05	0.00165023	2.78246
chrVII.766158	1185.05	0.780586	0.182471	4.27786	1.88702e-05	0.00141447	2.84941
chrVII.785494	281.969	0.736146	0.188382	3.90773	9.31674e-05	0.00459087	2.33811
chrVII.856623	231.587	0.774895	0.194097	3.99231	6.54331e-05	0.00367415	2.43484
chrVII.919927	500.961	0.848896	0.184918	4.59066	4.41837e-06	0.000435435	3.36108
chrVII.993745	119.12	0.70675	0.228791	3.08907	0.00200785	0.046615	1.33147
chrVIII.123673	142.96	0.842602	0.218527	3.85583	0.000115338	0.00551455	2.25849
chrVIII.209309	110.36	1.09357	0.236605	4.62194	3.80164e-06	0.000383053	3.41674
chrVIII.280265	199.732	0.877639	0.200748	4.37184	1.23204e-05	0.000991586	3.00367
chrVIII.292886	102.421	1.0776	0.241131	4.46893	7.86122e-06	0.000702997	3.15305
chrVIII.504188	117.103	0.843887	0.23015	3.66668	0.000245719	0.00964696	2.01561
chrVIII.540814	101.334	0.898014	0.237911	3.77458	0.000160277	0.00703617	2.15266
chrX.181801	315.68	1.0112	0.224583	4.50257	6.71371e-06	0.000623471	3.20518
chrX.191486	183.417	0.81171	0.216115	3.75591	0.00017271	0.00738068	2.1319
chrX.254495	182.43	0.754292	0.206665	3.64983	0.000262417	0.0100572	1.99752
chrX.291135	133.816	0.752056	0.227325	3.30828	0.000938694	0.0263544	1.57915
chrX.391874	310.181	0.783606	0.185048	4.2346	2.28961e-05	0.00165023	2.78246
chrX.471845	192.87	0.720298	0.203022	3.54789	0.000388337	0.0137888	1.86047
chrX.647091	398.519	0.953079	0.178539	5.33823	9.38608e-08	1.97067e-05	4.70539
chrX.75341	197.27	0.718953	0.202485	3.55064	0.000384298	0.0137465	1.86181
chrXI.278815	420.601	0.904574	0.192846	4.69065	2.72342e-06	0.000313128	3.50428
chrXI.308729	356.71	0.762628	0.185351	4.11451	3.88008e-05	0.0023177	2.63494
chrXI.70522	86.8567	0.835804	0.250197	3.34059	0.000836003	0.0242414	1.61544
chrXI.99620	236.549	0.983567	0.212654	4.62521	3.74226e-06	0.000383053	3.41674
chrXII.1030608	119.644	0.713339	0.227761	3.13196	0.00173644	0.0419262	1.37751
chrXII.108396	124.62	0.8363	0.225374	3.71071	0.000206676	0.00838689	2.0764
chrXII.184935	119.364	0.738798	0.235011	3.14368	0.00166837	0.0410764	1.38641
chrXII.723412	361.072	0.78253	0.178426	4.38574	1.15594e-05	0.000962418	3.01664
chrXII.839287	273.709	0.795694	0.18828	4.22611	2.37764e-05	0.00168848	2.7725
chrXIII.26123	124.744	0.760582	0.226827	3.35314	0.000798992	0.0236707	1.62579
chrXIII.434276	586.256	0.769943	0.174165	4.42076	9.83547e-06	0.000842601	3.07438
chrXIII.513361	207.328	0.718919	0.201295	3.57147	0.000354978	0.0130854	1.88321
chrXIII.540689	555.886	0.867743	0.172146	5.04075	4.63717e-07	7.22352e-05	4.14125
chrXIII.551218	149.008	0.762898	0.221888	3.43821	0.000585576	0.0193681	1.71291
chrXIII.560715	266.29	0.762347	0.190669	3.99827	6.38078e-05	0.00362503	2.44069
chrXIII.759216	847.585	1.00734	0.161977	6.21905	5.00179e-10	1.5096e-07	6.82114
chrXIII.797943	199.655	0.797315	0.201018	3.96638	7.29719e-05	0.00392032	2.40668
chrXIII.91085	252.905	0.748342	0.190467	3.92898	8.53083e-05	0.00438249	2.35828
chrXIV.227179	161.653	0.733478	0.217022	3.37974	0.000725539	0.0226041	1.64581
chrXIV.301715	240.35	0.849033	0.197731	4.29389	1.75572e-05	0.00136748	2.86408
chrXIV.308654	106.879	0.986628	0.235286	4.19331	2.74916e-05	0.00186981	2.7282
chrXIV.310206	157.938	0.964414	0.215211	4.48124	7.42107e-06	0.000676158	3.16995
chrXIV.408072	107.296	1.84139	0.239727	7.68117	1.57648e-14	7.61283e-12	11.1185
chrXIV.60104	258.574	0.746034	0.190736	3.91134	9.17874e-05	0.0045695	2.34013
chrXIV.605879	180.1	1.07219	0.206731	5.18641	2.14384e-07	4.14104e-05	4.38289
chrXIV.606021	190.951	1.06183	0.205756	5.16065	2.46089e-07	4.50873e-05	4.34595
chrXIV.625893	138.058	0.847133	0.219523	3.85898	0.000113861	0.00549836	2.25977
chrXIV.631321	242.838	0.721697	0.192324	3.75251	0.000175073	0.00741602	2.12983
chrXIV.653194	142.888	0.970476	0.219647	4.41835	9.9458e-06	0.000842601	3.07438
chrXIV.661939	1356.04	1.01458	0.163135	6.21929	4.99422e-10	1.5096e-07	6.82114
chrXIV.672221	71.9862	0.888191	0.270003	3.28956	0.00100345	0.0273765	1.56262
chrXV.1043086	128.981	0.746381	0.224237	3.32853	0.00087305	0.0246834	1.60759
chrXV.1049168	196.099	0.937225	0.202186	4.63547	3.56127e-06	0.000382164	3.41775
chrXV.15	1741.79	0.759115	0.218198	3.47902	0.000503258	0.0168766	1.77271
chrXV.161735	511.562	1.12927	0.171332	6.59111	4.36563e-11	1.58137e-08	7.80097
chrXV.34148	331.561	1.01221	0.182034	5.56053	2.68955e-08	6.18468e-06	5.20868
chrXV.343446	59.4921	0.891607	0.27622	3.22788	0.00124709	0.0320331	1.4944
chrXV.479903	496.832	0.723867	0.173625	4.16914	3.05758e-05	0.00196867	2.70583
chrXV.520474	712.432	0.795392	0.190344	4.17871	2.93168e-05	0.00191312	2.71826
chrXV.639259	304.424	0.823572	0.186165	4.42389	9.69415e-06	0.000842601	3.07438
chrXV.673774	147.527	0.713631	0.216084	3.30257	0.000958032	0.026447	1.57762
chrXV.825642	452.866	0.820416	0.175758	4.66788	3.0432e-06	0.000333991	3.47627
chrXV.908543	135.623	0.833184	0.227566	3.66129	0.000250949	0.00977283	2.00998
chrXVI.67038	138.048	0.707327	0.221964	3.18668	0.00143917	0.0365777	1.43678
chrXVI.826632	63.7518	0.848965	0.271828	3.12317	0.00178916	0.0425609	1.37099
chrXVI.829150	289.214	0.700807	0.186365	3.7604	0.000169645	0.00735091	2.13366
chrIII.16	10207.1	0.75043	0.202058	3.71394	0.000204059	0.00835087	2.07827
chrXII.468905	4182.08	0.721846	0.145015	4.97772	6.43368e-07	9.13772e-05	4.03916
chrXII.481979	490.325	0.709094	0.169334	4.18755	2.81976e-05	0.0018912	2.72326
chrXII.489463	2101.8	1.03475	0.147837	6.99929	2.57261e-12	1.12938e-09	8.94716
chrIV.126456	70.6863	-1.28671	0.28246	-4.55535	5.22979e-06	0.000505093	3.29663
chrXI.21422	113.854	-1.02623	0.245341	-4.18287	2.87847e-05	0.00190413	2.7203
chrXVI.464141	917.684	0.67159	0.162971	4.12091	3.77381e-05	0.0023177	2.63494
chrXV.522610	232.199	-0.824276	0.200494	-4.11123	3.93563e-05	0.0023177	2.63494
chrXI.322246	546.7	0.689478	0.169557	4.06636	4.77529e-05	0.0027783	2.55622
chrXI.258451	975.292	0.657426	0.165762	3.96608	7.30647e-05	0.00392032	2.40668
chrXVI.404222	387.783	0.695983	0.1761	3.9522	7.74372e-05	0.00410927	2.38623
chrXIV.662448	578.414	0.665111	0.169585	3.922	8.78187e-05	0.00441746	2.35483
chrV.191884	448.073	0.680264	0.17478	3.89211	9.93749e-05	0.00484729	2.3145
chrXI.260378	384.397	0.683865	0.177543	3.85183	0.00011724	0.00555053	2.25567
chrIV.866708	448.32	0.664944	0.173277	3.83746	0.000124311	0.00582814	2.23447
chrVII.1052257	576.224	0.648903	0.169653	3.82488	0.000130838	0.00596055	2.22471
chrXIII.906950	363.979	0.674082	0.177634	3.79478	0.000147772	0.00666908	2.17593
chrXIV.413281	111.826	-0.934673	0.247102	-3.78254	0.000155234	0.00694099	2.15858
chrII.407233	318.52	0.683805	0.181904	3.75915	0.000170491	0.00735091	2.13366
chrXVI.463855	846.96	0.607826	0.162804	3.73349	0.000188844	0.00786145	2.1045
chrIV.1156193	177.198	-0.818149	0.221236	-3.69808	0.000217238	0.00874201	2.05839
chrXV.430030	114.542	-0.888381	0.240444	-3.69475	0.000220103	0.00878409	2.0563
chrXIII.472739	503.906	0.619737	0.168901	3.66924	0.000243271	0.00962914	2.01641
chrVII.905366	927.116	0.589694	0.161228	3.65752	0.000254667	0.00983829	2.00708
chrXIV.349812	324.221	0.667667	0.183594	3.63664	0.000276218	0.0105028	1.9787
chrXVI.291104	289.65	0.686605	0.189303	3.62702	0.000286714	0.0108167	1.9659
chrXII.48642	78.11	-0.991801	0.27518	-3.60419	0.000313124	0.0117215	1.93102
chrII.375782	573.786	0.611436	0.171465	3.56595	0.000362537	0.0132628	1.87736
chrXIII.46560	303.814	0.654449	0.183683	3.56293	0.000366738	0.0133156	1.87564
chrXVI.24711	325.94	0.650984	0.183002	3.55725	0.000374762	0.0135054	1.86949
chrX.639585	297.14	0.652388	0.18432	3.53942	0.000401	0.0141345	1.84972
chrIV.806291	242.153	0.683865	0.193607	3.53223	0.000412064	0.0144193	1.84106
chrV.422566	532.923	0.650165	0.18534	3.50796	0.000451552	0.0156874	1.80445
chrXVI.526979	243.874	0.682287	0.195149	3.49623	0.000471878	0.0160472	1.7946
chrIV.366448	371.842	0.663797	0.189732	3.4986	0.000467699	0.0160472	1.7946
chrXV.638734	468.547	0.597287	0.170788	3.49724	0.000470092	0.0160472	1.7946
chrVIII.508696	93.4665	-0.883579	0.253718	-3.48252	0.000496714	0.0167737	1.77537
chrIX.222604	462.102	0.586882	0.170644	3.43922	0.000583402	0.0193681	1.71291
chrXIII.164337	108.811	-0.832457	0.242691	-3.43012	0.000603322	0.0198193	1.70291
chrIV.366118	365.84	0.66154	0.193364	3.42122	0.000623406	0.0203407	1.69163
chrIV.410854	184.497	0.696806	0.204356	3.40977	0.00065017	0.0210597	1.67655
chrXVI.339390	238.947	0.665448	0.195255	3.4081	0.000654164	0.0210597	1.67655
chrII.217150	364.793	0.612641	0.179973	3.40408	0.000663873	0.0211007	1.6757
chrXV.978317	435.279	0.608794	0.178849	3.40396	0.000664176	0.0211007	1.6757
chrIV.1166462	401.079	0.616314	0.181898	3.38823	0.000703447	0.0222022	1.6536
chrXV.87238	263.987	0.666024	0.196692	3.38612	0.00070889	0.0222288	1.65308
chrXVI.687926	179.54	0.697727	0.206634	3.37663	0.000733788	0.0227145	1.6437
chrVI.4210	4257.68	0.620784	0.184798	3.35926	0.000781514	0.0235886	1.6273
chrXIII.483501	409.592	0.598989	0.178138	3.3625	0.000772411	0.0235886	1.6273
chrVIII.236093	442.63	0.585814	0.17446	3.35787	0.000785446	0.0235886	1.6273
chrXII.121942	48.6272	-1.0118	0.301352	-3.35752	0.000786451	0.0235886	1.6273
chrIV.411167	384.782	0.670948	0.200304	3.34965	0.000809127	0.0238248	1.62297
chrXII.931843	577.373	0.575045	0.172107	3.34121	0.000834145	0.0242414	1.61544
chrXIV.415003	46.1673	-1.02278	0.306262	-3.33958	0.000839066	0.0242414	1.61544
chrII.296084	26.5517	-1.14401	0.342707	-3.33816	0.000843354	0.0242414	1.61544
chrXV.967788	205.216	0.67659	0.20283	3.33574	0.000850712	0.0243082	1.61425
chrXV.170094	182.671	0.685723	0.206034	3.32821	0.000874065	0.0246834	1.60759
chrV.404413	30.0365	-1.10583	0.334629	-3.30466	0.000950921	0.026447	1.57762
chrXV.494466	245.519	0.663859	0.201347	3.29709	0.000976924	0.0268044	1.57179
chrXIV.783881	1958.87	0.678118	0.206391	3.2856	0.00101765	0.0273926	1.56237
chrXIII.119032	353.054	0.606803	0.184739	3.28466	0.00102105	0.0273926	1.56237
chrVIII.361775	38.4174	-1.0463	0.318385	-3.28629	0.00101516	0.0273926	1.56237
chrXII.611767	474.436	0.588447	0.179396	3.28015	0.00103753	0.0276807	1.55782
chrII.135711	206.743	0.648136	0.198945	3.25787	0.00112253	0.0297842	1.52601
chrXIII.822538	31.972	-1.072	0.329629	-3.25214	0.00114538	0.0302244	1.51964
chrXV.836660	178.957	0.694749	0.214927	3.23249	0.00122717	0.0319068	1.49612
chrIV.543608	393.589	0.59128	0.182886	3.23306	0.00122472	0.0319068	1.49612
chrVIII.556871	4517.97	0.600235	0.185849	3.22969	0.00123926	0.0320022	1.49482
chrXIII.510666	819.601	0.562865	0.175758	3.2025	0.00136238	0.0348093	1.45831
chrXV.987639	489.444	0.549163	0.172442	3.18462	0.00144942	0.0366453	1.43598
chrXI.171340	209.68	0.640254	0.202265	3.16542	0.0015486	0.0389489	1.4095
chrX.466253	140.975	0.697993	0.220839	3.16064	0.0015742	0.0393877	1.40464
chrV.382243	38.8136	-1.00334	0.317977	-3.1554	0.00160281	0.0398967	1.39906
chrXIV.651756	160.698	0.671465	0.21342	3.14621	0.00165402	0.0409603	1.38764
chrIV.1273953	207.012	0.641398	0.204111	3.14239	0.00167572	0.0410764	1.38641
chrII.140353	241.855	0.657271	0.209631	3.13537	0.00171637	0.0418604	1.3782
chrIV.302233	163.84	0.664871	0.212215	3.13301	0.00173024	0.0419262	1.37751
chrXVI.645604	241.829	0.643625	0.205657	3.1296	0.00175042	0.0420536	1.3762
chrIV.381498	167.42	0.665424	0.212753	3.12768	0.00176191	0.04212	1.37551
chrII.453226	191.79	0.632401	0.202603	3.12137	0.00180009	0.0426109	1.37048
chrV.488551	147.419	0.66691	0.215801	3.09039	0.00199894	0.046615	1.33147
chrXII.1024949	99.9602	-0.766575	0.248004	-3.09098	0.00199499	0.046615	1.33147
chrII.161330	366.568	0.556452	0.180399	3.08457	0.00203848	0.0470996	1.32698
chrII.226965	73.8434	-0.838795	0.272236	-3.08113	0.00206216	0.0474199	1.32404
chrXI.195035	139.197	0.690427	0.224411	3.07662	0.00209359	0.0474645	1.32363
chrII.592819	158.806	0.658615	0.213951	3.07835	0.00208152	0.0474645	1.32363
chrXII.568232	178.357	0.633815	0.205917	3.07801	0.00208391	0.0474645	1.32363
chrVIII.115055	248.433	0.599736	0.195054	3.07472	0.002107	0.0475454	1.32289
chrVII.516317	242.52	0.602399	0.196077	3.07225	0.00212449	0.0477169	1.32133
chrIII.202559	123.319	0.692183	0.226061	3.06193	0.00219911	0.0491644	1.30835
chrIX.333253	167.057	0.639098	0.209042	3.05728	0.00223357	0.0497046	1.3036
chrVII.364062	130.655	0.69939	0.229165	3.0519	0.00227397	0.0503569	1.29794
chrXIII.653352	1146.2	0.495425	0.162402	3.05061	0.00228374	0.0503569	1.29794
chrII.647241	154.909	0.651939	0.213869	3.04831	0.00230132	0.050514	1.29659
chrXII.212137	111.652	0.722071	0.237262	3.04335	0.00233958	0.0511215	1.2914
chrIV.1056148	136.627	0.693687	0.228452	3.03647	0.00239369	0.0516033	1.28732
chrV.171877	191.743	0.629516	0.207138	3.03912	0.00237274	0.0516033	1.28732
chrX.236567	270.387	0.571487	0.188165	3.03716	0.00238816	0.0516033	1.28732
chrIV.506117	214.234	0.599464	0.197539	3.03466	0.00240803	0.0516817	1.28666
chrXV.1048198	175.609	0.629736	0.207681	3.03223	0.00242758	0.0518706	1.28508
chrXIV.479209	213.438	-0.613016	0.202449	-3.02801	0.00246173	0.0523686	1.28093
chrXV.618475	51.2131	0.865368	0.28593	3.02651	0.00247397	0.0523983	1.28068
chrIX.160256	224.554	0.607689	0.200985	3.02355	0.00249825	0.0526814	1.27834
chrXVI.469672	70.4147	0.794995	0.26317	3.02084	0.00252078	0.0528863	1.27666
chrXV.256131	137.78	0.665437	0.220362	3.01975	0.00252987	0.0528863	1.27666
chrXII.380632	70.0856	0.795629	0.265081	3.00146	0.00268692	0.0559272	1.25238
chrXII.263956	52.6374	-0.875748	0.293138	-2.9875	0.00281273	0.0582946	1.23437
chrIV.916230	101.934	0.734527	0.246597	2.97865	0.00289518	0.0597471	1.22368
chrVIII.455569	178.991	0.622461	0.209269	2.97445	0.0029351	0.0603132	1.21959
chrVII.291710	48.4997	0.868805	0.292999	2.96521	0.00302475	0.061892	1.20837
chrV.152706	89.1125	0.737217	0.249104	2.95947	0.00308164	0.0626095	1.20336
chrX.424852	38.3089	-0.963353	0.32556	-2.95906	0.00308574	0.0626095	1.20336
chrXV.405426	162.183	0.626309	0.212067	2.95336	0.00314335	0.0635114	1.19715
chrVIII.150765	206.672	0.693201	0.235633	2.94187	0.00326237	0.065321	1.18495
chrXII.472479	468.067	0.50397	0.171445	2.93954	0.00328702	0.065321	1.18495
chrVII.166083	694.077	0.475217	0.161511	2.94232	0.00325761	0.065321	1.18495
chrXI.93346	85.3827	-0.771613	0.262395	-2.94066	0.00327513	0.065321	1.18495
chrVII.591882	159.256	0.624506	0.213447	2.92581	0.0034356	0.0674411	1.17108
chrXII.390394	177.909	0.61491	0.210112	2.92658	0.00342714	0.0674411	1.17108
chrXV.394676	186.746	0.610038	0.208361	2.9278	0.00341375	0.0674411	1.17108
chrVII.479314	133.132	0.691461	0.236539	2.92325	0.00346398	0.0675054	1.17066
chrXIII.178187	230.956	0.569012	0.194668	2.92299	0.00346683	0.0675054	1.17066
chrIV.330843	165.333	0.612251	0.210038	2.91495	0.00355745	0.0689918	1.1612
chrV.121290	28.6053	-0.974408	0.335293	-2.90613	0.00365925	0.070682	1.15069
chrXIV.23664	145.662	0.632143	0.217999	2.89976	0.00373452	0.0718486	1.14358
chrIV.1430823	53.2297	0.816933	0.2823	2.89385	0.00380547	0.0725271	1.1395
chrVII.579305	62.1712	0.790078	0.273174	2.89222	0.00382535	0.0725271	1.1395
chrXIV.276095	118.03	0.679616	0.234927	2.89288	0.00381733	0.0725271	1.1395
chrXV.762138	421.224	0.504872	0.174603	2.89154	0.00383357	0.0725271	1.1395
chrII.197388	33.2984	-0.942762	0.326146	-2.89062	0.00384488	0.0725271	1.1395
chrIV.1429033	185.931	0.591192	0.204799	2.8867	0.00389309	0.0730141	1.13659
chrIV.1357432	26.3986	-0.991703	0.343618	-2.88606	0.00390094	0.0730141	1.13659
chrIV.677966	21.093	-1.00654	0.350194	-2.87423	0.00405013	0.0755139	1.12197
chrVII.556728	68.2805	0.759429	0.26441	2.87216	0.00407674	0.0757176	1.1208
chrVII.739641	133.499	0.642044	0.223677	2.87041	0.00409942	0.0758471	1.12006
chrXII.592464	49.6665	-0.862206	0.300617	-2.86812	0.00412918	0.0761061	1.11858
chrVI.118607	36.1805	0.912514	0.318388	2.86604	0.0041564	0.0763166	1.11738
chrVII.609119	248.322	0.555665	0.194681	2.85423	0.00431414	0.0789128	1.10285
chrXIII.646724	148.02	0.619991	0.217748	2.84729	0.00440932	0.0803494	1.09502
chrX.719235	114.93	0.676369	0.237989	2.84201	0.00448295	0.081384	1.08946
chrXIV.185251	49.7997	0.814607	0.286921	2.83913	0.00452369	0.0818161	1.08716
chrVIII.484632	201.892	0.571715	0.201517	2.83706	0.00455312	0.082041	1.08597
chrXIII.886477	120.009	0.675702	0.238583	2.83214	0.00462375	0.0826965	1.08251
chrXIII.306693	258.341	0.557297	0.196707	2.83314	0.00460931	0.0826965	1.08251
chrIV.755365	130.093	0.634289	0.224752	2.82218	0.00476989	0.0849956	1.0706
chrXIII.774350	229.212	0.575572	0.204363	2.81643	0.00485612	0.086214	1.06442
chrXVI.453487	159.048	0.603097	0.214491	2.81176	0.00492716	0.0871549	1.05971
chrIII.228759	111.64	0.653501	0.233266	2.80153	0.00508609	0.0896377	1.04751
chrXV.700924	232.358	0.544395	0.194428	2.79998	0.00511061	0.0897423	1.047
chrXIII.284629	6.86784	-0.962779	0.345813	-2.78411	0.00536756	0.0939128	1.02728
chrX.337809	256.572	0.529602	0.190377	2.78187	0.00540474	0.094222	1.02585
chrVIII.342126	73.4266	0.722591	0.260406	2.77486	0.00552252	0.095929	1.01805
chrXIV.137883	201.729	0.573263	0.206912	2.77056	0.005596	0.096511	1.01542
chrV.174672	210.502	0.556157	0.200723	2.77077	0.00559232	0.096511	1.01542
chrXV.943422	131.291	0.615927	0.222583	2.76718	0.00565439	0.0971148	1.01271
chrXI.207911	80.9663	-0.721598	0.260862	-2.76621	0.00567123	0.0971148	1.01271
chrIX.258646	141.663	0.615116	0.222567	2.76373	0.00571453	0.0975105	1.01095
chrXVI.912493	8.24515	-0.975064	0.353485	-2.75843	0.00580793	0.0987552	1.00544
chrV.490950	207.628	0.560421	0.203921	2.74823	0.00599188	0.101171	0.994946
chrXII.451172	451.357	-0.508562	0.185051	-2.74823	0.00599181	0.101171	0.994946
chrXVI.840231	387.446	0.490312	0.178495	2.74693	0.00601559	0.101217	0.994746
chrVII.650750	246.35	0.525663	0.191462	2.74552	0.00604155	0.101301	0.994387
chrVII.80388	47.688	-0.824435	0.301549	-2.734	0.00625704	0.104551	0.980671
chrXV.486978	244.403	0.538431	0.197333	2.72855	0.00636143	0.105929	0.974986
chrX.391456	373.853	0.485289	0.177965	2.72688	0.00639368	0.106008	0.974662
chrXV.233778	27.4934	-0.916431	0.336178	-2.72603	0.00641009	0.106008	0.974662
chrVII.772003	384.209	0.482465	0.177145	2.72356	0.00645825	0.10644	0.972896
chrII.418154	68.2581	0.720031	0.265344	2.71358	0.00665607	0.108588	0.964216
chrX.189471	210.027	-0.557925	0.205591	-2.71377	0.00665228	0.108588	0.964216
chrXII.545774	93.4234	-0.681943	0.251119	-2.71562	0.00661522	0.108588	0.964216
chrII.158470	60.9517	0.73859	0.272503	2.71039	0.00672046	0.108667	0.963903
chrXI.205306	70.4806	0.715423	0.264028	2.70965	0.0067354	0.108667	0.963903
chrXV.832100	196.589	0.54528	0.201293	2.70889	0.00675089	0.108667	0.963903
chrVI.210561	135.31	-0.614527	0.226774	-2.70987	0.00673103	0.108667	0.963903
chrXIII.91844	461.079	0.493048	0.182648	2.69944	0.00694564	0.11143	0.952997
chrXIII.302574	478.537	0.561199	0.208306	2.69411	0.00705771	0.11221	0.949969
chrXI.317397	428.779	0.466126	0.173036	2.69381	0.00706394	0.11221	0.949969
chrVI.255700	33.518	-0.882417	0.327395	-2.69526	0.00703328	0.11221	0.949969
chrV.560445	79.2953	0.725714	0.269561	2.69221	0.00709807	0.112382	0.949302
chrXII.53993	225.831	0.524451	0.195385	2.68419	0.00727053	0.114737	0.940298
chrXIV.417386	81.0148	0.676546	0.252261	2.68193	0.00731983	0.114764	0.940193
chrXII.809422	323.488	0.490526	0.182863	2.68248	0.00730783	0.114764	0.940193
chrXIII.158991	153.602	0.590386	0.22025	2.68053	0.00735058	0.114801	0.940056
chrIV.1005339	218.64	0.562041	0.209807	2.67885	0.00738753	0.114801	0.940056
chrXVI.132224	253.849	0.513181	0.191587	2.67858	0.00739345	0.114801	0.940056
chrXII.553843	55.7007	0.746607	0.279105	2.675	0.00747283	0.115445	0.937626
chrVIII.360674	14.8809	-0.960052	0.358957	-2.67456	0.00748275	0.115445	0.937626
chrXIII.282785	145.327	0.615073	0.230407	2.66951	0.00759625	0.116823	0.932473
chrXIV.441129	397.472	0.467461	0.175214	2.66795	0.00763158	0.116993	0.931839
chrXV.1031322	23.8032	-0.919115	0.344676	-2.6666	0.00766221	0.117091	0.931476
chrIV.587787	109.535	-0.644392	0.24182	-2.66476	0.00770432	0.117363	0.930468
chrIV.1350019	13.4362	-0.956775	0.360048	-2.65736	0.00787558	0.119595	0.922288
chrII.449323	122.191	0.607628	0.229358	2.64926	0.00806685	0.122115	0.913229
chrX.378252	7.84736	-0.930988	0.352102	-2.64408	0.00819125	0.123611	0.907943
chrXV.127898	237.881	0.517919	0.19665	2.63371	0.00844564	0.127053	0.896015
chrX.646589	17.2026	-0.934639	0.355805	-2.62683	0.0086185	0.129251	0.888567
chrVII.76517	132.062	-0.606949	0.231218	-2.62501	0.0086647	0.129541	0.887592
chrVII.807767	25.9227	-0.897836	0.342408	-2.62212	0.00873847	0.130241	0.885252
chrIV.817652	125.772	0.588353	0.224842	2.61674	0.00887745	0.131693	0.880438
chrVI.95545	381.966	0.487656	0.186396	2.61624	0.00889042	0.131693	0.880438
chrXII.485711	491.131	0.448259	0.171718	2.61044	0.00904261	0.133216	0.875442
chrXII.266961	18.4428	-0.923963	0.353979	-2.61022	0.00904846	0.133216	0.875442
chrXV.810827	99.8074	0.642492	0.246268	2.60891	0.00908316	0.133321	0.875102
chrXIII.169820	370.614	0.461712	0.177673	2.59866	0.00935881	0.136951	0.863436
chrVI.50975	102.601	0.617382	0.238188	2.592	0.00954202	0.138374	0.858947
chrIII.133537	137.756	0.569887	0.219801	2.59274	0.00952153	0.138374	0.858947
chrVII.702627	245.144	0.503053	0.193927	2.59403	0.00948592	0.138374	0.858947
chrII.145798	29.0883	-0.861399	0.33247	-2.59091	0.00957229	0.138397	0.858874
chrIII.211627	156.598	0.553645	0.213834	2.58913	0.00962178	0.138427	0.858779
chrXVI.792486	9.34819	-0.92213	0.356203	-2.58878	0.00963169	0.138427	0.858779
chrXI.358159	352.039	0.46235	0.179065	2.58203	0.00982221	0.140746	0.851564
chrVII.619982	262.176	0.495353	0.192151	2.57793	0.00993936	0.142003	0.847701
chrIV.1517770	130.602	0.592922	0.230115	2.57663	0.00997679	0.142118	0.847352
chrIX.291793	63.2617	0.696371	0.270464	2.57473	0.010032	0.142424	0.846416
chrII.370994	373.729	0.503213	0.19551	2.57385	0.0100573	0.142424	0.846416
chrVII.576554	173.759	0.536345	0.208501	2.57239	0.0100999	0.142609	0.845852
chrV.243598	20.764	-0.900393	0.35054	-2.56859	0.0102114	0.143345	0.843616
chrIV.1017117	11.8656	-0.925499	0.36018	-2.56955	0.0101832	0.143345	0.843616
chrV.332880	109.888	-0.614743	0.239636	-2.56532	0.0103082	0.144285	0.84078
chrIV.699542	432.779	0.442211	0.172946	2.55694	0.0105598	0.146955	0.832815
chrVI.162210	23.1926	-0.884553	0.345829	-2.55777	0.0105345	0.146955	0.832815
chrVIII.141487	71.1344	0.668567	0.261744	2.55428	0.0106409	0.147441	0.83138
chrIX.36021	45.9479	-0.769546	0.301335	-2.55379	0.0106558	0.147441	0.83138
chrXII.573799	79.6108	0.644749	0.253444	2.54395	0.0109608	0.150796	0.82161
chrXVI.114352	300.189	0.472675	0.185766	2.54446	0.0109447	0.150796	0.82161
chrVII.995417	127.71	0.569516	0.224064	2.54176	0.0110297	0.151314	0.820122
chrXV.347348	95.8788	0.611984	0.24136	2.53556	0.0112268	0.153581	0.813662
chrXI.314514	184.735	0.517105	0.204295	2.53117	0.0113684	0.153908	0.812737
chrII.278511	197.946	0.51526	0.203379	2.53349	0.0112932	0.153908	0.812737
chrIX.102324	22.9314	-0.876206	0.346208	-2.53086	0.0113782	0.153908	0.812737
chrXV.135915	14.6754	-0.910945	0.359736	-2.53226	0.0113329	0.153908	0.812737
chrXIV.418554	74.3924	-0.679523	0.270041	-2.51637	0.0118569	0.159936	0.796054
chrXVI.575197	107.908	0.590827	0.235301	2.51094	0.012041	0.161348	0.792237
chrI.68438	144.87	0.549455	0.218878	2.51033	0.0120618	0.161348	0.792237
chrXII.921558	395.337	0.442972	0.176379	2.51148	0.0120227	0.161348	0.792237
chrV.238432	104.798	0.590907	0.235585	2.50825	0.0121331	0.161351	0.792227
chrIV.230550	142.347	0.551895	0.220054	2.50799	0.0121419	0.161351	0.792227
chrXI.513613	20.5292	-0.879834	0.350895	-2.5074	0.0121623	0.161351	0.792227
chrXV.367792	34.7466	0.782896	0.312508	2.5052	0.0122381	0.161469	0.79191
chrV.42689	67.9949	0.678739	0.270913	2.50537	0.0122323	0.161469	0.79191
chrXI.439533	104.461	0.597728	0.238766	2.5034	0.0123005	0.161656	0.791408
chrIV.431533	128.092	0.565662	0.226005	2.50287	0.0123192	0.161656	0.791408
chrII.306022	141.597	0.547438	0.219317	2.4961	0.0125567	0.163882	0.785469
chrXIII.370541	16.8053	-0.890653	0.356801	-2.49622	0.0125526	0.163882	0.785469
chrXVI.695429	98.3522	0.597732	0.240415	2.48625	0.0129099	0.168037	0.774595
chrIX.268427	248.365	0.488054	0.196662	2.48168	0.0130763	0.169746	0.770201
chrXV.349690	63.7737	0.668553	0.269499	2.48073	0.0131115	0.169747	0.770198
chrIV.405024	87.0721	0.611962	0.247391	2.47367	0.0133735	0.172408	0.763441
chrIV.76946	99.5471	0.594347	0.240309	2.47326	0.0133885	0.172408	0.763441
chrXI.583387	37.2289	0.763912	0.309031	2.47196	0.0134375	0.172579	0.763012
chrXIV.240010	206.661	0.533516	0.216057	2.46933	0.0135365	0.173389	0.760977
chrXV.427404	58.2742	0.68057	0.275998	2.46585	0.0136687	0.173816	0.759909
chrV.462368	116.624	0.565944	0.229394	2.46713	0.0136202	0.173816	0.759909
chrVIII.105820	8.72293	-0.876292	0.355405	-2.46561	0.0136778	0.173816	0.759909
chrXV.539515	72.3765	0.644751	0.261597	2.46467	0.013714	0.173819	0.759903
chrX.58929	40.873	-0.763668	0.310127	-2.46244	0.0137997	0.174447	0.758337
chrX.594613	50.9822	-0.725006	0.294679	-2.46033	0.0138811	0.175017	0.756919
chrXII.903409	94.8593	0.679853	0.276823	2.45591	0.0140527	0.176103	0.754233
chrXIII.158309	25.9349	-0.831905	0.33882	-2.4553	0.0140766	0.176103	0.754233
chrXII.696946	24.9105	-0.837061	0.340891	-2.45551	0.0140685	0.176103	0.754233
chrXIII.872686	9.96453	-0.879499	0.358455	-2.45358	0.0141441	0.176491	0.753278
chrIV.1342231	106.45	0.578008	0.235723	2.45206	0.014204	0.176781	0.752564
chrV.366633	59.4214	0.675391	0.275823	2.44864	0.0143396	0.177181	0.751584
chrXII.771751	96.2775	0.592662	0.242053	2.44848	0.0143462	0.177181	0.751584
chrXIV.317772	115.901	0.574085	0.234424	2.44892	0.0143287	0.177181	0.751584
chrII.202306	327.544	0.444083	0.181846	2.44208	0.0146027	0.178976	0.747205
chrXII.1018951	50.1804	-0.729212	0.298525	-2.44271	0.0145773	0.178976	0.747205
chrXV.1009744	24.7978	-0.833316	0.341037	-2.44348	0.0145465	0.178976	0.747205
chrV.61780	36.5889	-0.779585	0.319389	-2.44087	0.0146521	0.179127	0.74684
chrIX.342311	135.279	0.542172	0.222253	2.43943	0.0147104	0.179385	0.746214
chrX.36467	101.859	0.581445	0.23847	2.43823	0.0147594	0.179529	0.745864
chrIV.248014	131.953	0.557475	0.229355	2.43062	0.015073	0.182883	0.737827
chrXVI.587187	171.634	0.504396	0.207873	2.42646	0.015247	0.184069	0.735021
chrXI.321689	428.34	0.455061	0.187611	2.42555	0.015285	0.184069	0.735021
chrXII.323164	305.295	0.448189	0.184768	2.42569	0.0152792	0.184069	0.735021
chrV.539320	45.3888	0.713795	0.294798	2.4213	0.015465	0.185539	0.731565
chrVII.999960	303.182	0.477385	0.197197	2.42086	0.015484	0.185539	0.731565
chrIX.241834	148.849	0.520596	0.215202	2.4191	0.0155589	0.185975	0.730546
chrXIV.355268	160.111	0.53193	0.220046	2.41736	0.0156336	0.186406	0.72954
chrIX.334502	200.483	0.489419	0.202566	2.41609	0.015688	0.186595	0.7291
chrXV.820798	48.8044	0.701167	0.290344	2.41495	0.0157374	0.186722	0.728806
chrXIV.442907	31.4798	-0.787924	0.326731	-2.41154	0.0158854	0.188016	0.725805
chrXVI.481248	93.7755	0.606082	0.251642	2.4085	0.016018	0.188454	0.724794
chrXV.1015061	81.9798	0.605718	0.251542	2.40802	0.0160395	0.188454	0.724794
chrVIII.261840	103.224	0.576946	0.239548	2.40848	0.016019	0.188454	0.724794
chrXV.944419	130.228	-0.55057	0.228812	-2.40621	0.0161191	0.188795	0.724009
chrIX.162994	20.3091	-0.847285	0.352216	-2.40558	0.0161467	0.188795	0.724009
chrXIV.146631	67.4185	0.639182	0.266171	2.40139	0.0163327	0.190364	0.720415
chrVIII.5987	443.422	0.423619	0.17645	2.40079	0.0163597	0.190364	0.720415
chrXVI.673512	83.0365	0.60276	0.251655	2.39518	0.0166121	0.192836	0.714812
chrVII.1048474	40.6165	-0.764064	0.319527	-2.39123	0.0167919	0.194366	0.711379
chrXVI.880160	32.5262	-0.77657	0.324853	-2.39052	0.0168244	0.194366	0.711379
chrXIII.79722	90.6956	-0.610015	0.255651	-2.38612	0.0170271	0.196239	0.707215
chrXII.902989	79.1615	0.611641	0.256641	2.38325	0.0171603	0.197303	0.704867
chrVII.334648	52.5759	0.675233	0.283442	2.38226	0.0172065	0.197364	0.704731
chrVIII.470627	544.08	0.396689	0.16729	2.37126	0.0177275	0.202378	0.693836
chrV.316552	28.9428	-0.788429	0.332464	-2.37147	0.0177176	0.202378	0.693836
chrXV.185194	143.039	0.517918	0.219051	2.36437	0.0180609	0.205699	0.686769
chrVIII.531519	173.494	0.493272	0.209059	2.35949	0.0183002	0.207933	0.682076
chrVIII.206109	90.4856	0.596289	0.253229	2.35475	0.0185354	0.209308	0.679214
chrVII.848456	938.692	0.370402	0.157294	2.35485	0.0185303	0.209308	0.679214
chrXI.513181	55.424	-0.676358	0.28727	-2.35443	0.0185512	0.209308	0.679214
chrXV.232049	68.7966	0.626989	0.266664	2.35123	0.0187112	0.210621	0.676498
chrIV.606971	23.0568	-0.810659	0.344931	-2.3502	0.0187631	0.210714	0.676306
chrXI.233958	32.9695	-0.768942	0.329089	-2.33658	0.0194612	0.218046	0.661451
chrVII.270804	68.3067	0.619512	0.265414	2.33414	0.0195884	0.218459	0.660631
chrI.6340	99.1047	0.565686	0.242288	2.33477	0.0195555	0.218459	0.660631
chrVII.393715	23.5446	0.789841	0.338813	2.3312	0.0197428	0.219673	0.658224
chrXV.658483	52.142	0.659232	0.283887	2.32216	0.0202241	0.224511	0.648762
chrXV.128341	155.366	0.500155	0.215761	2.3181	0.0204441	0.225707	0.646454
chrIV.946545	247.242	0.452106	0.195049	2.31791	0.0204542	0.225707	0.646454
chrXVI.713064	9.53161	-0.829054	0.357724	-2.31758	0.0204721	0.225707	0.646454
chrIV.239918	68.0132	0.61998	0.267838	2.31476	0.0206263	0.226889	0.644187
chrXIII.438900	824.912	0.371475	0.160838	2.30962	0.0209091	0.229477	0.639261
chrXII.1035815	230.073	0.450454	0.195497	2.30415	0.0212141	0.232297	0.633956
chrII.378602	73.4337	0.595075	0.259153	2.29624	0.0216624	0.236135	0.62684
chrXIII.754251	258.758	0.439067	0.191183	2.29659	0.0216424	0.236135	0.62684
chrX.623311	122.079	0.520682	0.22695	2.29426	0.0217754	0.236832	0.62556
chrXIV.348570	66.5816	0.632389	0.275892	2.29216	0.0218963	0.237611	0.624133
chrIV.1135471	18.104	-0.809966	0.353598	-2.29064	0.0219841	0.23803	0.623369
chrII.164915	94.954	0.558121	0.24432	2.28438	0.0223491	0.241262	0.617511
chrXIII.453549	8.07717	-0.807132	0.353414	-2.28381	0.0223826	0.241262	0.617511
chrI.101189	32.915	-0.740391	0.325333	-2.27579	0.0228583	0.245841	0.609345
chrXV.813738	9.43012	-0.813043	0.35764	-2.27336	0.0230048	0.246867	0.607537
chrX.554870	12.0832	-0.8181	0.360255	-2.27089	0.0231535	0.247912	0.605702
chrXIII.171337	141.678	0.495523	0.218703	2.26573	0.023468	0.250723	0.600806
chrX.374908	58.0534	0.624117	0.275698	2.26377	0.0235884	0.251453	0.599543
chrXV.48694	54.6828	0.635096	0.280825	2.26154	0.023726	0.252363	0.597974
chrXIII.431771	59.0426	-0.654599	0.289668	-2.25982	0.0238322	0.252381	0.597943
chrXIII.325614	25.0276	-0.769823	0.340626	-2.26003	0.0238197	0.252381	0.597943
chrIV.1159294	57.9294	0.63296	0.280269	2.25841	0.0239204	0.252761	0.59729
chrV.517603	189.525	0.457761	0.203436	2.25015	0.0244397	0.257684	0.588912
chrXI.261931	44.0312	0.665163	0.296202	2.24564	0.0247272	0.259771	0.58541
chrXII.794126	18.2172	-0.796417	0.354695	-2.24536	0.0247452	0.259771	0.58541
chrXV.303197	78.3639	0.573363	0.255546	2.24368	0.0248532	0.260339	0.584461
chrVII.856332	63.6868	0.623358	0.2781	2.24149	0.0249944	0.261076	0.583233
chrIV.376510	147.171	0.485611	0.216783	2.24008	0.0250858	0.261076	0.583233
chrXV.800750	247.265	0.435432	0.194377	2.24014	0.0250817	0.261076	0.583233
chrII.341765	62.532	0.607216	0.271615	2.23558	0.0253793	0.263297	0.579554
chrXI.635328	32.9152	-0.725725	0.324689	-2.23514	0.0254083	0.263297	0.579554
chrIV.955441	168.208	0.479063	0.214723	2.23108	0.0256761	0.265503	0.57593
chrIX.321055	31.9198	0.709608	0.318343	2.22907	0.0258093	0.26631	0.574613
chrII.116901	116.47	0.530258	0.238304	2.22514	0.0260721	0.268448	0.57114
chrVII.165193	96.9379	0.540682	0.243106	2.22406	0.0261445	0.268621	0.57086
chrVI.224860	720.418	0.359786	0.16203	2.22049	0.0263853	0.270519	0.567802
chrXVI.406268	83.8879	-0.569036	0.256578	-2.21779	0.0265692	0.271523	0.566193
chrXIII.542901	34.7848	-0.713768	0.321894	-2.2174	0.0265957	0.271523	0.566193
chrV.235483	62.9599	0.611334	0.276524	2.21078	0.0270514	0.275593	0.559732
chrXVI.646251	61.6891	0.605622	0.274506	2.20623	0.027368	0.277647	0.556507
chrXVI.408820	96.6824	-0.548091	0.248337	-2.20705	0.0273107	0.277647	0.556507
chrVII.706787	84.9624	0.551547	0.250208	2.20436	0.0274993	0.277812	0.55625
chrX.608970	232.802	0.444357	0.201524	2.20498	0.0274554	0.277812	0.55625
chrX.690613	112.936	-0.52151	0.236678	-2.20346	0.0275625	0.277869	0.55616
chrIX.83079	7.82482	-0.775063	0.35199	-2.20195	0.0276691	0.278363	0.555388
chrII.341253	35.9147	0.690211	0.314177	2.19689	0.0280286	0.279649	0.553387
chrXIV.781463	114.045	0.509377	0.231731	2.19814	0.0279391	0.279649	0.553387
chrIV.47853	135.298	0.48621	0.221245	2.19761	0.0279768	0.279649	0.553387
chrVII.581731	18.7769	-0.773795	0.352151	-2.19734	0.0279964	0.279649	0.553387
chrXVI.22542	308.384	0.40678	0.18537	2.19443	0.0282047	0.280825	0.551564
chrXIV.447085	64.4462	0.590802	0.269338	2.19353	0.0282689	0.280886	0.55147
chrXVI.95176	57.4618	0.606718	0.276809	2.19183	0.0283921	0.281531	0.550474
chrII.365738	64.0194	0.591742	0.271112	2.18265	0.0290619	0.283376	0.547637
chrIV.960100	109.061	0.51491	0.235699	2.18461	0.0289175	0.283376	0.547637
chrVIII.102026	145.577	0.473234	0.216704	2.18378	0.0289786	0.283376	0.547637
chrIV.867589	178.218	0.457708	0.209561	2.18412	0.0289534	0.283376	0.547637
chrXV.908838	299.005	0.416116	0.190667	2.18242	0.0290782	0.283376	0.547637
chrXII.1012058	566.216	0.370738	0.169609	2.18584	0.028827	0.283376	0.547637
chrXVI.246698	55.0158	-0.626594	0.287072	-2.18271	0.029057	0.283376	0.547637
chrIII.58762	31.1858	-0.714679	0.327527	-2.18204	0.0291063	0.283376	0.547637
chrVIII.475635	21.1694	-0.762033	0.34878	-2.18485	0.0288996	0.283376	0.547637
chrVIII.198389	58.0679	0.606235	0.27833	2.17812	0.0293973	0.284401	0.546069
chrII.495377	85.2955	0.550395	0.252523	2.17958	0.0292884	0.284401	0.546069
chrVIII.459032	89.8379	0.535583	0.246079	2.17647	0.0295204	0.284401	0.546069
chrII.798934	101.558	0.51938	0.239045	2.17273	0.0298006	0.284401	0.546069
chrIV.504863	130.562	0.483949	0.222657	2.17352	0.0297411	0.284401	0.546069
chrXIV.59829	206.868	0.441491	0.203011	2.17472	0.0296512	0.284401	0.546069
chrVII.640401	154.645	-0.491762	0.225718	-2.17866	0.0293572	0.284401	0.546069
chrVIII.186927	63.6945	-0.60745	0.279258	-2.17523	0.0296128	0.284401	0.546069
chrX.227093	32.2913	-0.705432	0.324631	-2.17303	0.029778	0.284401	0.546069
chrII.683137	27.9755	-0.725499	0.333782	-2.17357	0.0297372	0.284401	0.546069
chrXII.954765	93.58	0.54222	0.249776	2.17082	0.0299444	0.28521	0.544835
chrIV.522977	58.4816	0.613107	0.283427	2.16319	0.0305266	0.28851	0.539839
chrIV.521467	71.872	0.568314	0.262837	2.16223	0.0306005	0.28851	0.539839
chrII.380008	75.7656	0.55748	0.257668	2.16356	0.0304985	0.28851	0.539839
chrXV.888790	129.06	-0.499735	0.231028	-2.1631	0.0305337	0.28851	0.539839
chrIV.810412	27.7831	-0.721694	0.333871	-2.1616	0.0306494	0.28851	0.539839
chrXIII.321062	11.5937	-0.779839	0.360213	-2.16494	0.0303923	0.28851	0.539839
chrV.222228	274.347	0.408205	0.189003	2.15978	0.0307896	0.289267	0.538702
chrXIV.488176	61.2038	0.608305	0.282008	2.15705	0.0310018	0.290131	0.537405
chrII.62701	12.6874	-0.777099	0.360133	-2.15781	0.0309425	0.290131	0.537405
chrII.182127	84.4147	0.538854	0.250029	2.15517	0.0311486	0.290399	0.537004
chrXVI.576075	103.905	0.514249	0.238615	2.15514	0.0311507	0.290399	0.537004
chrXVI.474968	125.255	0.490082	0.227783	2.15153	0.0314344	0.292479	0.533905
chrXI.578942	26.4951	-0.718542	0.336123	-2.13774	0.0325382	0.302168	0.519752
chrXIV.501161	147.315	0.472912	0.221411	2.1359	0.0326874	0.302971	0.518599
chrIII.227833	91.5981	-0.543876	0.255053	-2.1324	0.0329738	0.304456	0.516476
chrXII.408209	51.5335	-0.623456	0.29231	-2.13286	0.0329364	0.304456	0.516476
chrXII.556399	201.927	0.442569	0.207628	2.13154	0.0330444	0.304525	0.516376
chrVII.278743	17.3654	-0.756832	0.355624	-2.12818	0.033322	0.306499	0.513571
chrIX.187716	41.7762	-0.654869	0.308035	-2.12596	0.0335069	0.307543	0.512094
chrV.176991	23.0474	-0.73095	0.34393	-2.12528	0.0335629	0.307543	0.512094
chrXV.903000	99.2396	0.517327	0.243826	2.12171	0.0338625	0.309701	0.509058
chrIV.15776	26.4251	0.70102	0.331603	2.11404	0.0345123	0.31245	0.50522
chrXVI.551745	64.1705	0.568931	0.268853	2.11614	0.0343329	0.31245	0.50522
chrVII.345763	108.765	0.495697	0.234362	2.11509	0.0344224	0.31245	0.50522
chrXV.882053	262.131	0.411534	0.194709	2.11358	0.0345513	0.31245	0.50522
chrVII.443395	929.426	0.338248	0.160002	2.11403	0.034513	0.31245	0.50522
chrXVI.860255	66.1406	-0.57821	0.273205	-2.11639	0.0343114	0.31245	0.50522
chrV.234695	90.8194	0.524319	0.24828	2.11181	0.0347031	0.313236	0.504128
chrXI.213039	86.3284	0.524708	0.248786	2.10907	0.0349385	0.314482	0.502404
chrXV.391348	370.809	0.397486	0.188567	2.10794	0.0350365	0.314482	0.502404
chrXV.99487	24.4473	-0.722062	0.342533	-2.10801	0.0350304	0.314482	0.502404
chrX.278585	96.4356	0.522092	0.247899	2.10607	0.0351987	0.315209	0.501402
chrXIII.14769	22.9562	-0.723493	0.343621	-2.1055	0.035248	0.315209	0.501402
chrIV.1251671	30.2655	0.679807	0.323138	2.10377	0.0353989	0.315973	0.50035
chrXII.902709	141.667	0.458527	0.218071	2.10265	0.0354965	0.316259	0.499956
chrX.490894	45.6889	0.623597	0.296746	2.10145	0.0356011	0.316607	0.49948
chrXII.139659	95.8687	0.528538	0.251677	2.10007	0.0357228	0.317106	0.498796
chrXV.69004	59.6513	-0.591385	0.281705	-2.09931	0.0357897	0.317116	0.498782
chrV.194597	92.2364	0.512588	0.244288	2.0983	0.0358788	0.317323	0.498498
chrVII.472441	213.428	0.421698	0.201111	2.09684	0.0360076	0.317881	0.497735
chrIII.299040	155.812	0.457077	0.21856	2.09132	0.0364997	0.321637	0.492634
chrIII.190240	94.5179	0.506745	0.242471	2.08992	0.0366247	0.321985	0.492165
chrX.587418	12.4585	-0.752592	0.360197	-2.08939	0.0366725	0.321985	0.492165
chrIV.330514	96.5012	0.506999	0.243067	2.08584	0.0369931	0.323623	0.489961
chrXII.828081	124.388	0.474982	0.227649	2.08647	0.036936	0.323623	0.489961
chrII.704309	64.4776	0.559943	0.268628	2.08445	0.0371189	0.324071	0.48936
chrVII.508823	70.5161	0.548097	0.263168	2.08269	0.0372793	0.324071	0.48936
chrXIII.749741	71.461	0.544144	0.261397	2.08168	0.0373719	0.324071	0.48936
chrXI.68776	189.531	0.42716	0.20513	2.08239	0.0373067	0.324071	0.48936
chrIV.137875	290.562	0.3891	0.186954	2.08126	0.0374102	0.324071	0.48936
chrXI.66299	7.40602	-0.728479	0.350086	-2.08086	0.037447	0.324071	0.48936
chrII.701830	77.9468	0.555013	0.267131	2.07768	0.037739	0.326013	0.486765
chrXVI.566856	422.533	0.36305	0.174967	2.07496	0.0379904	0.3276	0.484657
chrXIV.154819	79.6296	-0.540991	0.260841	-2.07403	0.0380766	0.327758	0.484447
chrXVI.814128	8.67939	-0.736728	0.355498	-2.07239	0.0382295	0.328488	0.48348
chrII.43062	60.4605	-0.579779	0.280364	-2.06795	0.0386443	0.330289	0.481106
chrIX.171545	19.3689	-0.726984	0.351341	-2.06917	0.0385306	0.330289	0.481106
chrVII.73188	11.3798	-0.743237	0.359346	-2.0683	0.0386114	0.330289	0.481106
chrVIII.143632	87.5462	0.511404	0.247802	2.06376	0.03904	0.333082	0.477449
chrIV.1009894	44.8937	0.607745	0.294746	2.06193	0.0392147	0.333394	0.477042
chrIX.36850	11.2623	-0.742432	0.359984	-2.0624	0.0391693	0.333394	0.477042
chrXIV.663633	228.615	0.401869	0.195042	2.06042	0.0393584	0.334028	0.476217
chrI.181020	22.7834	-0.708891	0.344301	-2.05893	0.0395012	0.334651	0.475407
chrXIII.599191	95.3509	0.500088	0.243119	2.05697	0.039689	0.335653	0.474109
chrV.192674	450.514	0.378927	0.184401	2.05491	0.0398879	0.336746	0.472698
chrIV.1420924	64.801	0.561173	0.273214	2.05397	0.0399789	0.336925	0.472467
chrXIV.104691	14.6572	-0.735693	0.358426	-2.05257	0.0401146	0.33748	0.471752
chrIV.861521	53.5034	0.610104	0.297491	2.05083	0.0402832	0.338207	0.470817
chrV.144047	63.8495	0.551298	0.269087	2.04877	0.0404842	0.338207	0.470817
chrIV.636128	90.3591	0.508181	0.248413	2.04571	0.0407853	0.338207	0.470817
chrXVI.432082	208.977	0.477331	0.232861	2.04985	0.0403786	0.338207	0.470817
chrXVI.280012	175.511	0.427224	0.208503	2.049	0.0404617	0.338207	0.470817
chrXII.639933	71.1135	-0.550437	0.269224	-2.04453	0.0409014	0.338207	0.470817
chrX.457818	21.5222	-0.709624	0.346576	-2.04753	0.0406063	0.338207	0.470817
chrXI.36411	21.6828	-0.71116	0.347656	-2.04559	0.0407971	0.338207	0.470817
chrIV.1360850	12.3233	-0.736746	0.360235	-2.04518	0.0408368	0.338207	0.470817
chrXII.588990	12.4131	-0.73678	0.360252	-2.04518	0.0408371	0.338207	0.470817
chrIV.212473	39.1678	0.631752	0.309395	2.0419	0.0411619	0.338621	0.470286
chrXI.259536	46.139	0.60479	0.296075	2.04269	0.0410833	0.338621	0.470286
chrXVI.698601	13.4043	-0.734592	0.359685	-2.04232	0.0411197	0.338621	0.470286
chrVIII.55398	93.3296	0.496898	0.243702	2.03896	0.041454	0.340445	0.467954
chrXIII.433603	324.003	0.369889	0.181745	2.03521	0.0418296	0.341785	0.466246
chrXIV.187522	104.788	-0.494741	0.243079	-2.03531	0.0418199	0.341785	0.466246
chrVIII.231883	12.5947	-0.733474	0.360281	-2.03584	0.0417664	0.341785	0.466246
chrVII.713469	114.982	0.472934	0.232608	2.03318	0.0420343	0.341893	0.466109
chrVII.1050089	185.666	0.423056	0.208034	2.0336	0.0419923	0.341893	0.466109
chrXI.664	119.45	-0.474649	0.233556	-2.03227	0.042126	0.341893	0.466109
chrXII.282500	26.0645	-0.692048	0.340492	-2.0325	0.0421035	0.341893	0.466109
chrV.318556	48.7169	0.619045	0.305017	2.02954	0.0424031	0.342802	0.464957
chrIX.9418	120.827	0.461551	0.227625	2.02768	0.0425929	0.342802	0.464957
chrIV.1080340	961.855	0.323731	0.159615	2.02821	0.0425392	0.342802	0.464957
chrXIII.191914	99.6143	-0.506085	0.249463	-2.0287	0.042489	0.342802	0.464957
chrIV.114386	8.58865	-0.721784	0.355822	-2.0285	0.0425093	0.342802	0.464957
chrVIII.6491	143.953	0.44133	0.217784	2.02646	0.0427181	0.343237	0.464406
chrXIV.138262	60.2392	0.563627	0.278425	2.02434	0.0429352	0.344005	0.463436
chrXIII.701511	116.717	0.463816	0.229221	2.02344	0.0430273	0.344005	0.463436
chrXV.481742	162.188	0.436797	0.215846	2.02365	0.0430058	0.344005	0.463436
chrXII.658060	362.743	0.377015	0.186524	2.02127	0.043252	0.345229	0.461892
chrI.48283	134.646	0.447394	0.221534	2.01953	0.0434318	0.345504	0.461546
chrXV.246920	234.767	0.393084	0.194705	2.01887	0.0435011	0.345504	0.461546
chrIV.1490802	48.5523	-0.602253	0.298269	-2.01916	0.0434709	0.345504	0.461546
chrXIV.230695	55.9191	-0.578046	0.286769	-2.01572	0.0438293	0.347539	0.458996
chrXV.205921	15.647	-0.719724	0.357186	-2.01498	0.0439064	0.34758	0.458945
chrXII.196578	14.4634	-0.72077	0.358549	-2.01024	0.0444059	0.35096	0.454743
chrVIII.255824	53.6956	-0.579139	0.288411	-2.00803	0.0446398	0.352231	0.453172
chrIV.1184462	90.2931	0.502472	0.250857	2.00302	0.0451752	0.355305	0.449399
chrIV.926952	123.527	0.45325	0.226285	2.00301	0.0451765	0.355305	0.449399
chrX.365525	93.6611	0.49425	0.2472	1.99939	0.0455657	0.357366	0.446886
chrIV.746533	41.1262	-0.615905	0.308076	-1.9992	0.0455866	0.357366	0.446886
chrXII.822778	355.267	0.363878	0.182291	1.99614	0.0459185	0.357646	0.446547
chrIV.1267202	35.5808	-0.635208	0.318171	-1.99644	0.0458865	0.357646	0.446547
chrXII.302012	28.0544	-0.666774	0.334017	-1.99623	0.0459092	0.357646	0.446547
chrVI.87333	13.315	-0.719049	0.359863	-1.99812	0.045704	0.357646	0.446547
chrIV.722522	41.946	-0.611673	0.30658	-1.99515	0.0460263	0.357908	0.446228
chrXV.424210	133.335	0.442651	0.222321	1.99104	0.0464759	0.360245	0.443403
chrXI.34157	72.3949	-0.536301	0.269333	-1.99122	0.0464565	0.360245	0.443403
chrV.115911	55.6654	-0.568777	0.285813	-1.99003	0.0465874	0.360529	0.443059
chrVII.762192	102.148	0.475747	0.2393	1.98808	0.046803	0.361062	0.442419
chrXV.444377	120.044	0.464183	0.233486	1.98805	0.0468057	0.361062	0.442419
chrIII.50288	138.929	0.440783	0.222101	1.9846	0.0471886	0.363435	0.439573
chrXII.672812	154.329	0.430414	0.217375	1.98006	0.0476973	0.366768	0.435609
chrXII.449422	125.787	0.446005	0.225555	1.97736	0.0480004	0.368512	0.433549
chrVII.216101	66.855	0.527509	0.266998	1.97571	0.0481879	0.369364	0.432545
chrXIII.779157	142.266	0.437581	0.221601	1.97464	0.0483095	0.369367	0.432542
chrII.235968	258.282	0.379349	0.192199	1.97372	0.0484133	0.369367	0.432542
chrIV.568736	100.039	-0.487938	0.247222	-1.97368	0.0484177	0.369367	0.432542
chrI.192359	117.846	0.451576	0.228959	1.9723	0.0485753	0.369985	0.431816
chrXIV.359267	111.14	-0.468166	0.237474	-1.97144	0.0486734	0.370148	0.431625
chrIX.46735	14.4849	-0.707188	0.358865	-1.97062	0.0487672	0.370278	0.431473
chrXIV.667273	22.5116	-0.678619	0.345212	-1.96581	0.0493211	0.373896	0.42725
chrXIII.37845	87.688	0.49139	0.250201	1.96398	0.0495324	0.374909	0.426074
chrIV.998421	12.0978	-0.707272	0.360245	-1.96331	0.0496103	0.374911	0.426071
chrXV.560708	41.7205	-0.60415	0.3079	-1.96216	0.0497435	0.375331	0.425586
chrXII.950653	139.694	0.429684	0.219425	1.95822	0.0502039	0.378213	0.422264
chrXV.282067	54.3696	-0.561081	0.286998	-1.955	0.0505834	0.380479	0.41967
chrXII.828378	167.059	0.418506	0.214266	1.9532	0.0507955	0.381479	0.418529
chrV.453179	48.6264	0.567022	0.291393	1.9459	0.0516666	0.382635	0.417216
chrVII.994128	59.5185	0.537854	0.276251	1.94698	0.0515375	0.382635	0.417216
chrIV.141790	85.232	0.488313	0.250841	1.9467	0.0515705	0.382635	0.417216
chrII.770589	221.251	-0.392836	0.201944	-1.94528	0.0517417	0.382635	0.417216
chrXVI.16934	81.3342	-0.505598	0.259773	-1.94631	0.0516177	0.382635	0.417216
chrXV.11691	45.8768	-0.586901	0.300892	-1.95054	0.0511123	0.382635	0.417216
chrXV.741272	4.2995	-0.62637	0.321424	-1.94873	0.0513272	0.382635	0.417216
chrVII.931202	5.69975	-0.657369	0.337845	-1.94577	0.051682	0.382635	0.417216
chrXIII.424749	21.3983	-0.679777	0.348727	-1.94931	0.051258	0.382635	0.417216
chrII.66838	14.2486	-0.699481	0.359027	-1.94827	0.0513831	0.382635	0.417216
chrIV.428734	26.5326	-0.653387	0.336654	-1.94083	0.0522793	0.38602	0.413391
chrXIV.419875	139.614	0.428009	0.220721	1.93914	0.0524841	0.38694	0.412356
chrXIV.302313	128.56	0.444706	0.229629	1.93663	0.0527908	0.388608	0.410488
chrXIII.592759	215.624	0.382584	0.197661	1.93556	0.0529216	0.388978	0.410075
chrIV.1157293	169.446	0.404892	0.209389	1.93369	0.0531518	0.389463	0.409533
chrIV.62113	219.866	0.383462	0.198371	1.93305	0.0532296	0.389463	0.409533
chrIV.437574	49.2011	-0.57219	0.295926	-1.93356	0.0531674	0.389463	0.409533
chrXIV.591220	11.946	-0.695847	0.36027	-1.93146	0.0534264	0.390311	0.408589
chrXII.898950	36.6644	-0.613981	0.318268	-1.92913	0.0537144	0.391823	0.40691
chrVII.208675	85.962	0.481501	0.249756	1.92788	0.0538697	0.392201	0.406492
chrII.481005	129.579	0.436592	0.226575	1.92692	0.0539896	0.392201	0.406492
chrVII.330683	24.4121	-0.65646	0.340707	-1.92676	0.0540098	0.392201	0.406492
chrXV.729710	91.1189	0.477171	0.247983	1.92421	0.0543285	0.393922	0.40459
chrXV.254729	64.6642	0.523523	0.272306	1.92255	0.0545364	0.394246	0.404233
chrVII.433943	119.342	0.445033	0.231437	1.92291	0.0544914	0.394246	0.404233
chrXVI.259402	151.971	0.415957	0.216473	1.92152	0.0546665	0.394596	0.403848
chrXI.402124	133.623	0.427334	0.222555	1.92013	0.054842	0.395272	0.403104
chrXIII.97525	17.876	-0.68036	0.355114	-1.91589	0.0553791	0.397955	0.400166
chrXV.1018794	10.8421	-0.689111	0.359591	-1.91637	0.0553176	0.397955	0.400166
chrIV.1049525	83.429	0.486919	0.254438	1.9137	0.0556581	0.399108	0.39891
chrIX.258347	93.0684	0.470083	0.24577	1.91269	0.0557875	0.399108	0.39891
chrXV.443708	482.291	0.377026	0.197114	1.91273	0.055782	0.399108	0.39891
chrIV.1289188	31.8027	-0.619554	0.32427	-1.91061	0.0560544	0.400424	0.39748
chrII.595567	300.405	0.351613	0.184321	1.90761	0.0564416	0.402594	0.395132
chrII.504428	194.792	0.452158	0.237522	1.90365	0.0569556	0.405065	0.392476
chrXIII.534756	17.5821	-0.673883	0.353991	-1.90367	0.0569528	0.405065	0.392476
chrV.117600	304.575	0.350267	0.184081	1.90279	0.0570685	0.40527	0.392256
chrXV.111893	107.312	0.49889	0.26255	1.90017	0.057411	0.407104	0.390295
chrXIII.236104	73.2893	-0.511042	0.269249	-1.89803	0.0576928	0.408502	0.388806
chrXIV.574171	64.0873	0.511491	0.269767	1.89604	0.0579542	0.409753	0.387478
chrVIII.236833	33.8657	-0.608849	0.32127	-1.89513	0.0580751	0.410007	0.387209
chrXVI.480371	14.3128	0.67704	0.357994	1.8912	0.058597	0.411903	0.385205
chrII.749411	47.0352	0.554712	0.293155	1.89222	0.0584623	0.411903	0.385205
chrXV.154788	112.051	0.448482	0.237143	1.89119	0.0585995	0.411903	0.385205
chrXV.979537	230.763	0.404527	0.214002	1.89029	0.0587186	0.41214	0.384956
chrVII.788207	556.59	-0.318098	0.168401	-1.88893	0.0589013	0.412822	0.384237
chrII.75024	10.4789	-0.678596	0.359744	-1.88633	0.0592503	0.414666	0.382301
chrVIII.146118	39.4428	-0.58757	0.31189	-1.8839	0.0595787	0.416361	0.38053
chrVI.184302	65.4444	0.504083	0.268599	1.87671	0.0605572	0.420076	0.376672
chrIV.212822	111.657	0.438891	0.233791	1.87728	0.0604796	0.420076	0.376672
chrXV.505148	231.611	0.367584	0.195971	1.87571	0.0606951	0.420076	0.376672
chrIV.884249	63.0808	-0.523284	0.278571	-1.87846	0.0603189	0.420076	0.376672
chrVII.454587	5.57338	-0.632697	0.337342	-1.87553	0.0607192	0.420076	0.376672
chrVIII.127516	8.1118	-0.664775	0.354365	-1.87596	0.0606607	0.420076	0.376672
chrXV.252694	16.2409	-0.669943	0.356692	-1.87821	0.0603522	0.420076	0.376672
chrIV.778435	4.11648	-0.598938	0.319631	-1.87384	0.0609521	0.421084	0.375631
chrIX.324931	24.106	-0.637881	0.340654	-1.87252	0.061135	0.421744	0.374951
chrVI.203466	48.3981	0.547683	0.292879	1.87	0.0614839	0.423546	0.373099
chrX.134019	78.6079	-0.491856	0.263284	-1.86816	0.0617395	0.424701	0.371917
chrXVI.458550	18.4376	-0.658917	0.353023	-1.8665	0.0619712	0.425688	0.370908
chrXVI.14405	75.475	0.483246	0.259091	1.86516	0.062159	0.426372	0.370212
chrXII.789779	245.497	0.362694	0.194537	1.8644	0.0622658	0.426499	0.370082
chrXII.877410	273.69	0.37544	0.201453	1.86366	0.0623702	0.426608	0.369971
chrVIII.319947	213.649	0.373986	0.201013	1.86051	0.0628137	0.427072	0.369499
chrVIII.160528	2.81773	-0.52047	0.279823	-1.86	0.062886	0.427072	0.369499
chrXI.379030	2.63665	-0.524279	0.281997	-1.85917	0.0630035	0.427072	0.369499
chrXV.373486	48.4382	-0.548671	0.295	-1.85991	0.0628988	0.427072	0.369499
chrVII.63628	48.5866	-0.550144	0.295754	-1.86014	0.0628651	0.427072	0.369499
chrVI.180821	9.21626	-0.665363	0.357955	-1.85879	0.063057	0.427072	0.369499
chrIII.166642	12.7107	-0.67028	0.360041	-1.86168	0.0626487	0.427072	0.369499
chrXIII.219873	101.991	0.457108	0.246212	1.85656	0.0633732	0.427235	0.369333
chrVIII.462083	98.0335	0.445704	0.240125	1.85613	0.063435	0.427235	0.369333
chrVIII.557436	414.572	0.33369	0.17971	1.85683	0.0633357	0.427235	0.369333
chrXII.688485	2.62641	-0.524388	0.282289	-1.85762	0.0632224	0.427235	0.369333
chrXV.158924	34.8687	0.581774	0.314061	1.85243	0.0639644	0.429603	0.366933
chrXVI.435771	16.4655	-0.661325	0.356901	-1.85297	0.0638874	0.429603	0.366933
chrXIII.20500	285.685	0.345104	0.186435	1.85107	0.0641591	0.430311	0.366217
chrX.246265	61.7065	0.503715	0.272227	1.85035	0.0642636	0.430414	0.366113
chrVII.958486	101.021	0.447137	0.24183	1.84898	0.0644614	0.430545	0.365981
chrIV.1172069	126.642	0.420988	0.227644	1.84933	0.0644109	0.430545	0.365981
chrII.24735	13.8503	-0.664542	0.359559	-1.84821	0.0645713	0.430683	0.365842
chrIV.562814	97.4152	0.444842	0.24092	1.84643	0.0648293	0.431213	0.365308
chrVII.774255	306.838	0.342902	0.185705	1.84648	0.0648221	0.431213	0.365308
chrXII.255050	19.5675	0.638118	0.346414	1.84207	0.0654654	0.431538	0.364981
chrII.611941	53.1174	0.520135	0.282405	1.8418	0.0655037	0.431538	0.364981
chrXI.519088	78.9275	0.470826	0.255243	1.84462	0.0650926	0.431538	0.364981
chrX.658668	84.9898	0.461425	0.250347	1.84314	0.0653081	0.431538	0.364981
chrVII.654159	105.426	0.43506	0.235987	1.84358	0.0652442	0.431538	0.364981
chrXIV.383754	117.378	0.423703	0.230039	1.84188	0.0654932	0.431538	0.364981
chrIX.205211	22.7296	-0.633168	0.343464	-1.84348	0.0652596	0.431538	0.364981
chrIX.174930	32.6895	-0.595464	0.323761	-1.83921	0.0658847	0.433457	0.363054
chrXV.884193	90.1823	0.450397	0.245602	1.83385	0.0666762	0.438067	0.358459
chrXV.128766	26.0104	-0.617795	0.337255	-1.83183	0.0669762	0.438844	0.35769
chrII.127572	16.0354	-0.652594	0.35615	-1.83236	0.066898	0.438844	0.35769
chrVII.343101	104.606	0.432025	0.236134	1.82957	0.0673138	0.43891	0.357624
chrVII.1080972	160.048	-0.400381	0.218857	-1.82942	0.0673371	0.43891	0.357624
chrXVI.885607	5.3122	-0.613819	0.335292	-1.8307	0.0671449	0.43891	0.357624
chrIV.198459	12.6195	-0.658618	0.360032	-1.82933	0.0673498	0.43891	0.357624
chrVII.69284	130.192	0.427605	0.233883	1.82828	0.0675074	0.439344	0.357195
chrXII.88281	39.0914	0.556415	0.304656	1.82637	0.0677947	0.44062	0.355936
chrXII.131468	28.5996	-0.612999	0.336082	-1.82395	0.0681589	0.441206	0.355359
chrXII.599787	5.42549	-0.613263	0.336058	-1.82487	0.0680204	0.441206	0.355359
chrIV.210631	11.5736	-0.657255	0.360233	-1.82453	0.0680721	0.441206	0.355359
chrII.245681	69.6362	0.483515	0.265424	1.82167	0.068505	0.441963	0.354614
chrIV.202623	90.7561	0.448765	0.246244	1.82244	0.0683884	0.441963	0.354614
chrV.280860	198.439	0.377605	0.207418	1.8205	0.0686825	0.441963	0.354614
chrIX.32982	6.60902	-0.632102	0.347392	-1.81957	0.068825	0.441963	0.354614
chrVII.110524	17.1838	-0.645688	0.354797	-1.81988	0.0687775	0.441963	0.354614
chrXV.792283	17.2077	-0.648465	0.35607	-1.82117	0.0685809	0.441963	0.354614
chrVII.157623	64.4826	0.489949	0.269541	1.81772	0.0691071	0.442755	0.353837
chrXIII.892368	24.9045	-0.615681	0.338741	-1.81756	0.0691317	0.442755	0.353837
chrXVI.264778	27.2477	-0.608241	0.335198	-1.81457	0.0695896	0.445097	0.351545
chrII.419706	698.235	0.294421	0.162369	1.81329	0.0697878	0.445186	0.351459
chrXIII.131646	53.3221	-0.522292	0.287983	-1.81362	0.0697366	0.445186	0.351459
chrV.207248	41.4552	-0.564066	0.311607	-1.81019	0.0702669	0.44765	0.349061
chrII.742589	28.7613	0.58832	0.325721	1.80621	0.0708854	0.448205	0.348523
chrIV.565712	81.2895	0.458377	0.253684	1.80688	0.0707812	0.448205	0.348523
chrIV.228892	121.784	0.410443	0.22726	1.80605	0.0709109	0.448205	0.348523
chrV.342398	440.527	0.312171	0.172723	1.80735	0.0707083	0.448205	0.348523
chrXIV.107486	38.8386	-0.563207	0.311757	-1.80656	0.0708312	0.448205	0.348523
chrXVI.880868	10.3446	-0.647647	0.358321	-1.80745	0.0706925	0.448205	0.348523
chrII.739633	21.7033	-0.6253	0.346475	-1.80475	0.0711144	0.448904	0.347847
chrXV.869946	61.5105	0.492603	0.273205	1.80305	0.0713797	0.44999	0.346797
chrXII.954299	269.044	0.340146	0.188821	1.80142	0.0716365	0.450991	0.345832
chrVII.61922	11.6073	-0.648611	0.360168	-1.80086	0.0717252	0.450991	0.345832
chrVIII.56042	84.016	0.459226	0.255366	1.7983	0.0721291	0.451867	0.344989
chrVII.832191	149.823	0.389197	0.216437	1.7982	0.0721453	0.451867	0.344989
chrXV.194820	6.57583	-0.624307	0.346999	-1.79916	0.0719926	0.451867	0.344989
chrXII.413087	16.992	-0.636969	0.354599	-1.79631	0.0724454	0.453159	0.343749
chrX.393648	162.123	-0.389534	0.217288	-1.79271	0.0730187	0.456154	0.340888
chrIII.23858	56.0751	0.522436	0.292137	1.78833	0.0737234	0.459719	0.337508
chrXII.645773	135.279	0.394932	0.220882	1.78798	0.0737797	0.459719	0.337508
chrXIV.723172	115.856	0.41215	0.230942	1.78464	0.074319	0.460786	0.336501
chrX.119991	188.669	0.37859	0.212177	1.78431	0.0743727	0.460786	0.336501
chrV.140993	847.848	0.2848	0.159548	1.78505	0.0742538	0.460786	0.336501
chrXV.1073965	96.0139	-0.44212	0.247816	-1.78407	0.0744124	0.460786	0.336501
chrXI.84108	37.4519	-0.558561	0.313099	-1.78397	0.0744281	0.460786	0.336501
chrXIV.241346	123.962	-0.415553	0.233068	-1.78297	0.074592	0.461209	0.336102
chrXVI.138251	60.3169	-0.499252	0.280226	-1.7816	0.074814	0.461401	0.335921
chrXVI.607343	22.637	-0.61342	0.344303	-1.78163	0.0748101	0.461401	0.335921
chrX.173005	51.1928	-0.519655	0.291838	-1.78063	0.0749736	0.461796	0.33555
chrXV.312633	59.7128	0.488504	0.274692	1.77837	0.0753431	0.461973	0.335384
chrXII.201482	100.666	0.427314	0.240299	1.77826	0.0753611	0.461973	0.335384
chrVIII.381298	21.3186	-0.616216	0.346556	-1.77811	0.0753851	0.461973	0.335384
chrII.40462	8.96636	-0.635744	0.357421	-1.7787	0.0752888	0.461973	0.335384
chrVII.1025914	72.673	0.464042	0.261462	1.7748	0.0759314	0.464202	0.333293
chrI.166166	15.8085	-0.632601	0.356448	-1.77474	0.0759411	0.464202	0.333293
chrXV.1003254	29.9817	-0.581025	0.32772	-1.77293	0.0762401	0.46544	0.332136
chrVII.159720	90.739	-0.442677	0.249818	-1.772	0.0763946	0.465795	0.331805
chrVII.904917	547.501	0.330426	0.186626	1.77052	0.0766401	0.466114	0.331507
chrXIII.209047	29.1404	-0.586338	0.331134	-1.7707	0.076611	0.466114	0.331507
chrXIV.492935	26.885	-0.592077	0.334788	-1.76851	0.0769754	0.467565	0.330158
chrVII.74262	14.6595	-0.633632	0.358505	-1.76743	0.0771567	0.468077	0.329682
chrIX.226346	33.4328	0.560734	0.317425	1.76651	0.0773104	0.468421	0.329363
chrIV.235960	58.2668	0.490129	0.277633	1.76539	0.077499	0.468976	0.32885
chrIV.765317	51.8672	-0.511579	0.289891	-1.76473	0.0776091	0.469054	0.328777
chrXII.550331	25.6443	-0.59389	0.336689	-1.76391	0.077747	0.4693	0.328549
chrXI.448066	40.8352	0.530397	0.301219	1.76083	0.078267	0.470674	0.32728
chrX.725383	102.491	0.430361	0.244269	1.76183	0.078098	0.470674	0.32728
chrXI.516839	12.4492	-0.634271	0.360127	-1.76124	0.078197	0.470674	0.32728
chrIV.1055897	84.9145	0.449613	0.255432	1.76021	0.0783728	0.470724	0.327233
chrXIII.453797	24.5857	-0.59648	0.339075	-1.75914	0.0785533	0.471222	0.326774
chrXVI.445614	8.81795	-0.628046	0.357197	-1.75826	0.0787025	0.471532	0.326489
chrX.241643	51.8423	-0.509617	0.290109	-1.75664	0.0789793	0.472604	0.325503
chrV.520706	23.7756	-0.601645	0.343001	-1.75406	0.0794202	0.474654	0.323623
chrVII.524757	58.547	0.483805	0.275931	1.75335	0.0795415	0.474791	0.323498
chrXI.24925	107.199	0.412603	0.235712	1.75045	0.0800406	0.475419	0.322923
chrXIV.552049	42.3935	-0.533271	0.304487	-1.75138	0.0798808	0.475419	0.322923
chrIV.864814	23.596	-0.599535	0.342225	-1.75187	0.0797957	0.475419	0.322923
chrXIII.30338	15.8065	-0.625006	0.356947	-1.75098	0.0799499	0.475419	0.322923
chrVII.20478	88.2166	0.442062	0.252899	1.74798	0.0804676	0.475737	0.322634
chrVII.793086	101.656	0.419533	0.240026	1.74786	0.080488	0.475737	0.322634
chrV.541438	70.5625	-0.485087	0.277262	-1.74956	0.0801938	0.475737	0.322634
chrXII.399410	27.2692	-0.591809	0.338532	-1.74816	0.0804362	0.475737	0.322634
chrXV.802346	22.9492	0.590052	0.338194	1.74472	0.0810343	0.47838	0.320227
chrXV.633617	14.602	-0.624263	0.358205	-1.74275	0.081377	0.479817	0.318925
chrXII.888612	6.38206	-0.603084	0.34619	-1.74206	0.0814983	0.479945	0.318808
chrXIV.605692	18.3811	0.606143	0.348729	1.73815	0.0821841	0.481984	0.316967
chrII.718001	292.43	0.322657	0.1855	1.73939	0.0819665	0.481984	0.316967
chrXIII.431483	59.358	-0.491778	0.282883	-1.73845	0.0821313	0.481984	0.316967
chrIV.744012	16.9911	-0.617377	0.355261	-1.73781	0.0822437	0.481984	0.316967
chrIV.579114	49.5787	-0.508687	0.292973	-1.73629	0.0825118	0.482969	0.316081
chrIV.716662	10.0357	-0.623663	0.359312	-1.73572	0.0826142	0.482983	0.316068
chrVI.263799	130.516	0.399791	0.230598	1.73371	0.0829691	0.484472	0.314732
chrII.642954	73.8754	0.458598	0.264678	1.73266	0.0831559	0.484886	0.31436
chrX.339406	18.0394	-0.611857	0.353229	-1.73218	0.0832409	0.484886	0.31436
chrII.310375	38.7386	0.527891	0.305382	1.72862	0.0838763	0.487535	0.311994
chrXVI.581247	122.569	-0.406145	0.234969	-1.72851	0.0838977	0.487535	0.311994
chrXIV.398342	179.385	0.357173	0.206862	1.72662	0.0842356	0.48891	0.310771
chrIV.548460	78.0338	-0.450516	0.261077	-1.72561	0.0844182	0.489383	0.310351
chrVII.627127	67.0329	-0.476835	0.276661	-1.72353	0.0847921	0.490961	0.308953
chrIV.1090151	36.223	-0.545355	0.31678	-1.72155	0.0851503	0.492444	0.307643
chrXIII.559922	88.0987	0.428913	0.249804	1.717	0.0859793	0.494486	0.305846
chrII.662486	171.681	0.364968	0.212718	1.71574	0.0862101	0.494486	0.305846
chrIX.389076	367.879	0.308369	0.17971	1.71592	0.0861764	0.494486	0.305846
chrVIII.173012	103.509	-0.425589	0.248058	-1.71568	0.0862201	0.494486	0.305846
chrII.280901	52.8993	-0.508378	0.295949	-1.71779	0.0858348	0.494486	0.305846
chrVIII.391744	19.0419	-0.603223	0.351175	-1.71773	0.0858464	0.494486	0.305846
chrVIII.386970	16.7426	-0.609224	0.35506	-1.71583	0.0861925	0.494486	0.305846
chrIII.46942	67.6721	0.454886	0.265325	1.71445	0.0864466	0.495196	0.305223
chrV.147986	65.848	-0.471769	0.27542	-1.71291	0.086729	0.495639	0.304835
chrX.617822	43.4222	-0.527936	0.308144	-1.71328	0.0866618	0.495639	0.304835
chrXIV.206736	39.9937	0.521624	0.304815	1.71128	0.0870298	0.496769	0.303845
chrIV.1489812	393.31	0.315022	0.184173	1.71047	0.0871791	0.497034	0.303614
chrXVI.774299	132.695	0.381572	0.223224	1.70937	0.0873828	0.497608	0.303113
chrX.703084	191.59	0.373674	0.218863	1.70734	0.0877581	0.4984	0.302422
chrVII.810914	16.6171	-0.606084	0.355069	-1.70695	0.0878315	0.4984	0.302422
chrVIII.25550	16.7402	-0.607314	0.355714	-1.70731	0.0877648	0.4984	0.302422
chrIV.1174284	64.9076	0.459754	0.269561	1.70557	0.0880883	0.49927	0.301664
chrII.410774	151.776	0.369614	0.216807	1.70481	0.0882308	0.499492	0.301472
chrX.217347	13.27	-0.612477	0.359493	-1.70372	0.0884327	0.500048	0.300988
chrXII.390704	198.013	0.345526	0.202959	1.70244	0.088672	0.500815	0.300322
chrIV.544662	25.0702	0.571404	0.335833	1.70145	0.0888583	0.501281	0.299919
chrV.359108	27.5412	0.559462	0.329001	1.70049	0.0890395	0.501717	0.299541
chrX.316509	55.6993	0.475945	0.280006	1.69976	0.0891754	0.501897	0.299385
chrX.11314	14.6451	0.607169	0.357735	1.69726	0.0896479	0.502347	0.298996
chrXIII.54571	27.5019	-0.56552	0.333046	-1.69802	0.0895031	0.502347	0.298996
chrXVI.163916	16.7177	-0.603333	0.35536	-1.69781	0.0895436	0.502347	0.298996
chrXVI.675690	13.2466	-0.610563	0.359761	-1.69713	0.0896714	0.502347	0.298996
chrXIII.41848	50.2975	-0.496004	0.292605	-1.69513	0.0900505	0.503886	0.297667
chrXI.640328	15.5566	-0.60482	0.357112	-1.69364	0.0903329	0.504881	0.296811
chrXVI.533384	14.5776	-0.607003	0.358672	-1.69236	0.0905772	0.505662	0.29614
chrXII.642386	31.6557	-0.548662	0.324341	-1.69162	0.0907176	0.50586	0.295969
chrVIII.115946	22.0609	-0.584272	0.345677	-1.69023	0.0909847	0.506765	0.295194
chrV.106164	75.8625	0.433913	0.256952	1.68869	0.0912791	0.506912	0.295068
chrXIV.122668	192.251	0.34807	0.206282	1.68735	0.091536	0.506912	0.295068
chrII.386106	38.5751	-0.5347	0.316855	-1.68752	0.0915033	0.506912	0.295068
chrXIV.264568	20.9902	-0.58613	0.347176	-1.68828	0.0913578	0.506912	0.295068
chrVII.465527	16.6616	-0.599902	0.355158	-1.68911	0.0911978	0.506912	0.295068
chrX.245231	18.1732	-0.598971	0.355229	-1.68615	0.0917664	0.507037	0.29496
chrIV.337303	9.78723	-0.6053	0.358985	-1.68614	0.0917686	0.507037	0.29496
chrX.355705	45.0289	0.497693	0.2956	1.68367	0.0922453	0.507928	0.294198
chrXII.937269	11.0948	-0.606432	0.360106	-1.68403	0.092175	0.507928	0.294198
chrIX.350076	11.1051	-0.606546	0.360054	-1.6846	0.0920657	0.507928	0.294198
chrV.424359	167.583	0.3552	0.21104	1.68309	0.0923574	0.507966	0.294166
chrXIII.645441	56.5023	0.477505	0.284215	1.68009	0.0929407	0.510592	0.291926
chrXIII.411326	60.8983	-0.472562	0.281768	-1.67713	0.0935166	0.513172	0.289737
chrII.625428	67.4235	0.448116	0.267391	1.67588	0.0937612	0.513348	0.289588
chrXIV.634094	28.5132	-0.555048	0.331138	-1.67619	0.0937019	0.513348	0.289588
chrI.28547	130.07	0.38542	0.230465	1.67236	0.0944537	0.515969	0.287376
chrVII.438437	204.729	0.335991	0.200857	1.67279	0.0943694	0.515969	0.287376
chrVII.124270	108.265	0.401101	0.240232	1.66964	0.0949902	0.517027	0.286487
chrIII.168187	32.6269	-0.539879	0.323447	-1.66914	0.0950897	0.517027	0.286487
chrXI.271718	23.1523	-0.571674	0.342593	-1.66867	0.0951827	0.517027	0.286487
chrXII.51941	9.90051	-0.599531	0.358848	-1.67071	0.0947786	0.517027	0.286487
chrIII.279865	12.0406	-0.601363	0.360205	-1.66951	0.0950173	0.517027	0.286487
chrXIII.442281	20.831	-0.580468	0.348149	-1.6673	0.0954548	0.517923	0.285735
chrXI.164373	74.5279	0.433553	0.260494	1.66435	0.0960422	0.519941	0.284046
chrVII.140217	91.3267	-0.422048	0.253528	-1.6647	0.0959729	0.519941	0.284046
chrXII.22726	16.9131	0.58925	0.354166	1.66377	0.0961593	0.519993	0.284003
chrXV.880734	160.562	0.354488	0.213546	1.66001	0.0969133	0.523484	0.281097
chrVIII.328097	38.7407	-0.521446	0.314423	-1.65842	0.0972327	0.524622	0.280153
chrII.63518	98.1715	0.404318	0.243901	1.65771	0.0973757	0.524807	0.28
chrXV.755109	91.2956	0.408388	0.246737	1.65515	0.0978938	0.527011	0.27818
chrVI.167310	43.2692	-0.505126	0.305448	-1.65372	0.0981841	0.527986	0.277378
chrIII.178244	120.702	0.37952	0.229713	1.65215	0.0985042	0.529118	0.276448
chrIX.364541	38.1997	-0.522343	0.316358	-1.65111	0.0987158	0.529665	0.275999
chrXIV.444359	144.676	0.358351	0.217383	1.64848	0.0992544	0.531374	0.2746
chrIV.244950	8.52411	-0.586469	0.355664	-1.64894	0.0991599	0.531374	0.2746
chrIX.424552	45.9836	0.484425	0.294155	1.64683	0.0995926	0.532595	0.273603
chrXV.716871	104.747	0.398932	0.242648	1.64408	0.10016	0.534778	0.271826
chrV.439251	153.688	0.352686	0.214838	1.64164	0.100665	0.534778	0.271826
chrIII.272891	51.9705	-0.480168	0.292233	-1.6431	0.100362	0.534778	0.271826
chrIV.1228331	29.187	-0.542219	0.330254	-1.64182	0.100627	0.534778	0.271826
chrII.541412	26.4858	-0.554526	0.33766	-1.64226	0.100536	0.534778	0.271826
chrXVI.701970	18.0048	-0.584025	0.355314	-1.64369	0.100241	0.534778	0.271826
chrXIII.574881	26.5023	0.541744	0.33052	1.63907	0.1012	0.536988	0.270035
chrVII.288231	50.2864	0.472134	0.288139	1.63857	0.101304	0.536988	0.270035
chrVIII.286846	18.7798	-0.576369	0.35204	-1.63723	0.101583	0.537878	0.269316
chrIII.114481	23.9165	-0.557292	0.340643	-1.636	0.10184	0.538647	0.268696
chrXIII.455494	48.7472	0.480046	0.293538	1.63538	0.101969	0.538652	0.268692
chrXI.309908	54.905	-0.478196	0.292487	-1.63493	0.102064	0.538652	0.268692
chrXIII.475516	19.6002	-0.570681	0.349176	-1.63436	0.102183	0.538689	0.268662
chrVIII.147690	7.27175	-0.572709	0.350969	-1.63179	0.102723	0.540949	0.266843
chrVII.605572	97.2678	0.393246	0.241238	1.63011	0.103078	0.541636	0.266293
chrIX.160507	118.951	0.385726	0.236569	1.6305	0.102995	0.541636	0.266293
chrIV.478797	78.4219	-0.424427	0.260492	-1.62933	0.103243	0.541913	0.26607
chrVII.283989	14.1456	-0.583951	0.358777	-1.62762	0.103606	0.543231	0.265016
chrVIII.302522	49.7728	-0.475307	0.292525	-1.62484	0.104196	0.543961	0.264432
chrXIV.233770	15.5118	-0.581688	0.357787	-1.6258	0.103993	0.543961	0.264432
chrI.171744	12.9743	-0.584953	0.359677	-1.62633	0.10388	0.543961	0.264432
chrIV.190638	11.8698	-0.585456	0.360235	-1.62521	0.104118	0.543961	0.264432
chrVI.216425	55.2332	0.455034	0.280485	1.62231	0.104736	0.545011	0.263595
chrIX.141728	96.5113	0.411296	0.253451	1.62278	0.104636	0.545011	0.263595
chrXII.552050	124.826	0.370917	0.22856	1.62284	0.104623	0.545011	0.263595
chrIX.99450	77.575	0.420238	0.259324	1.62051	0.105123	0.546434	0.262462
chrVI.173960	71.1672	-0.439735	0.271494	-1.61968	0.1053	0.546768	0.262197
chrXIII.225403	109.513	-0.397792	0.246107	-1.61634	0.106022	0.549923	0.259698
chrXIII.736598	31.2764	0.517664	0.320453	1.61541	0.106222	0.550369	0.259346
chrII.360325	44.5365	0.47866	0.296584	1.61391	0.106547	0.551465	0.258482
chrXV.609492	7.19075	-0.567252	0.351609	-1.6133	0.106678	0.551552	0.258413
chrIX.377127	4.74409	-0.532436	0.330462	-1.61118	0.10714	0.553345	0.257004
chrII.435739	33.665	0.51431	0.319611	1.60918	0.107578	0.553831	0.256623
chrVI.210123	174.175	0.390445	0.24263	1.60922	0.107568	0.553831	0.256623
chrXIII.637086	24.815	-0.544187	0.338046	-1.6098	0.107441	0.553831	0.256623
chrXV.348545	23.4589	0.545417	0.339559	1.60625	0.108219	0.554845	0.255829
chrXVI.348314	49.5386	0.46338	0.288368	1.60691	0.108075	0.554845	0.255829
chrV.46013	74.1229	0.422344	0.262815	1.607	0.108055	0.554845	0.255829
chrVII.423010	86.5028	0.40304	0.251012	1.60566	0.108349	0.554845	0.255829
chrXVI.75408	61.9947	-0.451016	0.280848	-1.60591	0.108294	0.554845	0.255829
chrVIII.537924	17.8462	0.55926	0.350572	1.59528	0.11065	0.557171	0.254011
chrXV.506740	50.2111	0.460315	0.287939	1.59865	0.109898	0.557171	0.254011
chrVII.374868	55.4803	0.449135	0.281245	1.59695	0.110276	0.557171	0.254011
chrXII.327475	57.8516	0.441209	0.276256	1.5971	0.110242	0.557171	0.254011
chrXVI.900518	60.9844	0.434708	0.272472	1.59542	0.110618	0.557171	0.254011
chrXIII.465735	63.2962	0.432647	0.271119	1.59578	0.110537	0.557171	0.254011
chrX.626978	70.3626	0.423141	0.264265	1.6012	0.109332	0.557171	0.254011
chrXIV.279940	122.383	0.363638	0.22712	1.60108	0.109358	0.557171	0.254011
chrVII.700804	154.904	-0.347282	0.217147	-1.59929	0.109755	0.557171	0.254011
chrXIV.726024	77.9424	-0.419957	0.262611	-1.59916	0.109786	0.557171	0.254011
chrIV.690515	37.3064	-0.501384	0.313089	-1.60141	0.109286	0.557171	0.254011
chrXIII.110840	6.03988	-0.544715	0.340614	-1.59921	0.109773	0.557171	0.254011
chrV.138222	23.6998	-0.545149	0.34062	-1.60046	0.109496	0.557171	0.254011
chrIV.87267	20.6153	-0.55691	0.348127	-1.59973	0.109659	0.557171	0.254011
chrXI.425989	15.5015	-0.571811	0.358333	-1.59575	0.110544	0.557171	0.254011
chrXVI.560980	15.4786	-0.572077	0.358218	-1.59701	0.110264	0.557171	0.254011
chrXIV.321960	40.7884	0.480197	0.301386	1.59329	0.111094	0.558574	0.252919
chrXII.928587	14.1588	-0.571908	0.359012	-1.593	0.11116	0.558574	0.252919
chrXV.757640	100.406	0.383383	0.240854	1.59177	0.111437	0.559007	0.252583
chrXII.585837	53.7837	-0.459276	0.288604	-1.59137	0.111527	0.559007	0.252583
chrXVI.874893	14.1798	-0.571201	0.359004	-1.59107	0.111593	0.559007	0.252583
chrXII.751818	30.0534	-0.520548	0.327312	-1.59037	0.111751	0.559094	0.252515
chrI.169033	23.9698	-0.543799	0.342019	-1.58997	0.111842	0.559094	0.252515
chrVII.190900	90.9696	0.392688	0.247182	1.58866	0.112137	0.559412	0.252268
chrIV.1495882	33.1487	-0.509622	0.320715	-1.58902	0.112056	0.559412	0.252268
chrXIII.490277	20.4061	0.547384	0.345652	1.58363	0.113278	0.563939	0.248768
chrXIV.759265	68.558	0.420516	0.265499	1.58387	0.113224	0.563939	0.248768
chrVII.122154	53.5977	-0.456112	0.288179	-1.58273	0.113482	0.564261	0.24852
chrIII.246644	32.3717	-0.514818	0.325356	-1.58232	0.113577	0.564261	0.24852
chrII.306992	73.1631	0.411188	0.260041	1.58124	0.113822	0.564434	0.248387
chrXI.463505	245.754	0.303363	0.191925	1.58063	0.113962	0.564434	0.248387
chrVIII.245979	22.8087	-0.543958	0.344108	-1.58078	0.113929	0.564434	0.248387
chrXV.849418	15.0016	-0.56536	0.358043	-1.57903	0.114329	0.565671	0.247436
chrXVI.386489	17.3326	-0.559699	0.354751	-1.57772	0.114629	0.566574	0.246743
chrVI.183040	218.838	0.319836	0.202984	1.57567	0.115102	0.568332	0.245398
chrI.39023	17.9912	0.552874	0.3515	1.5729	0.115742	0.570518	0.243731
chrX.450677	38.5097	0.480173	0.305312	1.57273	0.115781	0.570518	0.243731
chrIV.137533	178.66	0.330243	0.210133	1.57159	0.116046	0.571239	0.243182
chrVII.152849	76.8056	0.404993	0.258263	1.56814	0.116848	0.574017	0.241075
chrXIV.424602	18.2243	-0.552722	0.352443	-1.56826	0.116821	0.574017	0.241075
chrIX.380884	13.8512	-0.562812	0.359205	-1.56683	0.117155	0.574938	0.240379
chrIV.592109	122.941	0.368225	0.235399	1.56426	0.117757	0.576723	0.239033
chrXI.299156	111.87	0.364343	0.232864	1.56462	0.117673	0.576723	0.239033
chrIV.784666	48.1706	0.452928	0.289727	1.56329	0.117984	0.577006	0.23882
chrXVI.610089	28.9367	-0.5153	0.329687	-1.56299	0.118054	0.577006	0.23882
chrXVI.373355	132.651	0.352471	0.225714	1.56158	0.118387	0.577489	0.238457
chrXI.393416	19.2477	-0.546722	0.350113	-1.56156	0.118392	0.577489	0.238457
chrVII.409772	55.5251	0.43961	0.281638	1.56091	0.118546	0.577656	0.238331
chrIX.292286	32.1299	0.496013	0.318531	1.55719	0.119426	0.580772	0.235995
chrXV.544393	21.4558	-0.537751	0.345306	-1.55732	0.119395	0.580772	0.235995
chrV.42023	94.0288	0.378012	0.242841	1.55662	0.11956	0.580787	0.235983
chrXI.490859	23.5735	-0.530274	0.340757	-1.55616	0.119669	0.580787	0.235983
chrIV.1328558	35.47	-0.497341	0.319769	-1.55531	0.119872	0.581185	0.235686
chrXVI.502251	262.305	0.326666	0.21033	1.55312	0.120396	0.581972	0.235098
chrX.136821	144.438	-0.345668	0.22255	-1.55322	0.120371	0.581972	0.235098
chrIII.205432	9.32061	-0.556948	0.358477	-1.55365	0.120268	0.581972	0.235098
chrXVI.876157	12.7014	-0.558527	0.359834	-1.55218	0.120619	0.582469	0.234727
chrXI.125527	286.747	0.293608	0.189375	1.55041	0.121044	0.583937	0.233634
chrV.287236	34.9159	-0.491244	0.317453	-1.54745	0.121754	0.586778	0.231526
chrXI.46638	36.5081	-0.492793	0.318584	-1.54682	0.121906	0.586913	0.231426
chrX.269781	5.83638	-0.529502	0.342426	-1.54633	0.122025	0.586913	0.231426
chrII.537514	121.4	0.364973	0.236274	1.5447	0.122418	0.588215	0.230464
chrIII.90755	62.2361	-0.436562	0.282818	-1.54362	0.122681	0.58855	0.230216
chrIX.57187	17.2439	-0.547034	0.354432	-1.54341	0.122731	0.58855	0.230216
chrIII.78907	54.5284	0.435836	0.282522	1.54266	0.122914	0.588839	0.230004
chrVIII.367980	7.07656	-0.53976	0.350297	-1.54086	0.12335	0.590344	0.228895
chrXI.38482	70.8273	0.405424	0.263541	1.53837	0.123957	0.592311	0.22745
chrXVI.456630	41.042	-0.471323	0.306417	-1.53817	0.124006	0.592311	0.22745
chrXVI.316541	33.8713	0.484775	0.315721	1.53545	0.124673	0.592608	0.227233
chrXVI.506445	54.4717	0.435196	0.283408	1.53558	0.124641	0.592608	0.227233
chrXIII.826599	59.8449	0.422734	0.275223	1.53597	0.124547	0.592608	0.227233
chrVII.522085	64.5842	0.411955	0.268385	1.53494	0.124798	0.592608	0.227233
chrVIII.170492	77.6371	0.392318	0.256017	1.53239	0.125425	0.592608	0.227233
chrXIV.450634	81.1116	0.387936	0.253174	1.53229	0.125451	0.592608	0.227233
chrXIV.52465	55.5925	-0.438661	0.286439	-1.53143	0.125664	0.592608	0.227233
chrIV.388889	53.7132	-0.462382	0.301674	-1.53272	0.125345	0.592608	0.227233
chrIII.27779	29.7913	-0.502658	0.327682	-1.53398	0.125034	0.592608	0.227233
chrIV.1116730	21.4563	-0.530049	0.3459	-1.53238	0.125429	0.592608	0.227233
chrXV.566521	20.4221	-0.535622	0.348965	-1.53489	0.124812	0.592608	0.227233
chrXI.650342	8.18051	-0.54363	0.354576	-1.53319	0.12523	0.592608	0.227233
chrVIII.107525	13.7835	-0.54973	0.358946	-1.53151	0.125643	0.592608	0.227233
chrXVI.420583	157.883	0.331649	0.216634	1.53092	0.12579	0.592623	0.227221
chrX.381055	69.6441	0.410889	0.268805	1.52858	0.126369	0.593641	0.226476
chrII.684635	79.2967	0.400315	0.261891	1.52856	0.126375	0.593641	0.226476
chrX.177596	97.7969	0.375042	0.245255	1.52919	0.126218	0.593641	0.226476
chrXVI.789589	106.447	0.360769	0.236136	1.5278	0.126563	0.593746	0.2264
chrXV.1036542	65.1807	-0.417449	0.273396	-1.5269	0.126786	0.593746	0.2264
chrXI.570965	29.9148	-0.501764	0.328632	-1.52683	0.126804	0.593746	0.2264
chrXIV.561660	10.5491	-0.549253	0.359815	-1.52649	0.126889	0.593746	0.2264
chrVII.936898	33.1564	0.484085	0.317806	1.52321	0.127706	0.594689	0.22571
chrIV.20262	50.915	0.43672	0.286645	1.52356	0.127619	0.594689	0.22571
chrXV.1046004	84.8519	0.383826	0.251963	1.52334	0.127674	0.594689	0.22571
chrVI.226007	108.896	0.357085	0.234304	1.52402	0.127503	0.594689	0.22571
chrXV.682212	131.754	0.350581	0.23006	1.52387	0.127542	0.594689	0.22571
chrVII.505891	95.6725	0.37051	0.24354	1.52135	0.128173	0.594807	0.225624
chrXIII.651905	134.761	0.336254	0.221125	1.52065	0.128347	0.594807	0.225624
chrXIII.366768	25.6154	-0.516663	0.339479	-1.52193	0.128027	0.594807	0.225624
chrXVI.593162	19.1233	-0.53263	0.350029	-1.52167	0.128092	0.594807	0.225624
chrXIV.535008	8.17078	-0.540476	0.355358	-1.52093	0.128277	0.594807	0.225624
chrII.258020	30.6599	0.489145	0.3222	1.51814	0.128979	0.595621	0.22503
chrXIV.187887	50.2185	-0.443296	0.292028	-1.51799	0.129016	0.595621	0.22503
chrIV.1388376	27.5252	-0.50409	0.331915	-1.51873	0.12883	0.595621	0.22503
chrIV.416960	22.6716	-0.525264	0.345811	-1.51893	0.128779	0.595621	0.22503
chrIII.39471	91.898	0.370928	0.244464	1.51731	0.129188	0.595845	0.224867
chrVII.1078404	45.3991	0.445894	0.294533	1.5139	0.13005	0.595946	0.224793
chrXIV.439334	47.8028	0.440375	0.290529	1.51577	0.129577	0.595946	0.224793
chrIX.384192	121.309	0.345622	0.227949	1.51623	0.129462	0.595946	0.224793
chrXIV.62980	214.554	0.302213	0.199706	1.51329	0.130206	0.595946	0.224793
chrXIII.379161	40.8247	-0.464813	0.307214	-1.513	0.130281	0.595946	0.224793
chrX.354147	37.8408	-0.471822	0.311452	-1.51491	0.129794	0.595946	0.224793
chrXV.1028688	24.4192	-0.514768	0.340266	-1.51284	0.130321	0.595946	0.224793
chrXV.410278	26.2472	-0.518142	0.342144	-1.5144	0.129925	0.595946	0.224793
chrI.62579	6.8842	-0.52991	0.349632	-1.51562	0.129615	0.595946	0.224793
chrVII.547289	284.412	0.282226	0.186634	1.51219	0.130487	0.59614	0.224651
chrXII.20904	64.1242	0.412423	0.2729	1.51126	0.130723	0.596432	0.224439
chrVI.99090	15.8318	-0.538517	0.356406	-1.51096	0.130798	0.596432	0.224439
chrV.386240	34.038	-0.484605	0.321313	-1.5082	0.131503	0.597463	0.223689
chrXII.161582	17.073	-0.534641	0.354503	-1.50814	0.131519	0.597463	0.223689
chrII.46390	9.20642	-0.540709	0.358449	-1.50847	0.131434	0.597463	0.223689
chrXV.326455	9.20642	-0.540709	0.358449	-1.50847	0.131434	0.597463	0.223689
chrXV.324641	15.9737	0.535917	0.355748	1.50645	0.131951	0.598302	0.22308
chrX.333175	45.3444	0.444965	0.295336	1.50664	0.131903	0.598302	0.22308
chrXVI.104811	32.4155	0.477128	0.317419	1.50315	0.1328	0.601016	0.221114
chrIV.103417	46.8466	0.438862	0.292377	1.50101	0.133352	0.601016	0.221114
chrXIII.230815	65.8217	0.408789	0.272447	1.50043	0.133502	0.601016	0.221114
chrXII.737655	147.339	0.329555	0.219664	1.50027	0.133545	0.601016	0.221114
chrVII.761143	38.7871	-0.465412	0.309819	-1.50221	0.133043	0.601016	0.221114
chrXVI.709920	5.65478	-0.511986	0.341121	-1.50089	0.133383	0.601016	0.221114
chrIV.1269676	22.695	-0.519502	0.346267	-1.50029	0.133539	0.601016	0.221114
chrVI.22888	9.18348	-0.538313	0.358399	-1.50199	0.133099	0.601016	0.221114
chrII.476694	35.7518	0.464657	0.310526	1.49635	0.134561	0.603901	0.219035
chrXI.291166	41.4133	0.453975	0.303203	1.49727	0.134324	0.603901	0.219035
chrXI.327537	374.713	0.268059	0.179098	1.49672	0.134466	0.603901	0.219035
chrV.270210	84.2467	0.376099	0.251651	1.49453	0.135038	0.605476	0.217903
chrVII.89454	35.7724	-0.47639	0.319033	-1.49323	0.135376	0.605866	0.217623
chrXII.73201	15.7864	-0.531836	0.356136	-1.49335	0.135345	0.605866	0.217623
chrIX.345408	96.9168	0.367639	0.246553	1.49112	0.135931	0.607788	0.216248
chrX.137133	101.866	0.354712	0.237988	1.49046	0.136104	0.607997	0.216099
chrII.307342	163.125	0.313915	0.210883	1.48858	0.136599	0.609646	0.214922
chrXVI.308310	41.4207	0.456286	0.30737	1.48449	0.13768	0.610301	0.214456
chrIV.458230	41.4796	0.448031	0.30157	1.48566	0.137368	0.610301	0.214456
chrV.27269	118.345	0.35088	0.23617	1.48571	0.137356	0.610301	0.214456
chrVIII.98086	116.834	0.342784	0.230768	1.48541	0.137435	0.610301	0.214456
chrXIV.89982	140.179	0.329036	0.221305	1.4868	0.137068	0.610301	0.214456
chrXIII.253183	487.949	0.257549	0.173528	1.4842	0.137757	0.610301	0.214456
chrVII.73733	12.577	-0.534525	0.360027	-1.48468	0.137629	0.610301	0.214456
chrXII.289296	11.5955	-0.535751	0.360242	-1.4872	0.136962	0.610301	0.214456
chrXVI.427722	56.9558	0.419238	0.283159	1.48057	0.138721	0.614007	0.211827
chrXV.1039468	44.7149	0.437347	0.295736	1.47884	0.139182	0.614969	0.211147
chrVI.226518	34.4717	-0.471176	0.318866	-1.47766	0.139498	0.614969	0.211147
chrV.62157	25.2933	-0.497947	0.336811	-1.47841	0.139297	0.614969	0.211147
chrXVI.212713	20.013	-0.51589	0.349248	-1.47714	0.139637	0.614969	0.211147
chrXI.576021	14.5916	-0.528887	0.358106	-1.4769	0.139702	0.614969	0.211147
chrXI.451248	12.4178	-0.532196	0.360059	-1.47808	0.139386	0.614969	0.211147
chrXII.343797	40.339	0.457125	0.310556	1.47196	0.141033	0.615441	0.210813
chrXVI.939042	46.1413	0.43165	0.293132	1.47254	0.140874	0.615441	0.210813
chrI.185741	52.0976	0.42061	0.2855	1.47324	0.140686	0.615441	0.210813
chrII.679259	91.0013	0.363464	0.24652	1.47438	0.140379	0.615441	0.210813
chrII.36295	168.459	0.317646	0.215788	1.47203	0.141014	0.615441	0.210813
chrX.123075	330.114	0.275521	0.186999	1.47338	0.140647	0.615441	0.210813
chrXIV.456185	72.7553	-0.39337	0.266744	-1.47471	0.140291	0.615441	0.210813
chrIV.494457	36.7051	-0.46456	0.315648	-1.47177	0.141084	0.615441	0.210813
chrXVI.797306	24.2679	-0.500113	0.339509	-1.47305	0.140738	0.615441	0.210813
chrVIII.335732	15.6737	-0.525607	0.356286	-1.47524	0.140149	0.615441	0.210813
chrV.469358	35.814	-0.466297	0.317039	-1.47079	0.141349	0.616042	0.21039
chrXIII.905974	48.2755	0.432397	0.294148	1.47	0.141563	0.616071	0.21037
chrIV.1057849	25.2469	-0.496952	0.338104	-1.46982	0.141611	0.616071	0.21037
chrVII.910262	162.217	0.312442	0.212787	1.46833	0.142013	0.61659	0.210003
chrIX.255921	26.7035	-0.495637	0.337493	-1.46859	0.141945	0.61659	0.210003
chrIII.191620	9.08147	-0.525886	0.358241	-1.46797	0.142113	0.61659	0.210003
chrIV.149036	30.147	0.472759	0.322199	1.46729	0.142298	0.616838	0.209829
chrVII.942494	71.6454	0.382907	0.261097	1.46653	0.142503	0.617171	0.209595
chrII.117208	171.409	0.307067	0.209543	1.46541	0.142808	0.617385	0.209444
chrXII.734697	32.6245	-0.473252	0.322891	-1.46567	0.142738	0.617385	0.209444
chrIV.844936	56.0639	0.410398	0.280305	1.46411	0.143163	0.617928	0.209062
chrVI.221479	191.258	0.311471	0.212819	1.46355	0.143317	0.617928	0.209062
chrXI.182590	32.3667	-0.472821	0.323014	-1.46378	0.143254	0.617928	0.209062
chrVII.1072722	94.8586	0.355595	0.243197	1.46217	0.143695	0.619003	0.208307
chrXV.1081555	13.5794	-0.525195	0.359341	-1.46155	0.143864	0.619178	0.208184
chrX.667186	24.7693	0.488935	0.33487	1.46008	0.144269	0.61926	0.208127
chrV.399236	80.5088	0.370669	0.253892	1.45994	0.144305	0.61926	0.208127
chrIV.1153667	5.55278	-0.496605	0.34023	-1.45962	0.144396	0.61926	0.208127
chrX.312736	21.0154	-0.507772	0.347793	-1.45999	0.144294	0.61926	0.208127
chrXII.239025	47.6566	-0.430231	0.294905	-1.45888	0.144599	0.619581	0.207902
chrIX.267919	284.369	0.274543	0.188388	1.45733	0.145025	0.620736	0.207093
chrVII.82310	3.07048	-0.433807	0.297746	-1.45697	0.145125	0.620736	0.207093
chrI.56867	11.2782	-0.524644	0.360276	-1.45623	0.145329	0.621058	0.206868
chrVII.661644	98.1959	0.349912	0.240402	1.45553	0.145522	0.621273	0.206718
chrV.436024	29.8114	-0.482694	0.331828	-1.45465	0.145766	0.621273	0.206718
chrVII.1011271	26.1938	-0.486875	0.334644	-1.45491	0.145695	0.621273	0.206718
chrXV.774251	59.4451	0.398576	0.274157	1.45382	0.145995	0.621661	0.206446
chrX.94832	25.1674	-0.493037	0.339231	-1.45339	0.146114	0.621661	0.206446
chrIII.142531	36.9223	-0.463921	0.319689	-1.45116	0.146734	0.623749	0.20499
chrV.26512	29.4403	0.469243	0.323702	1.44961	0.147166	0.624062	0.204772
chrXIV.685721	59.5473	0.403794	0.278487	1.44996	0.14707	0.624062	0.204772
chrXVI.499314	21.9134	-0.500515	0.3453	-1.44951	0.147195	0.624062	0.204772
chrX.161708	48.624	0.420171	0.290461	1.44656	0.148019	0.624334	0.204583
chrXIV.110559	156.761	0.312814	0.21657	1.4444	0.148627	0.624334	0.204583
chrVII.56166	118.175	-0.335685	0.232196	-1.44569	0.148263	0.624334	0.204583
chrXIV.720756	34.3351	-0.459643	0.3178	-1.44633	0.148085	0.624334	0.204583
chrVIII.296845	33.3326	-0.462512	0.319789	-1.4463	0.148092	0.624334	0.204583
chrVIII.71877	5.50689	-0.49087	0.339804	-1.44457	0.148579	0.624334	0.204583
chrXIV.112890	18.9637	-0.507106	0.351069	-1.44447	0.148608	0.624334	0.204583
chrII.326712	9.09223	-0.517862	0.358007	-1.44651	0.148033	0.624334	0.204583
chrXIV.323598	11.3031	-0.520204	0.360201	-1.4442	0.148682	0.624334	0.204583
chrXVI.877937	11.2108	-0.521121	0.360197	-1.44676	0.147963	0.624334	0.204583
chrXII.127275	12.3387	-0.521619	0.360125	-1.44844	0.147495	0.624334	0.204583
chrXIV.614409	4.3336	-0.46779	0.324025	-1.44368	0.148828	0.624405	0.204534
chrXIII.715474	12.9907	0.51721	0.358807	1.44147	0.149451	0.625266	0.203935
chrXV.408159	42.2448	0.431985	0.299706	1.44137	0.149481	0.625266	0.203935
chrIV.1245877	80.6567	0.365511	0.253791	1.4402	0.14981	0.625266	0.203935
chrXI.340553	237.671	0.288956	0.200349	1.44227	0.149227	0.625266	0.203935
chrX.714090	24.494	-0.49339	0.342539	-1.44039	0.149757	0.625266	0.203935
chrV.374726	11.244	-0.518719	0.360064	-1.44063	0.149689	0.625266	0.203935
chrXIII.919241	21.5477	0.493168	0.344459	1.43172	0.152224	0.625314	0.203902
chrXIII.616265	29.5884	0.471698	0.329083	1.43337	0.151752	0.625314	0.203902
chrX.157970	37.7202	0.438157	0.307917	1.42297	0.154745	0.625314	0.203902
chrI.32962	39.9862	0.435438	0.306458	1.42087	0.155354	0.625314	0.203902
chrVII.461443	39.216	0.432495	0.305463	1.41587	0.156815	0.625314	0.203902
chrXV.675674	40.7875	0.428005	0.301631	1.41897	0.155908	0.625314	0.203902
chrXV.531267	45.0551	0.420921	0.296767	1.41836	0.156087	0.625314	0.203902
chrXVI.381727	53.8709	0.416931	0.292758	1.42415	0.154403	0.625314	0.203902
chrXV.361200	52.4175	0.413964	0.289914	1.42788	0.153325	0.625314	0.203902
chrV.132820	51.3245	0.409261	0.28525	1.43474	0.15136	0.625314	0.203902
chrX.654269	51.4245	0.40341	0.285474	1.41312	0.15762	0.625314	0.203902
chrVII.514361	58.1119	0.393903	0.277766	1.41811	0.156158	0.625314	0.203902
chrXII.815814	70.1978	0.374286	0.262751	1.42449	0.154305	0.625314	0.203902
chrXIV.295725	76.3369	0.374169	0.261012	1.43353	0.151707	0.625314	0.203902
chrXIV.34254	74.1168	0.372671	0.259691	1.43505	0.151272	0.625314	0.203902
chrXVI.225865	72.8031	0.372006	0.262076	1.41946	0.155766	0.625314	0.203902
chrXVI.739866	92.34	0.368495	0.257788	1.42945	0.152875	0.625314	0.203902
chrXVI.582842	80.4657	0.363795	0.25732	1.41378	0.157425	0.625314	0.203902
chrV.281395	80.9374	0.363032	0.253594	1.43155	0.152273	0.625314	0.203902
chrII.269606	82.8629	0.358051	0.252858	1.41602	0.15677	0.625314	0.203902
chrIV.643937	87.2316	0.355462	0.251001	1.41618	0.156724	0.625314	0.203902
chrXIII.346968	100.418	0.343323	0.240868	1.42536	0.154053	0.625314	0.203902
chrIV.542422	100.176	0.340019	0.239419	1.42019	0.155553	0.625314	0.203902
chrIV.478	195.121	0.310809	0.218416	1.42301	0.154732	0.625314	0.203902
chrXI.245609	180.379	0.305203	0.215645	1.4153	0.156981	0.625314	0.203902
chrXII.567965	203.087	0.291382	0.202669	1.43773	0.150512	0.625314	0.203902
chrXV.331196	226.618	0.287923	0.202214	1.42386	0.154488	0.625314	0.203902
chrI.70840	273.574	0.270129	0.189438	1.42595	0.153883	0.625314	0.203902
chrVIII.384770	396.113	0.261273	0.183	1.42772	0.153373	0.625314	0.203902
chrVII.699838	123.539	-0.325806	0.23002	-1.41642	0.156652	0.625314	0.203902
chrXV.315510	80.4389	-0.367043	0.257454	-1.42566	0.153966	0.625314	0.203902
chrXV.58485	75.3727	-0.380409	0.267118	-1.42412	0.15441	0.625314	0.203902
chrXIII.168359	63.8329	-0.392922	0.277927	-1.41376	0.157432	0.625314	0.203902
chrXIII.334902	50.5962	-0.41612	0.291928	-1.42542	0.154036	0.625314	0.203902
chrXII.296238	45.5267	-0.427867	0.298477	-1.4335	0.151714	0.625314	0.203902
chrIV.1178234	42.2718	-0.433099	0.304408	-1.42276	0.154806	0.625314	0.203902
chrII.258661	4.25453	-0.461378	0.324395	-1.42228	0.154946	0.625314	0.203902
chrXV.344712	5.71195	-0.475804	0.336701	-1.41313	0.157616	0.625314	0.203902
chrIV.578370	28.3349	-0.476922	0.331338	-1.43938	0.150043	0.625314	0.203902
chrXV.354282	5.46101	-0.481537	0.338727	-1.42161	0.155141	0.625314	0.203902
chrXIII.226686	21.8012	-0.488969	0.345868	-1.41374	0.157437	0.625314	0.203902
chrXIII.205462	20.9335	-0.491127	0.346863	-1.41591	0.156801	0.625314	0.203902
chrIV.125168	6.75783	-0.494842	0.348035	-1.42181	0.15508	0.625314	0.203902
chrIV.314166	21.0281	-0.496358	0.350228	-1.41724	0.156412	0.625314	0.203902
chrXVI.30299	17.8363	-0.501307	0.353442	-1.41836	0.156087	0.625314	0.203902
chrX.523906	19.9777	-0.502913	0.354975	-1.41676	0.156554	0.625314	0.203902
chrIX.308417	14.3417	-0.506208	0.358306	-1.41278	0.157721	0.625314	0.203902
chrVII.709279	15.7187	-0.507068	0.357025	-1.42026	0.155533	0.625314	0.203902
chrVII.49325	16.5741	-0.507335	0.355005	-1.42909	0.152977	0.625314	0.203902
chrII.405390	15.5131	-0.508332	0.357133	-1.42337	0.154629	0.625314	0.203902
chrVII.448568	14.3768	-0.508547	0.358636	-1.418	0.15619	0.625314	0.203902
chrXIII.921367	8.93358	-0.508827	0.357988	-1.42135	0.155215	0.625314	0.203902
chrIV.326211	7.88524	-0.508873	0.354505	-1.43545	0.15116	0.625314	0.203902
chrXII.91364	13.3398	-0.509095	0.359246	-1.41712	0.156448	0.625314	0.203902
chrXVI.386735	10.1049	-0.510229	0.359491	-1.41931	0.155809	0.625314	0.203902
chrXIII.266877	14.4213	-0.510566	0.357993	-1.42619	0.153814	0.625314	0.203902
chrX.735488	14.5468	-0.512833	0.358105	-1.43207	0.152122	0.625314	0.203902
chrIV.1382105	10.1279	-0.514295	0.359594	-1.43021	0.152656	0.625314	0.203902
chrI.135701	12.4628	-0.514654	0.360148	-1.42901	0.153003	0.625314	0.203902
chrVII.541738	10.142	-0.515142	0.359251	-1.43393	0.151591	0.625314	0.203902
chrVIII.420114	12.5223	-0.517123	0.360279	-1.43534	0.15119	0.625314	0.203902
chrXV.602435	94.7803	0.344206	0.243981	1.41079	0.158306	0.626606	0.203006
chrXV.537002	45.6116	-0.428739	0.303829	-1.41112	0.15821	0.626606	0.203006
chrXIV.705953	21.4212	0.484563	0.343967	1.40875	0.15891	0.627306	0.20252
chrIII.143433	34.3516	0.442184	0.313778	1.40923	0.158769	0.627306	0.20252
chrXVI.840573	436.414	0.244226	0.173257	1.40962	0.158653	0.627306	0.20252
chrXII.922227	62.5819	-0.390473	0.277239	-1.40843	0.159002	0.627306	0.20252
chrIII.305704	62.7501	0.382219	0.271673	1.40691	0.159454	0.628062	0.201997
chrVIII.402712	21.7876	-0.484207	0.344069	-1.40729	0.15934	0.628062	0.201997
chrXIII.399690	44.157	0.416539	0.2962	1.40628	0.159642	0.628288	0.201841
chrX.220144	348.547	0.256388	0.182645	1.40375	0.160394	0.629527	0.200986
chrVII.319502	53.2614	-0.403453	0.287373	-1.40394	0.160338	0.629527	0.200986
chrX.576940	18.8309	-0.497671	0.35449	-1.40391	0.160346	0.629527	0.200986
chrIX.151391	13.2373	-0.504388	0.359387	-1.40347	0.160478	0.629527	0.200986
chrXV.514466	36.7748	0.436648	0.311403	1.4022	0.160857	0.62999	0.200667
chrXI.247779	51.2994	-0.409771	0.292218	-1.40228	0.160832	0.62999	0.200667
chrX.115796	31.4185	-0.457626	0.32655	-1.4014	0.161096	0.630149	0.200556
chrVII.616102	13.2704	-0.503918	0.359637	-1.40119	0.161159	0.630149	0.200556
chrIV.43736	26.3745	-0.473693	0.338204	-1.40061	0.16133	0.630311	0.200445
chrX.9401	126.833	0.318248	0.227398	1.39952	0.161657	0.631077	0.199918
chrV.522702	25.8409	-0.470354	0.336332	-1.39848	0.161968	0.63178	0.199434
chrXII.561760	94.4818	0.338661	0.242561	1.39619	0.162657	0.633661	0.198143
chrXVI.678362	233.933	0.274487	0.196623	1.39601	0.162713	0.633661	0.198143
chrI.182467	49.4083	-0.410011	0.294002	-1.39458	0.163142	0.63482	0.19735
chrIV.1058977	23.8033	-0.472571	0.339678	-1.39123	0.164155	0.638248	0.19501
chrXIII.527565	9.94628	-0.499677	0.359405	-1.39029	0.164442	0.638334	0.194952
chrVII.257271	10.0386	-0.499834	0.359476	-1.39045	0.164391	0.638334	0.194952
chrIV.1233783	54.8292	0.391428	0.28186	1.38873	0.164914	0.639655	0.194054
chrX.743651	51.7087	0.394903	0.284604	1.38755	0.165274	0.640022	0.193805
chrIII.163242	182.967	0.287627	0.207229	1.38797	0.165148	0.640022	0.193805
chrXII.720415	25.2339	-0.473005	0.341136	-1.38656	0.165576	0.640679	0.19336
chrIV.439386	50.8453	0.396743	0.28658	1.38441	0.166234	0.641683	0.192679
chrVII.63874	9.9131	-0.498023	0.35956	-1.38509	0.166026	0.641683	0.192679
chrXIV.699484	13.1928	-0.49838	0.359922	-1.38469	0.166148	0.641683	0.192679
chrXV.894253	35.1658	-0.438375	0.316786	-1.38382	0.166414	0.641863	0.192557
chrXV.605158	27.4106	-0.466194	0.337065	-1.3831	0.166635	0.642203	0.192327
chrV.198456	29.0623	0.451044	0.326551	1.38124	0.167207	0.643584	0.191395
chrX.559182	166.547	-0.294074	0.21315	-1.37965	0.167693	0.643584	0.191395
chrIV.264164	49.3775	-0.405803	0.294203	-1.37933	0.167793	0.643584	0.191395
chrII.571247	41.215	-0.435288	0.315498	-1.37969	0.167683	0.643584	0.191395
chrIV.671642	7.72711	-0.488684	0.354192	-1.37972	0.167674	0.643584	0.191395
chrVII.284254	11.1182	-0.497126	0.360188	-1.38018	0.167531	0.643584	0.191395
chrXIV.51714	25.9014	-0.466931	0.338729	-1.37848	0.168056	0.64408	0.19106
chrIV.889334	178.85	0.28432	0.206371	1.37772	0.168291	0.644167	0.191001
chrII.484545	30.0861	-0.451736	0.327929	-1.37754	0.168345	0.644167	0.191001
chrXV.502523	68.237	0.364626	0.264859	1.37668	0.168611	0.644674	0.19066
chrIII.123443	128.267	0.310337	0.225735	1.37479	0.169198	0.645511	0.190096
chrX.106110	48.5088	-0.408038	0.296824	-1.37468	0.169231	0.645511	0.190096
chrXV.680976	29.8498	-0.449187	0.326639	-1.37518	0.169075	0.645511	0.190096
chrIV.1224386	23.6905	-0.466852	0.340187	-1.37234	0.169958	0.647771	0.188578
chrVII.269125	26.7852	-0.459385	0.334861	-1.37187	0.170105	0.64782	0.188546
chrIX.8365	100.36	0.327486	0.238894	1.37084	0.170425	0.648529	0.188071
chrIV.907104	21.9116	-0.473805	0.345935	-1.36963	0.170801	0.649448	0.187455
chrXV.471658	5.52841	-0.459905	0.336119	-1.36828	0.171225	0.650548	0.186721
chrXII.418084	53.7561	0.403889	0.295389	1.36731	0.171528	0.651187	0.186294
chrXI.42224	79.7754	0.346468	0.254096	1.36353	0.172714	0.652924	0.185137
chrXVI.202977	123.932	0.313365	0.229655	1.36451	0.172409	0.652924	0.185137
chrX.578648	248.403	0.261522	0.191834	1.36327	0.172797	0.652924	0.185137
chrIV.909461	158.337	-0.293941	0.215382	-1.36474	0.172335	0.652924	0.185137
chrXVI.633884	16.3242	-0.484778	0.355447	-1.36386	0.172613	0.652924	0.185137
chrVI.204824	15.3662	-0.486893	0.356825	-1.36451	0.172406	0.652924	0.185137
chrXIII.58710	41.8924	0.409394	0.300597	1.36194	0.173217	0.653139	0.184994
chrIV.1445583	138.86	0.299169	0.219557	1.3626	0.173009	0.653139	0.184994
chrX.445680	10.9951	-0.490552	0.360222	-1.3618	0.17326	0.653139	0.184994
chrIV.65957	15.3535	-0.485669	0.357139	-1.35989	0.173864	0.654907	0.18382
chrIX.237821	24.2007	0.454304	0.33532	1.35484	0.17547	0.65604	0.18307
chrII.92210	34.0072	0.427803	0.316053	1.35358	0.175871	0.65604	0.18307
chrXIV.434590	102.972	0.329926	0.242905	1.35825	0.174384	0.65604	0.18307
chrXV.514712	111.762	0.317266	0.234808	1.35117	0.17664	0.65604	0.18307
chrXV.271600	127.744	0.305504	0.225037	1.35758	0.174598	0.65604	0.18307
chrIX.399588	162.236	0.295358	0.217689	1.35679	0.174848	0.65604	0.18307
chrVII.609637	357.634	0.248536	0.183258	1.3562	0.175034	0.65604	0.18307
chrX.79907	78.5846	-0.351637	0.260267	-1.35106	0.176676	0.65604	0.18307
chrX.342256	64.7946	-0.369497	0.273054	-1.3532	0.175992	0.65604	0.18307
chrIII.41903	55.034	-0.386387	0.285784	-1.35203	0.176367	0.65604	0.18307
chrV.214777	32.9239	-0.444792	0.329096	-1.35156	0.176517	0.65604	0.18307
chrIII.236803	24.6349	-0.457707	0.33772	-1.35529	0.175326	0.65604	0.18307
chrIV.1240907	22.5059	-0.465207	0.343357	-1.35488	0.175456	0.65604	0.18307
chrVI.36612	21.876	-0.470102	0.346906	-1.35513	0.175377	0.65604	0.18307
chrXII.157777	7.56794	-0.476585	0.352806	-1.35084	0.176746	0.65604	0.18307
chrIV.1321945	15.7861	-0.485354	0.358605	-1.35345	0.175912	0.65604	0.18307
chrXVI.883617	9.82133	-0.486173	0.359312	-1.35306	0.176035	0.65604	0.18307
chrX.345745	10.9263	-0.486723	0.360234	-1.35113	0.176653	0.65604	0.18307
chrIII.213849	12.2104	-0.488424	0.360269	-1.35572	0.175188	0.65604	0.18307
chrIV.167306	37.2761	0.417699	0.309381	1.35011	0.17698	0.656402	0.18283
chrXI.440031	21.8869	0.458922	0.340686	1.34705	0.177963	0.658027	0.181756
chrXIII.627888	111.405	0.314729	0.233529	1.34771	0.177751	0.658027	0.181756
chrX.607922	139.389	0.30212	0.224158	1.3478	0.177722	0.658027	0.181756
chrXIII.671380	14.1822	-0.482734	0.358287	-1.34734	0.17787	0.658027	0.181756
chrXV.826141	91.4908	0.340076	0.252669	1.34593	0.178324	0.658856	0.181209
chrVII.10230	10.9932	-0.484353	0.360162	-1.34482	0.178683	0.659678	0.180668
chrXV.242772	78.2517	0.345256	0.256997	1.34342	0.179135	0.66034	0.180233
chrIII.94380	6.43028	-0.465985	0.346813	-1.34362	0.17907	0.66034	0.180233
chrXV.570896	97.4264	0.329972	0.245817	1.34234	0.179484	0.661121	0.179719
chrVIII.207269	79.7641	0.342238	0.255085	1.34166	0.179705	0.66143	0.179516
chrIV.461375	39.6348	0.40654	0.303245	1.34063	0.18004	0.661656	0.179368
chrV.390212	15.2076	-0.47854	0.356853	-1.341	0.17992	0.661656	0.179368
chrXIV.627170	13.0098	-0.481944	0.359835	-1.33935	0.180458	0.662685	0.178693
chrX.113665	9.76469	-0.479784	0.358899	-1.33682	0.181281	0.665201	0.177047
chrIV.748414	15.6555	0.473063	0.354674	1.3338	0.18227	0.665212	0.17704
chrV.559115	42.87	0.397348	0.297892	1.33387	0.182247	0.665212	0.17704
chrIX.304156	54.5106	0.374944	0.281038	1.33414	0.182158	0.665212	0.17704
chrIX.84896	63.5668	0.360227	0.270215	1.33311	0.182496	0.665212	0.17704
chrXVI.202581	140.225	0.296545	0.222214	1.3345	0.18204	0.665212	0.17704
chrXIV.695376	86.3164	-0.337398	0.25296	-1.3338	0.18227	0.665212	0.17704
chrV.135283	57.3119	-0.381031	0.285275	-1.33566	0.181659	0.665212	0.17704
chrXII.66547	22.4161	-0.45886	0.344381	-1.33242	0.182722	0.665212	0.17704
chrII.738377	15.2642	-0.476194	0.357049	-1.33369	0.182305	0.665212	0.17704
chrIV.1108507	13.0211	-0.478888	0.359475	-1.33219	0.182799	0.665212	0.17704
chrV.441165	10.9371	-0.480068	0.3602	-1.33278	0.182604	0.665212	0.17704
chrXI.130330	92.3837	0.32649	0.245181	1.33163	0.182983	0.665379	0.176931
chrXII.699644	63.9982	-0.366377	0.275263	-1.33101	0.183186	0.665616	0.176776
chrVII.67970	4.05052	-0.427226	0.321222	-1.33	0.183517	0.666319	0.176318
chrX.739957	106.672	0.318671	0.239848	1.32864	0.183967	0.666449	0.176233
chrXV.579769	161.752	0.281191	0.211634	1.32867	0.183958	0.666449	0.176233
chrI.87082	15.2286	-0.474757	0.357229	-1.329	0.183849	0.666449	0.176233
chrII.100161	53.055	-0.383538	0.288977	-1.32723	0.184434	0.667641	0.175457
chrXII.283603	67.7807	0.353574	0.266501	1.32673	0.184599	0.667738	0.175394
chrII.342258	42.6103	0.398998	0.300883	1.32609	0.18481	0.668	0.175223
chrIV.1213666	38.7446	0.408102	0.308088	1.32463	0.185294	0.668286	0.175037
chrXV.397369	47.6099	0.386732	0.29203	1.32429	0.185408	0.668286	0.175037
chrXI.645306	21.3453	-0.457455	0.345341	-1.32465	0.185288	0.668286	0.175037
chrI.74824	11.9625	-0.476932	0.360171	-1.32418	0.185443	0.668286	0.175037
chrII.350735	145.717	0.287497	0.217368	1.32263	0.185959	0.669364	0.174338
chrIV.92461	23.3834	-0.451843	0.341672	-1.32245	0.186019	0.669364	0.174338
chrIV.111173	24.416	0.442127	0.335021	1.3197	0.186935	0.670672	0.17349
chrIX.398564	31.581	0.421061	0.318951	1.32014	0.186788	0.670672	0.17349
chrXV.609220	38.7919	0.403243	0.305643	1.31933	0.187059	0.670672	0.17349
chrV.90023	39.6787	0.402689	0.304871	1.32085	0.186552	0.670672	0.17349
chrV.65188	83.533	-0.344524	0.261146	-1.31928	0.187077	0.670672	0.17349
chrVII.1082563	750.041	0.211989	0.160836	1.31804	0.187489	0.67165	0.172857
chrII.609776	50.2644	0.378466	0.287298	1.31733	0.187728	0.672006	0.172627
chrII.63277	22.3351	-0.452837	0.343874	-1.31687	0.187883	0.672065	0.172589
chrVIII.151288	62.9298	0.390235	0.29661	1.31565	0.188292	0.672308	0.172431
chrXVI.520235	70.95	0.345736	0.262836	1.3154	0.188374	0.672308	0.172431
chrXIV.145313	97.9161	0.324215	0.246656	1.31444	0.188698	0.672308	0.172431
chrII.604201	92.5228	0.320912	0.244138	1.31447	0.18869	0.672308	0.172431
chrXII.875145	130.259	0.295442	0.224812	1.31418	0.188787	0.672308	0.172431
chrIV.223810	12.9078	-0.472928	0.359827	-1.31432	0.188739	0.672308	0.172431
chrXI.201806	29.213	0.426428	0.325644	1.30949	0.190369	0.672541	0.172281
chrIV.509465	37.1759	0.405284	0.30861	1.31326	0.189097	0.672541	0.172281
chrIV.104682	74.2643	0.33939	0.259186	1.30944	0.190384	0.672541	0.172281
chrXI.526669	90.9386	0.32129	0.245128	1.3107	0.189958	0.672541	0.172281
chrXIII.13282	97.7993	0.320051	0.244414	1.30946	0.190377	0.672541	0.172281
chrIII.224250	101.936	0.317325	0.241893	1.31184	0.189574	0.672541	0.172281
chrXIII.407547	132.677	0.296577	0.226398	1.30998	0.190202	0.672541	0.172281
chrXVI.639310	64.5657	-0.360139	0.274419	-1.31237	0.189395	0.672541	0.172281
chrVIII.276381	55.5761	-0.378019	0.288566	-1.30999	0.190199	0.672541	0.172281
chrII.142028	21.5948	-0.453961	0.346201	-1.31127	0.189768	0.672541	0.172281
chrXIII.869690	18.1807	-0.462542	0.353196	-1.30959	0.190335	0.672541	0.172281
chrV.232062	22.0455	0.445548	0.340696	1.30776	0.190955	0.672592	0.172248
chrIV.993997	44.0293	0.391652	0.299356	1.30831	0.190767	0.672592	0.172248
chrXV.117722	233.264	0.254799	0.194825	1.30783	0.19093	0.672592	0.172248
chrVII.328133	11.8937	-0.47116	0.36019	-1.30809	0.190844	0.672592	0.172248
chrX.233823	34.6782	-0.41482	0.317382	-1.307	0.191211	0.673001	0.171984
chrVII.173124	63.8682	0.358596	0.274519	1.30627	0.191461	0.673389	0.171734
chrIV.341242	26.8771	-0.439333	0.336636	-1.30507	0.191869	0.674334	0.171125
chrIV.83445	85.0126	-0.338835	0.259785	-1.30429	0.192135	0.674777	0.17084
chrIV.1196307	90.0759	-0.325372	0.249578	-1.30369	0.19234	0.675007	0.170692
chrXI.302630	6.53003	0.451284	0.34635	1.30297	0.192585	0.675375	0.170455
chrXV.162246	24.414	0.438004	0.336827	1.30038	0.19347	0.675542	0.170347
chrII.431811	35.332	0.409855	0.315092	1.30075	0.193345	0.675542	0.170347
chrXII.857311	50.3333	0.374728	0.288259	1.29997	0.193612	0.675542	0.170347
chrXIII.298427	48.8318	-0.383752	0.29477	-1.30187	0.192962	0.675542	0.170347
chrXII.764188	47.8933	-0.388272	0.298659	-1.30005	0.193583	0.675542	0.170347
chrXII.988179	34.5063	-0.41352	0.317971	-1.30049	0.193432	0.675542	0.170347
chrXII.156376	14.0332	-0.468086	0.359435	-1.30228	0.19282	0.675542	0.170347
chrIII.114251	43.8649	-0.393042	0.302571	-1.29901	0.193941	0.676203	0.169923
chrIV.603834	7.46644	-0.458216	0.352914	-1.29838	0.194157	0.676468	0.169753
chrXIII.897883	36.669	-0.406942	0.313853	-1.2966	0.194768	0.678106	0.168702
chrXIV.201983	33.4142	0.40848	0.315465	1.29485	0.195372	0.678922	0.16818
chrV.438986	90.4018	0.318476	0.245946	1.29491	0.195353	0.678922	0.16818
chrIV.1201644	24.406	-0.438609	0.338773	-1.2947	0.195424	0.678922	0.16818
chrXVI.188616	36.4658	-0.405556	0.313427	-1.29394	0.195686	0.679343	0.167911
chrIV.68783	19.1251	-0.453717	0.35079	-1.29341	0.195868	0.679486	0.167819
chrXII.181585	15.8142	0.455031	0.354751	1.28268	0.199605	0.679493	0.167815
chrXVI.834340	17.3862	0.4518	0.351592	1.28501	0.198788	0.679493	0.167815
chrX.529656	40.252	0.395052	0.306039	1.29085	0.196754	0.679493	0.167815
chrVII.368290	106.685	0.329544	0.255718	1.2887	0.197502	0.679493	0.167815
chrXIV.116933	90.48	0.319853	0.247394	1.29289	0.196048	0.679493	0.167815
chrXII.231205	112.336	0.304699	0.235916	1.29156	0.19651	0.679493	0.167815
chrV.395092	114.755	0.297713	0.232208	1.28209	0.19981	0.679493	0.167815
chrXIV.581580	121.304	0.292876	0.227389	1.288	0.197748	0.679493	0.167815
chrXIII.810842	212.03	0.268566	0.208786	1.28633	0.198329	0.679493	0.167815
chrIV.1362321	198.582	0.261097	0.203479	1.28316	0.199435	0.679493	0.167815
chrXV.108958	182.393	-0.273885	0.212323	-1.28994	0.197071	0.679493	0.167815
chrXVI.857050	77.4119	-0.336251	0.260993	-1.28836	0.197622	0.679493	0.167815
chrXIII.500768	66.7499	-0.353319	0.273927	-1.28983	0.19711	0.679493	0.167815
chrVII.270166	55.226	-0.374834	0.291322	-1.28667	0.19821	0.679493	0.167815
chrIV.816572	48.5228	-0.376934	0.293612	-1.28378	0.199219	0.679493	0.167815
chrXI.458134	41.6779	-0.392812	0.306242	-1.28268	0.199603	0.679493	0.167815
chrXIII.874552	38.4605	-0.399322	0.311059	-1.28375	0.19923	0.679493	0.167815
chrIV.1130827	35.6245	-0.407635	0.316757	-1.2869	0.198129	0.679493	0.167815
chrXIV.289568	34.3833	-0.408295	0.317909	-1.28431	0.199032	0.679493	0.167815
chrXV.227190	30.4193	-0.418898	0.325182	-1.2882	0.197678	0.679493	0.167815
chrVII.475272	24.2488	-0.437308	0.339242	-1.28908	0.197372	0.679493	0.167815
chrXI.313323	16.0729	-0.456616	0.355444	-1.28464	0.198919	0.679493	0.167815
chrXIV.346094	16.0163	-0.457417	0.35541	-1.28701	0.19809	0.679493	0.167815
chrXIV.632124	15.0475	-0.459043	0.357172	-1.28521	0.198718	0.679493	0.167815
chrX.323144	16.3111	-0.459572	0.35626	-1.28999	0.197053	0.679493	0.167815
chrXVI.9366	14.9909	-0.460446	0.357084	-1.28946	0.197237	0.679493	0.167815
chrXIV.380874	11.8146	-0.461954	0.360207	-1.28247	0.199678	0.679493	0.167815
chrXV.651718	12.9298	-0.462467	0.359634	-1.28594	0.198466	0.679493	0.167815
chrIV.1383531	91.0105	0.32413	0.253017	1.28106	0.200172	0.679806	0.167615
chrXVI.656601	17.0417	-0.45322	0.353793	-1.28103	0.200183	0.679806	0.167615
chrXV.417839	79.9939	0.3273	0.256021	1.27841	0.201106	0.681727	0.16639
chrXIV.559193	119.621	0.292499	0.228847	1.27814	0.2012	0.681727	0.16639
chrII.436761	6.39568	-0.441747	0.345704	-1.27782	0.201313	0.681727	0.16639
chrXIII.362970	17.2218	-0.452751	0.354099	-1.2786	0.201039	0.681727	0.16639
chrVIII.38582	24.2361	-0.434938	0.340611	-1.27693	0.201625	0.682305	0.166022
chrIII.748	381.347	0.28272	0.221739	1.27501	0.202305	0.683259	0.165415
chrIX.336232	45.6233	-0.383934	0.30114	-1.27494	0.202332	0.683259	0.165415
chrV.435582	34.7768	-0.408871	0.320637	-1.27518	0.202245	0.683259	0.165415
chrVIII.413499	23.7654	0.429018	0.336648	1.27438	0.202528	0.683442	0.165298
chrXI.369581	74.5045	0.332401	0.261492	1.27117	0.203667	0.683618	0.165186
chrXIII.795588	101.153	0.304791	0.23975	1.27129	0.203625	0.683618	0.165186
chrIV.1459467	286.623	0.245019	0.192891	1.27025	0.203995	0.683618	0.165186
chrX.521751	312.438	0.234944	0.184703	1.27201	0.203371	0.683618	0.165186
chrV.210324	50.3252	-0.370619	0.291156	-1.27292	0.203046	0.683618	0.165186
chrVII.982156	36.3975	-0.399126	0.313354	-1.27372	0.202762	0.683618	0.165186
chrIV.485419	20.0695	-0.443275	0.348727	-1.27112	0.203685	0.683618	0.165186
chrXIII.312041	16.1066	-0.452471	0.355758	-1.27185	0.203426	0.683618	0.165186
chrXII.486657	12.7955	-0.457368	0.359942	-1.27067	0.203845	0.683618	0.165186
chrX.434955	12.8268	-0.457417	0.360024	-1.27052	0.203899	0.683618	0.165186
chrVII.427926	152.611	0.276945	0.218407	1.26802	0.20479	0.685805	0.163799
chrXI.567638	30.7624	0.408311	0.322339	1.26671	0.205258	0.685982	0.163687
chrXV.571838	90.6787	-0.31514	0.248792	-1.26668	0.205269	0.685982	0.163687
chrVII.1010819	25.2733	-0.42613	0.336266	-1.26724	0.20507	0.685982	0.163687
chrXII.614565	13.966	-0.453537	0.358757	-1.26419	0.206162	0.688489	0.162103
chrVIII.375304	67.4891	0.340915	0.269786	1.26365	0.206355	0.688658	0.161996
chrXIII.608271	49.8414	0.362584	0.287268	1.26218	0.206885	0.689951	0.161182
chrVII.593333	29.1216	0.411461	0.326556	1.26	0.207669	0.692085	0.15984
chrII.338462	49.0996	0.362797	0.288046	1.25951	0.207847	0.692202	0.159767
chrIV.1487370	9.51531	-0.451942	0.359135	-1.25842	0.208241	0.693038	0.159243
chrXIV.366528	11.919	0.452631	0.359906	1.25764	0.208523	0.69314	0.159179
chrXIV.486468	21.3965	0.437602	0.348158	1.25691	0.208788	0.69314	0.159179
chrVII.355552	48.2469	0.365429	0.290769	1.25677	0.208839	0.69314	0.159179
chrXII.498611	14.9455	-0.448898	0.357304	-1.25635	0.20899	0.69314	0.159179
chrXVI.102972	11.7228	-0.452692	0.360246	-1.25662	0.208891	0.69314	0.159179
chrVIII.284646	8.67202	-0.446681	0.3559	-1.25508	0.209451	0.694194	0.158519
chrXVI.105931	145.946	0.283856	0.226319	1.25423	0.209757	0.694432	0.15837
chrXV.204532	25.2713	-0.422767	0.337112	-1.25409	0.209811	0.694432	0.15837
chrVI.54846	50.3912	-0.364913	0.291126	-1.25346	0.210039	0.694713	0.158195
chrXVI.207711	83.1689	0.314594	0.251098	1.25287	0.210253	0.694942	0.158051
chrX.22756	48.829	0.363187	0.29036	1.25081	0.211002	0.695758	0.157542
chrXIV.269935	51.3038	-0.362468	0.289799	-1.25076	0.211023	0.695758	0.157542
chrXI.286170	43.2533	-0.376964	0.301423	-1.25061	0.211076	0.695758	0.157542
chrXII.177446	25.0804	-0.422558	0.337777	-1.251	0.210936	0.695758	0.157542
chrV.291582	98.8573	0.305121	0.24415	1.24973	0.211399	0.696348	0.157173
chrX.37732	44.8838	0.370151	0.296706	1.24754	0.212201	0.698514	0.155825
chrXIV.200027	27.7176	0.410211	0.330216	1.24225	0.214144	0.698944	0.155558
chrXI.203322	42.1974	0.376886	0.302468	1.24604	0.212751	0.698944	0.155558
chrXII.1032272	75.7872	0.320732	0.257753	1.24434	0.213375	0.698944	0.155558
chrXII.329316	341.556	-0.226352	0.182138	-1.24275	0.213959	0.698944	0.155558
chrVIII.556068	268.018	-0.273833	0.220393	-1.24247	0.214061	0.698944	0.155558
chrXIV.764713	1.29538	-0.275099	0.221486	-1.24206	0.214214	0.698944	0.155558
chrXIII.145947	121.487	-0.292109	0.234817	-1.24398	0.213506	0.698944	0.155558
chrIII.240597	52.0338	-0.360273	0.289642	-1.24386	0.213552	0.698944	0.155558
chrXV.441193	23.053	-0.424374	0.340977	-1.24458	0.213286	0.698944	0.155558
chrIV.403444	6.41668	-0.426842	0.343344	-1.24319	0.213799	0.698944	0.155558
chrXVI.191206	13.7292	-0.446679	0.359232	-1.24343	0.21371	0.698944	0.155558
chrXII.1041560	14.0226	-0.447214	0.359161	-1.24516	0.213072	0.698944	0.155558
chrXV.436497	10.6413	-0.447615	0.360082	-1.24309	0.213834	0.698944	0.155558
chrX.54196	94.2136	0.304967	0.245933	1.24004	0.21496	0.700907	0.154339
chrII.71408	30.6357	-0.408223	0.329362	-1.23944	0.215184	0.701162	0.154182
chrXV.316232	83.1713	0.314848	0.254207	1.23855	0.215512	0.701758	0.153813
chrVII.366051	95.6995	0.299514	0.242011	1.2376	0.215864	0.70243	0.153397
chrXIII.794710	109.351	0.291365	0.236489	1.23204	0.217933	0.706367	0.150969
chrXII.424146	975.574	-0.193608	0.157197	-1.23162	0.218091	0.706367	0.150969
chrII.227312	219.323	-0.245345	0.199138	-1.23204	0.217935	0.706367	0.150969
chrXI.428722	86.3657	-0.310883	0.252421	-1.2316	0.218098	0.706367	0.150969
chrXIII.782421	28.4594	-0.409473	0.332176	-1.2327	0.217688	0.706367	0.150969
chrVIII.34204	26.6126	-0.417851	0.338977	-1.23268	0.217694	0.706367	0.150969
chrVIII.167491	9.41278	-0.442149	0.358655	-1.2328	0.217651	0.706367	0.150969
chrVIII.341533	60.9784	0.33994	0.276318	1.23025	0.218604	0.70675	0.150734
chrX.223993	70.9556	0.324412	0.263977	1.22894	0.219094	0.70675	0.150734
chrIV.1189719	135.977	0.28759	0.233942	1.22933	0.21895	0.70675	0.150734
chrXVI.305037	37.0597	-0.384859	0.31293	-1.22986	0.218751	0.70675	0.150734
chrII.784647	30.0224	-0.402512	0.327512	-1.229	0.219073	0.70675	0.150734
chrXV.747316	20.9138	-0.426475	0.346886	-1.22944	0.218908	0.70675	0.150734
chrIV.937624	17.4896	0.430852	0.350781	1.22826	0.219348	0.707096	0.150522
chrII.362611	174.997	0.255453	0.208312	1.2263	0.220086	0.707116	0.15051
chrX.154738	105.824	-0.292647	0.238604	-1.2265	0.220011	0.707116	0.15051
chrIV.1393220	4.96121	-0.410366	0.334432	-1.22705	0.219802	0.707116	0.15051
chrII.369732	26.0024	-0.41043	0.334624	-1.22654	0.219995	0.707116	0.15051
chrIV.88036	11.5642	-0.442131	0.36026	-1.22725	0.219727	0.707116	0.15051
chrXII.958181	8.4216	-0.437104	0.356583	-1.22581	0.22027	0.707236	0.150436
chrX.535768	8.51091	-0.434394	0.354948	-1.22382	0.221019	0.709169	0.14925
chrI.61080	10.4611	-0.440008	0.359868	-1.22269	0.221445	0.710067	0.148701
chrXIV.339393	9.4133	-0.438312	0.358953	-1.22108	0.222054	0.711545	0.147798
chrXII.259529	124.011	0.285214	0.233732	1.22026	0.222366	0.7116	0.147764
chrII.241277	38.5588	-0.382927	0.313726	-1.22058	0.222246	0.7116	0.147764
chrXV.915217	54.38	0.352613	0.289443	1.21825	0.22313	0.711686	0.147712
chrIV.271967	52.8742	-0.351239	0.288227	-1.21862	0.222988	0.711686	0.147712
chrXV.292133	23.9408	-0.4139	0.339581	-1.21886	0.222899	0.711686	0.147712
chrXVI.792272	8.39866	-0.434427	0.356489	-1.21862	0.222987	0.711686	0.147712
chrIV.455031	10.4821	-0.438464	0.359836	-1.21851	0.223031	0.711686	0.147712
chrVII.1027019	163.738	0.262504	0.215697	1.217	0.223603	0.712255	0.147364
chrX.26298	28.2549	-0.403153	0.331261	-1.21702	0.223595	0.712255	0.147364
chrX.396622	16.7561	-0.430668	0.354312	-1.2155	0.224174	0.713602	0.146544
chrXV.1041459	8.31907	-0.43299	0.356401	-1.21489	0.224406	0.713872	0.146379
chrXVI.326337	12.6003	-0.436505	0.359763	-1.21331	0.22501	0.71532	0.1455
chrII.589196	39.3502	0.369118	0.304328	1.2129	0.225169	0.715352	0.14548
chrII.600260	47.8373	-0.367406	0.303012	-1.21251	0.225316	0.715352	0.14548
chrXI.96305	91.6336	0.296987	0.245243	1.21099	0.2259	0.71591	0.145142
chrIII.193038	38.49	-0.380023	0.313937	-1.21051	0.226085	0.71591	0.145142
chrVIII.131485	32.2652	-0.391863	0.323466	-1.21145	0.225722	0.71591	0.145142
chrXII.363882	13.7053	-0.434495	0.358836	-1.21084	0.225955	0.71591	0.145142
chrVII.854948	7.18091	-0.425849	0.351924	-1.21006	0.226256	0.715984	0.145097
chrIV.174621	26.9131	-0.402569	0.333175	-1.20828	0.226939	0.717474	0.144194
chrXIV.40430	18.908	-0.422788	0.350085	-1.20767	0.227173	0.717474	0.144194
chrXI.173941	15.7341	-0.4319	0.357554	-1.20793	0.227075	0.717474	0.144194
chrXII.348657	15.6975	-0.429503	0.355867	-1.20692	0.227463	0.71792	0.143924
chrII.615882	101.893	0.286999	0.237989	1.20594	0.227842	0.718177	0.143769
chrXI.388983	11.5647	-0.434491	0.36026	-1.20605	0.227799	0.718177	0.143769
chrXIII.725679	26.4766	0.402759	0.334541	1.20392	0.228622	0.718819	0.14338
chrIV.570368	54.6153	0.34319	0.28514	1.20358	0.228752	0.718819	0.14338
chrXIII.777788	92.7567	0.29463	0.244815	1.20348	0.22879	0.718819	0.14338
chrIV.1411914	30.1119	-0.392807	0.326359	-1.2036	0.228742	0.718819	0.14338
chrII.657624	10.5163	-0.433725	0.36003	-1.20469	0.228321	0.718819	0.14338
chrXV.504477	74.1089	0.322918	0.268521	1.20258	0.229139	0.71945	0.142999
chrXIII.43818	25.8774	-0.40209	0.334814	-1.20094	0.229776	0.719577	0.142923
chrXV.1070919	18.8055	-0.420555	0.350089	-1.20128	0.229643	0.719577	0.142923
chrXII.780782	9.63935	-0.430395	0.358099	-1.20189	0.229407	0.719577	0.142923
chrXIII.247470	13.5686	-0.431761	0.359504	-1.20099	0.229754	0.719577	0.142923
chrXV.55155	9.52658	-0.430047	0.358521	-1.1995	0.230332	0.72085	0.142155
chrXIV.220411	89.3662	0.295947	0.246934	1.19849	0.230728	0.721622	0.14169
chrIX.150282	37.0262	0.370203	0.309187	1.19734	0.231173	0.722126	0.141387
chrXIII.279858	42.8573	-0.368493	0.307769	-1.1973	0.231188	0.722126	0.141387
chrV.111118	25.5321	0.397172	0.332344	1.19506	0.232062	0.722518	0.141151
chrV.502922	31.7541	0.384918	0.32201	1.19536	0.231947	0.722518	0.141151
chrVIII.210571	100.513	0.291512	0.243925	1.19509	0.232052	0.722518	0.141151
chrXII.296911	3.75422	-0.372103	0.311363	-1.19507	0.232058	0.722518	0.141151
chrVI.176675	36.9583	-0.374938	0.313564	-1.19573	0.231802	0.722518	0.141151
chrIV.1401299	58.1206	0.334801	0.28039	1.19406	0.232456	0.723096	0.140804
chrIV.192399	39.0886	-0.372961	0.312409	-1.19382	0.232547	0.723096	0.140804
chrVI.220173	57.9134	0.332833	0.279705	1.18994	0.234069	0.726425	0.138809
chrXII.1061099	73.4318	0.310205	0.260625	1.19024	0.233954	0.726425	0.138809
chrVII.53631	7.19167	-0.41833	0.351547	-1.18997	0.234058	0.726425	0.138809
chrXII.554235	32.093	0.376715	0.318087	1.18431	0.236289	0.726859	0.13855
chrVI.74668	73.7804	0.310634	0.261942	1.18589	0.235667	0.726859	0.13855
chrXVI.418133	76.0736	0.305479	0.258052	1.18379	0.236496	0.726859	0.13855
chrXIV.498516	133.394	0.270316	0.228473	1.18314	0.236752	0.726859	0.13855
chrXVI.85349	59.5801	-0.332262	0.280839	-1.18311	0.236767	0.726859	0.13855
chrXV.1004175	39.7802	-0.364904	0.307945	-1.18496	0.236032	0.726859	0.13855
chrXIV.514975	33.8147	-0.377924	0.318675	-1.18592	0.235653	0.726859	0.13855
chrIII.264486	5.05156	-0.393726	0.33193	-1.18617	0.235555	0.726859	0.13855
chrIV.1146095	22.9037	-0.405496	0.3419	-1.18601	0.235619	0.726859	0.13855
chrVI.64980	21.9369	-0.407746	0.344028	-1.18521	0.235934	0.726859	0.13855
chrIV.32059	21.9242	-0.408091	0.344373	-1.18502	0.236008	0.726859	0.13855
chrIV.135565	16.6096	-0.421356	0.355363	-1.18571	0.235737	0.726859	0.13855
chrVII.440581	15.5848	-0.421647	0.356215	-1.18369	0.236537	0.726859	0.13855
chrIV.587452	8.32984	-0.423108	0.355845	-1.18903	0.23443	0.726859	0.13855
chrVII.617846	14.5486	-0.425294	0.357943	-1.18816	0.234769	0.726859	0.13855
chrXV.340259	12.6008	-0.426123	0.359893	-1.18403	0.236402	0.726859	0.13855
chrXI.530688	10.3806	-0.426201	0.360041	-1.18376	0.23651	0.726859	0.13855
chrVIII.12560	66.4016	-0.324914	0.274799	-1.18237	0.237059	0.727075	0.138421
chrVIII.501149	34.3464	-0.380311	0.321706	-1.18217	0.237139	0.727075	0.138421
chrXIII.361938	27.9479	0.38599	0.327688	1.17792	0.23883	0.727387	0.138234
chrXII.500328	33.7548	0.371723	0.315735	1.17733	0.239066	0.727387	0.138234
chrXII.423483	51.5662	0.349777	0.297062	1.17746	0.239013	0.727387	0.138234
chrVII.557545	85.1977	0.29451	0.250223	1.17699	0.239199	0.727387	0.138234
chrIV.545997	105.324	0.278986	0.236193	1.18118	0.237531	0.727387	0.138234
chrII.297836	139.147	0.26359	0.223865	1.17745	0.239014	0.727387	0.138234
chrXII.11732	231.801	0.246794	0.209533	1.17783	0.238864	0.727387	0.138234
chrIV.503886	2.5712	-0.333465	0.282631	-1.17986	0.238057	0.727387	0.138234
chrV.86270	52.7152	-0.338716	0.286972	-1.18031	0.237877	0.727387	0.138234
chrV.86290	52.7152	-0.338716	0.286972	-1.18031	0.237877	0.727387	0.138234
chrXIII.504464	14.5149	-0.422036	0.358496	-1.17724	0.239099	0.727387	0.138234
chrIII.292519	9.28835	-0.422717	0.358746	-1.17832	0.23867	0.727387	0.138234
chrVI.48990	13.6262	-0.422915	0.359115	-1.17766	0.238932	0.727387	0.138234
chrXI.145546	36.3982	0.369813	0.314663	1.17527	0.239889	0.727968	0.137888
chrXII.395442	44.6003	0.346939	0.295648	1.17349	0.240601	0.727968	0.137888
chrXVI.801996	77.6109	0.301568	0.256806	1.1743	0.240274	0.727968	0.137888
chrXII.369358	72.4971	-0.31359	0.266638	-1.17609	0.23956	0.727968	0.137888
chrV.118487	35.8386	-0.371977	0.316894	-1.17382	0.240466	0.727968	0.137888
chrIV.116962	30.7863	-0.38115	0.32481	-1.17346	0.240613	0.727968	0.137888
chrII.316641	21.7675	-0.403723	0.343904	-1.17394	0.240419	0.727968	0.137888
chrVII.313038	19.6493	-0.408692	0.348379	-1.17312	0.240746	0.727968	0.137888
chrXVI.895797	16.6419	-0.416262	0.354488	-1.17426	0.24029	0.727968	0.137888
chrIV.362274	28.9845	-0.385849	0.329047	-1.17263	0.240946	0.728115	0.1378
chrV.150079	116.348	0.269722	0.230128	1.17206	0.241174	0.728349	0.13766
chrXI.63541	50.7092	-0.342536	0.292389	-1.1715	0.241396	0.728564	0.137533
chrXIV.22676	27.7452	-0.386994	0.330673	-1.17032	0.241871	0.729253	0.137122
chrI.92517	24.7265	-0.39613	0.338628	-1.16981	0.242077	0.729253	0.137122
chrVII.1031577	6.07696	-0.402779	0.344301	-1.16985	0.242062	0.729253	0.137122
chrXI.210261	53.5515	0.331825	0.283849	1.16902	0.242397	0.7295	0.136974
chrVII.534825	32.1261	-0.379034	0.324382	-1.16848	0.242613	0.7295	0.136974
chrVII.611524	25.4086	-0.400077	0.342381	-1.16851	0.2426	0.7295	0.136974
chrVII.144525	10.3679	-0.420085	0.359745	-1.16773	0.242916	0.729958	0.136702
chrXV.572911	48.5261	-0.343549	0.294537	-1.1664	0.243451	0.73111	0.136017
chrV.432241	42.0267	0.349292	0.299766	1.16521	0.243932	0.731428	0.135829
chrII.613969	147.061	0.25887	0.222096	1.16558	0.243785	0.731428	0.135829
chrXV.1083901	140.542	-0.260557	0.22365	-1.16502	0.244011	0.731428	0.135829
chrVII.318969	4.81332	-0.387249	0.332579	-1.16438	0.244268	0.731744	0.135641
chrV.551151	21.935	-0.402018	0.345429	-1.16382	0.244496	0.731972	0.135506
chrXIII.220908	100.776	0.281177	0.241842	1.16265	0.244972	0.732943	0.13493
chrIV.778627	16.6654	-0.411855	0.354378	-1.16219	0.245158	0.733046	0.134869
chrXIII.520499	8.12672	-0.411993	0.354739	-1.1614	0.24548	0.733553	0.134568
chrXV.462373	168.879	0.24248	0.209228	1.15893	0.246485	0.734506	0.134005
chrXIII.854393	53.3905	-0.335829	0.289819	-1.15875	0.246557	0.734506	0.134005
chrII.549103	15.5745	-0.413853	0.356893	-1.1596	0.246211	0.734506	0.134005
chrXVI.773557	14.514	-0.414417	0.357642	-1.15875	0.246559	0.734506	0.134005
chrXVI.211139	11.6091	-0.417824	0.360253	-1.15981	0.246127	0.734506	0.134005
chrXVI.153168	50.4876	-0.338697	0.293156	-1.15535	0.247948	0.738189	0.131832
chrII.628444	243.387	0.232166	0.2012	1.15391	0.248537	0.739487	0.131069
chrVII.700571	140.958	-0.255994	0.222037	-1.15294	0.248937	0.739838	0.130863
chrXVI.543878	15.7655	-0.411482	0.356919	-1.15287	0.248962	0.739838	0.130863
chrXII.837368	167.95	0.243378	0.211368	1.15144	0.249551	0.740857	0.130265
chrXV.288051	664.733	0.191537	0.166367	1.15129	0.249612	0.740857	0.130265
chrIX.37271	17.637	0.402872	0.350589	1.14913	0.250503	0.741216	0.130055
chrVII.656457	98.4657	0.280296	0.243929	1.14909	0.25052	0.741216	0.130055
chrXIV.554831	19.6039	-0.40055	0.34827	-1.15011	0.250097	0.741216	0.130055
chrX.96543	16.6297	-0.407938	0.355109	-1.14877	0.250651	0.741216	0.130055
chrXVI.730283	8.24052	-0.40859	0.355678	-1.14876	0.250653	0.741216	0.130055
chrXV.566270	14.4681	-0.411116	0.357673	-1.14942	0.250383	0.741216	0.130055
chrXII.833673	42.5527	0.347958	0.303054	1.14817	0.250897	0.741481	0.1299
chrVIII.486665	27.3081	0.376498	0.329055	1.14418	0.25255	0.741975	0.129611
chrXV.517307	29.1418	0.371751	0.32481	1.14452	0.252409	0.741975	0.129611
chrIV.378505	34.7909	0.357096	0.3132	1.14015	0.254223	0.741975	0.129611
chrXI.525102	42.7909	0.342362	0.300258	1.14023	0.254192	0.741975	0.129611
chrXV.832502	51.3969	0.327333	0.287059	1.1403	0.254162	0.741975	0.129611
chrXV.186778	57.9504	0.317261	0.276597	1.14702	0.251375	0.741975	0.129611
chrXI.483204	62.1071	0.310195	0.271527	1.14241	0.253284	0.741975	0.129611
chrVIII.98501	64.6591	0.307126	0.268681	1.14309	0.253002	0.741975	0.129611
chrXIV.631792	95.5942	0.276641	0.24256	1.1405	0.254076	0.741975	0.129611
chrII.191773	137.691	0.252968	0.220776	1.14581	0.251873	0.741975	0.129611
chrXIV.87256	215.873	0.23249	0.203976	1.13979	0.254374	0.741975	0.129611
chrXIII.652989	350.32	0.218512	0.190469	1.14723	0.251285	0.741975	0.129611
chrVI.6273	338.131	0.209634	0.183973	1.13948	0.254501	0.741975	0.129611
chrIV.892448	63.2067	-0.325616	0.283999	-1.14654	0.251571	0.741975	0.129611
chrXV.901228	45.1881	-0.348295	0.304681	-1.14315	0.252978	0.741975	0.129611
chrXVI.328903	36.7069	-0.357849	0.31311	-1.14288	0.253087	0.741975	0.129611
chrX.280700	30.6285	-0.37726	0.329985	-1.14326	0.252929	0.741975	0.129611
chrII.532248	23.9614	-0.389993	0.342222	-1.13959	0.254458	0.741975	0.129611
chrXV.472383	18.6352	-0.400493	0.350524	-1.14255	0.253224	0.741975	0.129611
chrI.108645	17.8729	-0.404036	0.354455	-1.13988	0.254336	0.741975	0.129611
chrIII.308140	9.32011	-0.408055	0.358	-1.13982	0.254361	0.741975	0.129611
chrXIV.400820	13.6478	-0.409566	0.359504	-1.13925	0.254598	0.741975	0.129611
chrIV.77992	12.3504	-0.410446	0.359892	-1.14047	0.254091	0.741975	0.129611
chrXIV.437369	42.4127	-0.345146	0.303895	-1.13574	0.256065	0.744454	0.128162
chrXV.1030995	3.71961	-0.353972	0.311632	-1.13587	0.256013	0.744454	0.128162
chrXIV.429656	30.6061	-0.373743	0.328867	-1.13646	0.255766	0.744454	0.128162
chrX.656016	6.97689	-0.399307	0.351377	-1.13641	0.255787	0.744454	0.128162
chrIX.338707	125.996	0.255766	0.22529	1.13527	0.256261	0.744575	0.128092
chrXIV.471167	49.2741	0.332425	0.293055	1.13434	0.256652	0.744815	0.127952
chrIX.405989	118.759	0.262151	0.231095	1.13439	0.256633	0.744815	0.127952
chrV.160308	130.976	0.260123	0.229515	1.13336	0.257063	0.745113	0.127778
chrXVI.121547	24.9976	-0.385982	0.340528	-1.13348	0.257013	0.745113	0.127778
chrII.246691	87.6065	0.284181	0.250899	1.13265	0.257361	0.745408	0.127606
chrXV.1078096	29.6574	-0.369775	0.326546	-1.13238	0.257474	0.745408	0.127606
chrIV.851022	43.4723	-0.341702	0.301955	-1.13163	0.25779	0.745878	0.127332
chrXV.348375	5.18589	0.381904	0.337758	1.1307	0.258181	0.746114	0.127195
chrXIII.586517	14.886	-0.406556	0.359511	-1.13086	0.258114	0.746114	0.127195
chrIII.210455	46.5912	0.337284	0.298499	1.12993	0.258504	0.7466	0.126912
chrIV.444266	47.7441	0.331323	0.293451	1.12906	0.258874	0.747222	0.12655
chrV.492089	83.6116	-0.287885	0.255157	-1.12827	0.259207	0.747736	0.126252
chrXV.1050945	55.8994	0.32101	0.284751	1.12733	0.259601	0.748426	0.125851
chrIV.1422559	13.5579	-0.40516	0.359522	-1.12694	0.259768	0.748461	0.125831
chrXIII.722442	46.0594	0.333387	0.296288	1.12521	0.260499	0.749807	0.12505
chrIV.905097	98.487	0.270529	0.240449	1.1251	0.260546	0.749807	0.12505
chrVI.30995	74.6137	-0.295468	0.26288	-1.12397	0.261027	0.750174	0.124838
chrI.124638	9.09406	-0.402094	0.35783	-1.1237	0.26114	0.750174	0.124838
chrV.184287	9.09406	-0.402094	0.35783	-1.1237	0.26114	0.750174	0.124838
chrXI.499856	12.2479	-0.403925	0.360042	-1.12188	0.261913	0.751948	0.123812
chrV.94008	34.0384	0.353347	0.315735	1.11913	0.263087	0.753759	0.122768
chrXII.198118	78.2492	-0.307612	0.274814	-1.11935	0.262993	0.753759	0.122768
chrXVI.819240	33.7562	-0.357895	0.319853	-1.11894	0.263168	0.753759	0.122768
chrXII.688842	8.00177	-0.396726	0.3544	-1.11943	0.262957	0.753759	0.122768
chrX.207599	110.467	0.272997	0.244347	1.11725	0.263887	0.75537	0.12184
chrVIII.516507	45.0837	0.338164	0.303258	1.1151	0.264807	0.755652	0.121678
chrXII.523349	48.2778	0.323039	0.289738	1.11493	0.264879	0.755652	0.121678
chrXII.725712	50.7806	0.322866	0.289627	1.11477	0.264951	0.755652	0.121678
chrXIII.746027	68.3895	0.301443	0.270099	1.11604	0.264403	0.755652	0.121678
chrVII.976772	134.461	0.248083	0.222749	1.11373	0.265393	0.755652	0.121678
chrXVI.73051	40.1855	-0.351264	0.315348	-1.11389	0.265324	0.755652	0.121678
chrVIII.234680	35.9286	-0.355373	0.318678	-1.11515	0.264788	0.755652	0.121678
chrXIII.478748	23.4419	-0.383257	0.343291	-1.11642	0.264242	0.755652	0.121678
chrVII.544463	11.246	-0.40147	0.360281	-1.11433	0.265139	0.755652	0.121678
chrVII.795654	67.2789	0.296123	0.26616	1.11258	0.26589	0.75662	0.121122
chrIV.74140	55.8832	0.317208	0.285514	1.11101	0.266565	0.756757	0.121044
chrXVI.169434	156.973	0.237771	0.21383	1.11196	0.266154	0.756757	0.121044
chrX.570675	71.5301	-0.296669	0.266985	-1.11118	0.266489	0.756757	0.121044
chrIV.1428142	24.4542	-0.37537	0.33772	-1.11148	0.26636	0.756757	0.121044
chrII.221040	70.5244	0.292871	0.263841	1.11003	0.266987	0.75695	0.120933
chrVII.823675	104.038	0.265204	0.238989	1.10969	0.267131	0.75695	0.120933
chrII.68239	6.90806	-0.388949	0.350596	-1.10939	0.26726	0.75695	0.120933
chrXIII.323154	6.90806	-0.388949	0.350596	-1.10939	0.26726	0.75695	0.120933
chrXIV.182664	9.2308	-0.397184	0.358161	-1.10895	0.26745	0.757043	0.120879
chrII.607136	19.4105	-0.390648	0.352495	-1.10824	0.26776	0.757477	0.12063
chrXV.1082394	70.7842	0.290771	0.262863	1.10617	0.268652	0.757782	0.120456
chrXIII.352168	73.0784	0.289818	0.261858	1.10677	0.268392	0.757782	0.120456
chrXVI.256967	93.5523	0.270594	0.244464	1.10689	0.268343	0.757782	0.120456
chrVI.42627	25.5504	-0.374431	0.33843	-1.10638	0.268563	0.757782	0.120456
chrVII.1021897	25.9317	-0.375089	0.339046	-1.10631	0.268594	0.757782	0.120456
chrXV.77319	22.6563	-0.379678	0.343721	-1.10461	0.269329	0.759246	0.119617
chrII.340788	15.9409	0.391972	0.355531	1.1025	0.270245	0.759329	0.11957
chrIX.407972	35.0077	0.343957	0.312017	1.10237	0.270302	0.759329	0.11957
chrII.800270	44.6797	0.327239	0.296688	1.10297	0.270039	0.759329	0.11957
chrVIII.289191	189.805	0.225571	0.204439	1.10337	0.269868	0.759329	0.11957
chrI.183161	19.7846	-0.387224	0.350763	-1.10395	0.269615	0.759329	0.11957
chrII.567148	7.9564	-0.392098	0.355446	-1.10312	0.269977	0.759329	0.11957
chrX.116512	31.2617	0.357015	0.324763	1.09931	0.271633	0.759803	0.119299
chrX.454941	80.003	0.281827	0.255967	1.10103	0.270884	0.759803	0.119299
chrIV.307813	86.026	0.274414	0.2492	1.10118	0.270817	0.759803	0.119299
chrXII.370044	215.091	0.218579	0.198706	1.10001	0.271328	0.759803	0.119299
chrIV.980860	22.711	-0.377882	0.343678	-1.09952	0.27154	0.759803	0.119299
chrXIII.835146	15.4794	-0.393018	0.357485	-1.0994	0.271594	0.759803	0.119299
chrVII.280554	9.08239	-0.39392	0.358406	-1.09909	0.271729	0.759803	0.119299
chrVI.64041	13.2382	-0.395401	0.35932	-1.10042	0.271151	0.759803	0.119299
chrVII.840446	111.479	0.258694	0.235578	1.09813	0.272149	0.760538	0.118879
chrIV.974300	31.4583	-0.354691	0.323221	-1.09736	0.272483	0.76059	0.11885
chrII.146953	21.335	-0.38054	0.346699	-1.09761	0.272375	0.76059	0.11885
chrIX.243789	16.314	0.387313	0.353885	1.09446	0.273753	0.762631	0.117686
chrII.101213	53.2006	0.30954	0.283345	1.09245	0.274636	0.762631	0.117686
chrIV.1022458	59.5579	0.303952	0.277635	1.09479	0.273609	0.762631	0.117686
chrXVI.411667	65.1361	0.297025	0.271783	1.09288	0.274448	0.762631	0.117686
chrV.162460	65.7299	0.293049	0.267946	1.09369	0.274093	0.762631	0.117686
chrX.227869	34.3281	-0.347539	0.317308	-1.09527	0.273396	0.762631	0.117686
chrVI.212988	26.3444	-0.365493	0.334401	-1.09298	0.274403	0.762631	0.117686
chrII.486747	20.3115	-0.381566	0.348981	-1.09337	0.27423	0.762631	0.117686
chrVII.31699	11.2567	-0.393676	0.36027	-1.09273	0.274514	0.762631	0.117686
chrII.301246	20.8736	0.375971	0.344537	1.09124	0.275169	0.763235	0.117342
chrIV.619838	22.4728	-0.3735	0.342242	-1.09133	0.275126	0.763235	0.117342
chrI.208624	40.8281	0.32882	0.301434	1.09085	0.275338	0.763265	0.117325
chrVII.449983	55.7839	0.304251	0.279323	1.08924	0.276046	0.763369	0.117266
chrXIV.211537	76.0084	0.286479	0.262945	1.0895	0.275934	0.763369	0.117266
chrVIII.225222	87.1058	0.273918	0.251361	1.08974	0.275829	0.763369	0.117266
chrVII.1083602	259.414	0.224289	0.205964	1.08897	0.276166	0.763369	0.117266
chrIV.134733	82.37	-0.279336	0.256183	-1.09038	0.275547	0.763369	0.117266
chrVII.560087	202.974	0.220252	0.202547	1.08741	0.276854	0.764499	0.116623
chrXIV.525823	25.298	-0.365761	0.336385	-1.08733	0.276892	0.764499	0.116623
chrIX.425273	156.455	0.234501	0.215753	1.0869	0.277082	0.764589	0.116572
chrV.409384	54.6519	-0.316152	0.291489	-1.08461	0.278094	0.766942	0.115237
chrIV.212070	79.6606	0.279498	0.258035	1.08318	0.27873	0.767248	0.115064
chrIX.122186	230.862	-0.212707	0.196418	-1.08293	0.278841	0.767248	0.115064
chrII.113461	12.1815	-0.390048	0.360146	-1.08303	0.278797	0.767248	0.115064
chrIV.1276237	12.2045	-0.390241	0.360182	-1.08346	0.278606	0.767248	0.115064
chrXIV.30897	3.50483	-0.336958	0.31155	-1.08155	0.279451	0.768053	0.114609
chrIX.196681	6.829	-0.379261	0.350648	-1.0816	0.27943	0.768053	0.114609
chrXIV.274215	22.2176	0.373555	0.346326	1.07862	0.280757	0.768054	0.114608
chrVII.191793	31.7934	0.346416	0.320868	1.07962	0.280311	0.768054	0.114608
chrXIV.700458	34.2443	0.338804	0.31364	1.08023	0.280038	0.768054	0.114608
chrXII.929584	45.8521	0.31607	0.293121	1.07829	0.280902	0.768054	0.114608
chrIV.211130	59.2936	0.298693	0.276879	1.07879	0.280683	0.768054	0.114608
chrXV.480417	152.152	0.235876	0.218724	1.07842	0.280847	0.768054	0.114608
chrI.114635	182.79	0.224122	0.208017	1.07742	0.281291	0.768054	0.114608
chrVII.798233	224.521	0.213291	0.1975	1.07995	0.280162	0.768054	0.114608
chrXVI.156233	41.1697	-0.328037	0.304655	-1.07675	0.281593	0.768054	0.114608
chrIV.1474751	28.4153	-0.355359	0.330089	-1.07656	0.281678	0.768054	0.114608
chrVII.778945	25.5456	-0.363197	0.33697	-1.07783	0.281109	0.768054	0.114608
chrXII.1053174	24.4108	-0.36648	0.339045	-1.08092	0.279733	0.768054	0.114608
chrXVI.198851	21.2564	-0.372135	0.345404	-1.07739	0.281305	0.768054	0.114608
chrXI.374224	6.82848	-0.374999	0.348184	-1.07701	0.281474	0.768054	0.114608
chrII.159715	104.769	0.25788	0.239975	1.07461	0.282548	0.769558	0.113759
chrII.192178	31.266	-0.348524	0.32432	-1.07463	0.28254	0.769558	0.113759
chrII.336939	74.5213	0.280555	0.261338	1.07353	0.283032	0.770006	0.113506
chrII.697421	105.763	0.253958	0.236503	1.0738	0.282911	0.770006	0.113506
chrXVI.759522	31.4555	0.345125	0.323072	1.06826	0.285403	0.770209	0.113391
chrXI.143324	88.7534	0.271298	0.253207	1.07145	0.283968	0.770209	0.113391
chrVII.947180	80.2963	0.270993	0.253542	1.06883	0.285146	0.770209	0.113391
chrVII.648960	93.1874	0.265609	0.248484	1.06892	0.285107	0.770209	0.113391
chrX.184310	128.754	0.242435	0.226446	1.07061	0.284346	0.770209	0.113391
chrVII.506781	131.757	0.238045	0.222805	1.0684	0.28534	0.770209	0.113391
chrII.332298	47.9693	-0.313404	0.293437	-1.06805	0.285499	0.770209	0.113391
chrXIV.64581	37.4937	-0.33619	0.314636	-1.0685	0.285293	0.770209	0.113391
chrXI.387242	27.2893	-0.355336	0.331537	-1.07178	0.283818	0.770209	0.113391
chrXII.433976	26.2331	-0.361934	0.337373	-1.0728	0.283361	0.770209	0.113391
chrII.789003	21.2779	-0.368876	0.344435	-1.07096	0.284187	0.770209	0.113391
chrIX.419451	20.3551	-0.370498	0.346803	-1.06833	0.285374	0.770209	0.113391
chrXII.434477	8.91298	-0.382651	0.357912	-1.06912	0.285016	0.770209	0.113391
chrVII.182168	9.97157	-0.384793	0.359363	-1.07076	0.284276	0.770209	0.113391
chrVII.596289	11.0414	-0.385248	0.360274	-1.06932	0.284925	0.770209	0.113391
chrVII.996661	28.448	-0.356332	0.333912	-1.06714	0.285907	0.77088	0.113013
chrVII.41258	18.2032	-0.374602	0.351295	-1.06634	0.286268	0.771421	0.112708
chrXIV.628657	96.2907	0.259527	0.243644	1.06519	0.28679	0.771489	0.11267
chrII.419241	304.567	0.19589	0.183956	1.06488	0.286932	0.771489	0.11267
chrXIII.271931	76.2541	-0.277547	0.260561	-1.06519	0.28679	0.771489	0.11267
chrXI.55735	20.4576	-0.370351	0.347606	-1.06544	0.286679	0.771489	0.11267
chrIV.1507311	115.465	-0.249956	0.235009	-1.0636	0.287509	0.771638	0.112587
chrIII.147694	54.1282	-0.305386	0.28711	-1.06365	0.287486	0.771638	0.112587
chrXIII.422202	32.1982	-0.34145	0.320995	-1.06372	0.287454	0.771638	0.112587
chrX.492162	10.0727	-0.382454	0.359672	-1.06334	0.287626	0.771638	0.112587
chrXIII.509482	34.3024	0.332702	0.313713	1.06053	0.288903	0.772424	0.112144
chrXV.958174	37.6153	0.326574	0.307817	1.06093	0.28872	0.772424	0.112144
chrI.20830	246.03	0.216599	0.20425	1.06046	0.288934	0.772424	0.112144
chrVII.147951	34.4941	-0.340243	0.320617	-1.06121	0.288593	0.772424	0.112144
chrX.612116	6.80748	-0.367441	0.346408	-1.06072	0.288818	0.772424	0.112144
chrXI.294407	17.314	-0.374558	0.353396	-1.05988	0.289199	0.772424	0.112144
chrXIII.805123	15.2881	-0.378176	0.356804	-1.0599	0.289191	0.772424	0.112144
chrXIII.743492	13.2265	-0.381477	0.359406	-1.06141	0.288504	0.772424	0.112144
chrIII.294738	9.05997	-0.378803	0.357986	-1.05815	0.289987	0.774101	0.111202
chrV.400900	223.621	-0.21712	0.205278	-1.05768	0.290199	0.774239	0.111125
chrXV.446781	100.887	0.254475	0.240772	1.05691	0.290552	0.774751	0.110838
chrII.29674	98.3143	0.255523	0.241853	1.05652	0.290732	0.774803	0.110809
chrXIII.392541	42.673	0.31463	0.298357	1.05454	0.291635	0.775747	0.11028
chrXIII.354973	140.918	0.232802	0.220601	1.05531	0.291284	0.775747	0.11028
chrV.53254	140.684	0.231595	0.219659	1.05434	0.291728	0.775747	0.11028
chrXV.255129	12.1445	-0.379834	0.360168	-1.0546	0.291608	0.775747	0.11028
chrX.21669	348.663	0.190066	0.180347	1.05389	0.291932	0.775861	0.110216
chrXII.522142	45.267	-0.316579	0.300613	-1.05311	0.29229	0.776385	0.109923
chrXIV.214647	38.9636	-0.325466	0.309416	-1.05187	0.292858	0.777467	0.109318
chrIII.177329	31.0003	0.338774	0.322779	1.04955	0.293923	0.779121	0.108395
chrXIII.896745	48.1641	-0.311917	0.297021	-1.05015	0.293649	0.779121	0.108395
chrIII.310768	14.0698	-0.376197	0.358466	-1.04946	0.293965	0.779121	0.108395
chrVIII.517298	111.898	0.248307	0.236814	1.04853	0.294394	0.779829	0.108
chrX.144912	65.4645	0.281367	0.268565	1.04767	0.294791	0.780076	0.107863
chrII.578139	23.1472	-0.357689	0.341428	-1.04763	0.29481	0.780076	0.107863
chrVII.123342	51.8386	-0.302021	0.288741	-1.04599	0.295565	0.78048	0.107638
chrIV.73352	22.0983	-0.359968	0.344172	-1.0459	0.295609	0.78048	0.107638
chrXI.302830	14.1035	-0.374929	0.358377	-1.04619	0.295476	0.78048	0.107638
chrII.35921	11.0649	-0.376962	0.360257	-1.04637	0.29539	0.78048	0.107638
chrV.396270	21.1759	-0.360347	0.344665	-1.0455	0.295792	0.780536	0.107607
chrXI.269537	13.4189	-0.376256	0.360021	-1.04509	0.29598	0.780605	0.107569
chrXIV.647187	63.7778	0.282469	0.270381	1.04471	0.296158	0.780648	0.107544
chrII.501629	96.4713	0.252457	0.241818	1.044	0.296488	0.780665	0.107536
chrVIII.267336	55.5985	-0.295153	0.28264	-1.04427	0.296359	0.780665	0.107536
chrIX.310880	48.3719	0.304517	0.292142	1.04236	0.297245	0.781019	0.107338
chrXIV.280196	134.392	0.232852	0.223251	1.04301	0.296946	0.781019	0.107338
chrVII.114756	41.9242	-0.316759	0.30378	-1.04273	0.297075	0.781019	0.107338
chrIX.113341	19.2965	-0.364262	0.349501	-1.04223	0.297303	0.781019	0.107338
chrIV.281909	7.89886	-0.369981	0.355082	-1.04196	0.297431	0.781019	0.107338
chrXII.540585	47.9006	0.303085	0.291294	1.04048	0.298118	0.782398	0.106573
chrV.81146	26.3044	0.344281	0.331952	1.03714	0.29967	0.78375	0.105822
chrVIII.298757	52.5745	0.296007	0.285269	1.03764	0.299436	0.78375	0.105822
chrXIV.483117	96.7922	0.254909	0.245581	1.03798	0.299278	0.78375	0.105822
chrXV.891697	135.965	0.232315	0.22403	1.03698	0.299745	0.78375	0.105822
chrI.23634	50.656	-0.300804	0.289702	-1.03832	0.299121	0.78375	0.105822
chrV.19390	40.1423	-0.321681	0.310486	-1.03606	0.300176	0.78375	0.105822
chrIV.327437	4.57418	-0.341233	0.32933	-1.03614	0.300136	0.78375	0.105822
chrXVI.176027	8.83391	-0.370897	0.357689	-1.03693	0.299771	0.78375	0.105822
chrIV.819206	10.9057	-0.373161	0.360234	-1.03588	0.300256	0.78375	0.105822
chrXIII.808524	12.1679	-0.373691	0.360174	-1.03753	0.299489	0.78375	0.105822
chrXIV.545016	39.0066	-0.318856	0.308237	-1.03445	0.300926	0.785074	0.105089
chrXIV.135653	18.7494	0.365117	0.353683	1.03233	0.301918	0.785134	0.105056
chrII.124829	70.0625	-0.275869	0.267019	-1.03315	0.301536	0.785134	0.105056
chrXV.101234	32.1636	-0.332257	0.321529	-1.03337	0.301432	0.785134	0.105056
chrIV.1087042	19.1481	-0.360319	0.349158	-1.03197	0.302087	0.785134	0.105056
chrXIV.755025	6.69329	-0.360555	0.348823	-1.03363	0.301307	0.785134	0.105056
chrII.186515	17.191	-0.36501	0.353606	-1.03225	0.301955	0.785134	0.105056
chrXV.727262	8.81097	-0.369203	0.357705	-1.03214	0.302005	0.785134	0.105056
chrXV.779444	113.887	0.241675	0.234272	1.0316	0.302261	0.785164	0.105039
chrXV.842209	43.674	0.306477	0.2974	1.03052	0.302765	0.785278	0.104977
chrVIII.67545	46.8087	-0.304726	0.295718	-1.03046	0.302793	0.785278	0.104977
chrXV.1026692	16.1885	-0.366414	0.35535	-1.03114	0.302477	0.785278	0.104977
chrXIII.69764	403.962	0.182264	0.177047	1.02947	0.30326	0.786067	0.10454
chrXIII.777377	25.3482	0.342327	0.332798	1.02863	0.303652	0.786612	0.104239
chrXIV.569768	129.107	0.240119	0.233646	1.0277	0.30409	0.786612	0.104239
chrXII.502173	24.1131	-0.347561	0.338154	-1.02782	0.304035	0.786612	0.104239
chrVII.845541	8.88862	-0.367567	0.357683	-1.02763	0.304122	0.786612	0.104239
chrXIII.572778	14.2964	-0.36866	0.358964	-1.02701	0.304415	0.78695	0.104053
chrIII.254211	30.4381	0.330396	0.322293	1.02514	0.305297	0.787121	0.103958
chrXI.612290	55.1527	-0.29712	0.289825	-1.02517	0.305282	0.787121	0.103958
chrIX.142490	19.0685	-0.358353	0.349456	-1.02546	0.305146	0.787121	0.103958
chrXIII.159891	18.089	-0.360615	0.351507	-1.02591	0.304934	0.787121	0.103958
chrXV.559807	9.94966	-0.368774	0.3595	-1.0258	0.304987	0.787121	0.103958
chrXVI.812729	73.8731	0.266464	0.260318	1.02361	0.30602	0.787392	0.103809
chrI.210897	86.8506	0.259377	0.253308	1.02396	0.305856	0.787392	0.103809
chrXVI.481961	172.249	0.213211	0.2084	1.02308	0.306269	0.787392	0.103809
chrVII.48432	36.9333	-0.323658	0.315902	-1.02455	0.305575	0.787392	0.103809
chrXVI.648390	24.9685	-0.345346	0.337974	-1.02181	0.306869	0.787392	0.103809
chrXIV.507329	24.2493	-0.346483	0.339005	-1.02206	0.306753	0.787392	0.103809
chrIV.1093606	5.58882	-0.348566	0.34093	-1.0224	0.306593	0.787392	0.103809
chrX.192267	17.0992	-0.360923	0.353211	-1.02183	0.30686	0.787392	0.103809
chrIII.214801	7.77339	-0.362681	0.354706	-1.02248	0.306553	0.787392	0.103809
chrXV.61102	11.04	-0.367782	0.360166	-1.02114	0.307186	0.787785	0.103592
chrIV.967862	57.573	0.285345	0.279723	1.0201	0.307681	0.787823	0.103571
chrXV.370887	60.3722	-0.284106	0.278466	-1.02025	0.307608	0.787823	0.103571
chrXIV.386995	29.1557	-0.335292	0.328691	-1.02008	0.30769	0.787823	0.103571
chrIV.52204	67.1761	0.276431	0.271522	1.01808	0.308639	0.788762	0.103054
chrXVI.431551	228.924	0.205021	0.201286	1.01855	0.308415	0.788762	0.103054
chrXV.92870	129.607	-0.230508	0.226335	-1.01844	0.308471	0.788762	0.103054
chrIV.414823	19.0016	-0.355724	0.349458	-1.01793	0.30871	0.788762	0.103054
chrVII.733773	27.2357	0.34102	0.335524	1.01638	0.309449	0.790231	0.102246
chrIV.771450	52.5613	-0.294054	0.289428	-1.01598	0.309637	0.790295	0.102211
chrIX.73916	39.4723	0.308821	0.304105	1.01551	0.309863	0.790454	0.102124
chrXV.123632	75.5925	0.261531	0.258067	1.01342	0.310859	0.790906	0.101875
chrXII.198551	27.9858	-0.334188	0.329753	-1.01345	0.310846	0.790906	0.101875
chrX.419609	21.1076	-0.349721	0.345067	-1.01349	0.310826	0.790906	0.101875
chrIV.1443443	15.2427	-0.362527	0.357622	-1.01372	0.310719	0.790906	0.101875
chrV.60912	10.9521	-0.365222	0.360165	-1.01404	0.310564	0.790906	0.101875
chrVIII.429286	111.452	0.239123	0.236163	1.01253	0.311283	0.790907	0.101875
chrXIII.556811	229.619	0.200502	0.198472	1.01023	0.312386	0.790907	0.101875
chrII.6254	263.867	-0.196214	0.194284	-1.00993	0.312528	0.790907	0.101875
chrVIII.272416	117.732	-0.238565	0.235737	-1.01199	0.311541	0.790907	0.101875
chrIX.382169	79.4471	-0.269818	0.266896	-1.01095	0.312042	0.790907	0.101875
chrXIII.436148	27.9291	-0.333847	0.330133	-1.01125	0.311897	0.790907	0.101875
chrXV.274663	25.2396	-0.341504	0.337255	-1.0126	0.311252	0.790907	0.101875
chrIII.216424	8.91208	-0.36118	0.357727	-1.00965	0.312661	0.790907	0.101875
chrVII.285938	9.93748	-0.363304	0.359542	-1.01046	0.312273	0.790907	0.101875
chrV.128363	13.1143	-0.363818	0.359677	-1.01151	0.311771	0.790907	0.101875
chrVII.1022381	12.0762	-0.363891	0.360235	-1.01015	0.312424	0.790907	0.101875
chrXVI.775615	113.165	0.234186	0.232427	1.00757	0.31366	0.792603	0.100944
chrXV.304370	319.441	0.184336	0.182942	1.00762	0.313636	0.792603	0.100944
chrXIV.17435	33.2213	-0.323927	0.32176	-1.00673	0.314063	0.793205	0.100614
chrVIII.380344	14.0011	0.360631	0.358407	1.0062	0.314317	0.793433	0.10049
chrVIII.377775	13.1353	-0.361801	0.359769	-1.00565	0.314586	0.793696	0.100346
chrXVI.650407	14.9478	-0.358319	0.356851	-1.00411	0.315324	0.795143	0.0995548
chrXII.39545	36.1009	0.312478	0.311322	1.00371	0.315517	0.795216	0.0995151
chrXVI.132707	307.251	0.184555	0.1841	1.00247	0.316117	0.79623	0.0989615
chrXII.576402	33.9874	-0.319811	0.319111	-1.00219	0.31625	0.79623	0.0989615
chrIV.775807	39.6066	0.306233	0.305812	1.00138	0.316645	0.796811	0.0986446
chrXIII.914736	86.2206	0.25254	0.252551	0.999958	0.317331	0.797657	0.0981835
chrXV.656657	31.0274	-0.325604	0.325716	-0.999655	0.317477	0.797657	0.0981835
chrX.517765	14.9239	-0.358362	0.358475	-0.999684	0.317463	0.797657	0.0981835
chrII.366618	25.4043	0.333409	0.333792	0.998854	0.317866	0.797803	0.0981044
chrXII.777875	133.326	0.222393	0.222593	0.9991	0.317746	0.797803	0.0981044
chrX.91671	92.6998	-0.251084	0.251675	-0.99765	0.318449	0.798437	0.0977592
chrXVI.42982	8.76561	-0.356952	0.357731	-0.997823	0.318365	0.798437	0.0977592
chrIV.541801	107.617	0.243593	0.244456	0.996471	0.319021	0.798764	0.0975814
chrXVI.335754	74.6054	-0.260484	0.261883	-0.994658	0.319903	0.798764	0.0975814
chrIV.80487	30.7867	-0.323368	0.324592	-0.996231	0.319138	0.798764	0.0975814
chrXII.86920	26.0146	-0.332602	0.334241	-0.995097	0.319689	0.798764	0.0975814
chrXIII.619513	24.0882	-0.339566	0.340744	-0.996542	0.318987	0.798764	0.0975814
chrXV.544791	23.8636	-0.340049	0.341808	-0.994854	0.319807	0.798764	0.0975814
chrVII.930840	6.90716	-0.344672	0.346209	-0.995561	0.319463	0.798764	0.0975814
chrVI.79207	10.8711	-0.358513	0.36025	-0.99518	0.319649	0.798764	0.0975814
chrXI.359678	37.1375	0.305616	0.308067	0.992044	0.321176	0.799312	0.0972835
chrVII.337618	104.828	0.235247	0.237527	0.990401	0.321978	0.799312	0.0972835
chrX.123523	114.989	0.229564	0.231775	0.99046	0.321949	0.799312	0.0972835
chrXVI.822003	336.481	-0.181451	0.183211	-0.99039	0.321984	0.799312	0.0972835
chrVI.148516	47.572	-0.292424	0.294823	-0.991864	0.321264	0.799312	0.0972835
chrV.221530	49.9621	-0.29415	0.296523	-0.991998	0.321198	0.799312	0.0972835
chrV.416568	32.9725	-0.331873	0.334982	-0.990719	0.321823	0.799312	0.0972835
chrIV.447658	23.9989	-0.335145	0.338716	-0.989457	0.322439	0.799312	0.0972835
chrXVI.370682	26.053	-0.336618	0.339145	-0.992549	0.32093	0.799312	0.0972835
chrI.119542	16.1974	-0.353715	0.356638	-0.991804	0.321293	0.799312	0.0972835
chrIV.1417163	8.82225	-0.354945	0.357606	-0.992559	0.320925	0.799312	0.0972835
chrXII.63762	10.0839	-0.354968	0.35867	-0.98968	0.322331	0.799312	0.0972835
chrIV.1201298	9.93502	-0.355183	0.358526	-0.990674	0.321845	0.799312	0.0972835
chrIX.317955	9.97118	-0.355547	0.359206	-0.989812	0.322266	0.799312	0.0972835
chrVIII.11001	24.8788	0.33263	0.336806	0.987602	0.323348	0.79967	0.0970894
chrXV.147167	31.9099	0.316387	0.320821	0.98618	0.324045	0.79967	0.0970894
chrIX.355499	41.014	0.301255	0.305943	0.984677	0.324783	0.79967	0.0970894
chrIX.105311	43.8322	0.294079	0.299299	0.98256	0.325824	0.79967	0.0970894
chrVII.421168	49.9125	0.2933	0.298031	0.984125	0.325054	0.79967	0.0970894
chrVII.897240	45.2835	0.291062	0.296178	0.982728	0.325741	0.79967	0.0970894
chrXVI.695001	51.2841	0.282445	0.285749	0.988437	0.322939	0.79967	0.0970894
chrVII.698824	81.136	0.25241	0.255263	0.988821	0.322751	0.79967	0.0970894
chrV.311866	110.433	0.229623	0.234175	0.980563	0.326808	0.79967	0.0970894
chrXV.1054079	368.806	0.184326	0.188001	0.980449	0.326865	0.79967	0.0970894
chrXIV.567551	180.937	-0.205511	0.209348	-0.981673	0.326261	0.79967	0.0970894
chrXI.38921	138.882	-0.22552	0.229073	-0.984492	0.324873	0.79967	0.0970894
chrXIII.667290	65.7896	-0.26725	0.271183	-0.985496	0.32438	0.79967	0.0970894
chrVIII.187693	59.5153	-0.277489	0.281789	-0.984742	0.324751	0.79967	0.0970894
chrXV.770582	46.7599	-0.293123	0.29778	-0.984362	0.324938	0.79967	0.0970894
chrXIV.398160	32.772	-0.321497	0.327288	-0.982306	0.325949	0.79967	0.0970894
chrXII.291941	30.9736	-0.327768	0.332691	-0.985203	0.324524	0.79967	0.0970894
chrXII.855610	25.9457	-0.328457	0.334634	-0.981541	0.326326	0.79967	0.0970894
chrXI.225913	24.8886	-0.330634	0.336391	-0.982886	0.325664	0.79967	0.0970894
chrXIII.503805	6.63574	-0.342873	0.349397	-0.981327	0.326431	0.79967	0.0970894
chrXV.1028017	19.362	-0.346049	0.352967	-0.980399	0.326889	0.79967	0.0970894
chrX.531722	16.8717	-0.346766	0.353481	-0.981002	0.326592	0.79967	0.0970894
chrXV.1066674	7.72803	-0.348299	0.354499	-0.98251	0.325849	0.79967	0.0970894
chrII.299913	14.9923	-0.350891	0.357139	-0.982504	0.325852	0.79967	0.0970894
chrX.526781	14.9127	-0.350911	0.35697	-0.983025	0.325595	0.79967	0.0970894
chrXV.35669	13.0664	-0.353691	0.359929	-0.982668	0.325771	0.79967	0.0970894
chrX.165375	18.192	0.343933	0.351564	0.978295	0.327928	0.800079	0.0968672
chrIX.77786	37.3392	0.303982	0.310543	0.978874	0.327642	0.800079	0.0968672
chrXVI.11374	41.3401	0.294128	0.300729	0.978048	0.328051	0.800079	0.0968672
chrXV.661756	53.0499	0.276844	0.283005	0.978232	0.32796	0.800079	0.0968672
chrV.166903	9.77883	-0.351724	0.359479	-0.978429	0.327862	0.800079	0.0968672
chrXI.15765	12.8868	-0.351933	0.359504	-0.978941	0.327609	0.800079	0.0968672
chrII.583446	58.2082	0.269781	0.276344	0.976251	0.32894	0.800448	0.096667
chrV.525749	56.34	-0.277193	0.283828	-0.976622	0.328756	0.800448	0.096667
chrVIII.103951	30.8228	-0.317709	0.32553	-0.975974	0.329078	0.800448	0.096667
chrXV.1017550	19.7995	-0.340633	0.34868	-0.976921	0.328608	0.800448	0.096667
chrVII.617309	18.9211	-0.340977	0.349457	-0.975734	0.329196	0.800448	0.096667
chrXIII.18749	12.8072	-0.351204	0.359475	-0.976991	0.328574	0.800448	0.096667
chrIII.186047	43.461	-0.29277	0.300293	-0.974948	0.329586	0.800589	0.0965902
chrI.73292	32.7785	-0.311912	0.319846	-0.975196	0.329463	0.800589	0.0965902
chrXVI.603590	43.0937	0.289867	0.29764	0.973885	0.330114	0.800881	0.096432
chrIX.68202	23.8632	-0.329438	0.338563	-0.973048	0.330529	0.800881	0.096432
chrIX.214704	23.9301	-0.33031	0.339317	-0.973457	0.330326	0.800881	0.096432
chrVI.8591	7.65038	-0.344035	0.353569	-0.973036	0.330535	0.800881	0.096432
chrX.555674	15.8605	-0.347039	0.356345	-0.973883	0.330115	0.800881	0.096432
chrXIII.321708	44.6193	0.28933	0.297452	0.972695	0.330705	0.80089	0.0964273
chrXII.415635	113.465	0.229022	0.236245	0.969425	0.332333	0.801632	0.0960247
chrVII.806099	125.699	0.220444	0.227173	0.970381	0.331856	0.801632	0.0960247
chrVI.196376	91.1477	-0.243213	0.250888	-0.969412	0.33234	0.801632	0.0960247
chrVII.205423	67.6349	-0.260386	0.268587	-0.969467	0.332312	0.801632	0.0960247
chrVII.310586	51.1943	-0.280538	0.289351	-0.969542	0.332275	0.801632	0.0960247
[truncated: 2,830 more rows]

## Sheet: PUS2
Supplementary Data 3: Interactions and viewpoint information
NDR	Base mean	log2(FC)	StdErr	Wald-Stats	P-value	P-adj	logPadj	VP	VP_location
chrI.220212	143.897	0.90112	0.250507	3.59719	0.000321675	0.0435788	1.36073	PUS2	chrVII:383359
chrII.193577	234.241	0.951046	0.24352	3.9054	9.40682e-05	0.0181702	1.74064	Local (<30kb)
chrII.251270	324.071	0.851721	0.234	3.63984	0.000272807	0.0420244	1.3765	Far cis (>30kb)
chrII.391678	165.591	1.01874	0.26166	3.89339	9.88536e-05	0.0183602	1.73612	trans
chrII.602261	383.248	0.831786	0.231398	3.59461	0.000324878	0.0435788	1.36073
chrII.642652	252.709	0.894537	0.244549	3.65791	0.000254285	0.0409313	1.38794
chrIII.133537	210.507	0.877396	0.241934	3.6266	0.000287183	0.0420244	1.3765
chrIII.157545	156.586	0.916379	0.246052	3.72433	0.000195834	0.0326098	1.48665
chrIV.1517770	204.32	0.948917	0.239223	3.96666	7.28881e-05	0.0165653	1.7808
chrIX.386508	539.794	0.962293	0.242493	3.96833	7.23783e-05	0.0165653	1.7808
chrV.123025	398.949	0.848997	0.236037	3.59688	0.000322061	0.0435788	1.36073
chrV.153007	338.801	0.997316	0.233772	4.26619	1.98842e-05	0.00640139	2.19373
chrV.311466	392.738	0.833821	0.234724	3.55235	0.000381806	0.0472754	1.32537
chrVII.156076	95.3604	1.35611	0.28375	4.77923	1.75965e-06	0.000843542	3.07389
chrVII.156271	425.411	1.55574	0.234571	6.63227	3.30553e-11	2.6604e-08	7.57505
chrVII.371222	797.232	1.77575	0.239948	7.40055	1.35622e-13	1.6373e-10	9.78587
chrVII.381319	87.1635	1.37822	0.276788	4.97934	6.38028e-07	0.000440148	3.3564
chrVII.383227	805.546	3.96335	0.229954	17.2354	1.44089e-66	6.95807e-63	62.1575
chrVII.384556	1979.48	1.97194	0.214657	9.18647	4.05933e-20	6.53416e-17	16.1848
chrVII.389786	136.062	1.16595	0.254352	4.584	4.56158e-06	0.00169445	2.77097
chrVII.397712	1383.33	1.12693	0.239052	4.71416	2.42714e-06	0.000976723	3.01023
chrVII.413198	667.681	0.937992	0.236965	3.95835	7.54682e-05	0.0165653	1.7808
chrVII.485217	139.539	1.02164	0.25062	4.07646	4.57273e-05	0.011622	1.93472
chrVII.592506	682.639	1.30572	0.264758	4.93176	8.1494e-07	0.000440486	3.35607
chrVII.598757	701.713	1.91079	0.262144	7.2891	3.12044e-13	3.01372e-10	9.5209
chrVII.754397	126.192	1.01383	0.258735	3.91841	8.91335e-05	0.0181702	1.74064
chrVIII.141487	105.826	0.925941	0.259527	3.5678	0.000359994	0.0457476	1.33963
chrVIII.150765	294.439	0.866701	0.241871	3.58331	0.000339264	0.0442785	1.35381
chrVIII.292886	146.17	1.21516	0.255205	4.76151	1.92151e-06	0.000843542	3.07389
chrVIII.504188	159.685	0.911015	0.250922	3.63067	0.000282682	0.0420244	1.3765
chrXII.108396	173.824	0.952461	0.243541	3.91088	9.19597e-05	0.0181702	1.74064
chrXIV.301715	333.906	0.932715	0.242708	3.84295	0.000121563	0.0217418	1.6627
chrXIV.408072	102.437	1.22381	0.289132	4.2327	2.30906e-05	0.00696904	2.15683
chrXIV.625893	195.857	0.989695	0.241812	4.09283	4.26139e-05	0.0114324	1.94186
chrXV.1043086	193.997	1.00797	0.241433	4.17496	2.9804e-05	0.00846609	2.07232
chrXV.343446	91.5631	1.18879	0.269606	4.40938	1.03668e-05	0.0035758	2.44663
chrXV.658483	82.8783	1.02956	0.273759	3.76082	0.000169361	0.0292087	1.53449
chrI.101189	48.0875	-0.440047	0.299924	-1.46719	0.142323	0.51657	0.286871
chrI.105976	33.1965	0.671435	0.319861	2.09914	0.0358042	0.302869	0.518746
chrI.108645	21.3082	-0.637091	0.343359	-1.85547	0.0635297	0.376885	0.423791
chrI.110455	30.5721	-0.397967	0.324721	-1.22557	0.220362	0.604275	0.218766
chrI.11138	176.023	0.0487396	0.241814	0.201558	0.840262	0.945834	0.0241851
chrI.113413	160.777	-0.448169	0.258743	-1.7321	0.083255	0.414671	0.382297
chrI.114635	246.339	0.303925	0.248585	1.22262	0.221472	0.604574	0.218551
chrI.119542	19.7089	-0.528258	0.345067	-1.53089	0.125798	0.492394	0.307687
chrI.124410	9.08428	-0.640742	0.356053	-1.79957	0.0719288	0.392125	0.406576
chrI.124638	12.6801	-0.356807	0.355233	-1.00443	0.31517	0.680052	0.167458
chrI.128092	12.0641	-0.103967	0.35582	-0.29219	0.770141	0.923119	0.0347421
chrI.129070	16.2686	-0.00599661	0.350129	-0.0171269	0.986335	0.994623	0.00234137
chrI.130500	39.1287	-0.414938	0.31021	-1.3376	0.181026	0.563272	0.249281
chrI.132020	16.7788	-0.0630776	0.348966	-0.180756	0.856559	0.952631	0.0210752
chrI.135701	17.851	-0.377784	0.346652	-1.08981	0.275799	0.652219	0.185606
chrI.138434	228.653	0.101975	0.235464	0.433081	0.664956	0.875621	0.0576837
chrI.139039	193.379	-0.26294	0.242144	-1.08588	0.277531	0.653202	0.184952
chrI.1393	50.7903	-0.0371675	0.314556	-0.118159	0.905942	0.970957	0.0127998
chrI.141612	246.103	-0.2157	0.234199	-0.92101	0.357045	0.711585	0.147773
chrI.143355	33.2814	-0.322267	0.31896	-1.01037	0.312319	0.678753	0.168289
chrI.151199	176.023	0.249249	0.242427	1.02814	0.303883	0.673539	0.171637
chrI.152028	13.9138	-0.315379	0.352903	-0.89367	0.371498	0.721628	0.141687
chrI.154765	28.8193	0.152944	0.325042	0.470536	0.637972	0.864858	0.063055
chrI.158686	81.1322	0.537996	0.2747	1.95848	0.0501733	0.338221	0.4708
chrI.165637	186.188	-0.36771	0.259412	-1.41748	0.156344	0.536591	0.270357
chrI.166166	21.1069	-0.635047	0.341623	-1.85892	0.0630391	0.376047	0.424758
chrI.169033	30.7401	-0.609531	0.324122	-1.88056	0.060032	0.366985	0.435352
chrI.171744	16.1429	-0.760881	0.351717	-2.16334	0.0305154	0.281757	0.550125
chrI.176206	13.8406	-0.133416	0.353548	-0.377363	0.705904	0.895244	0.0480586
chrI.181020	28.9539	-0.820481	0.329414	-2.49073	0.0127481	0.198283	0.702713
chrI.182467	65.0718	-0.36567	0.285144	-1.2824	0.199701	0.578788	0.237481
chrI.1828	44.8441	-0.651316	0.324515	-2.00704	0.044745	0.325555	0.487376
chrI.183161	28.9144	-0.150306	0.325632	-0.461582	0.644381	0.86791	0.0615254
chrI.184677	27.2736	0.434475	0.329093	1.32022	0.186762	0.566502	0.246798
chrI.185741	71.3192	0.534764	0.278959	1.917	0.0552377	0.353771	0.451278
chrI.189069	109.142	0.523369	0.260021	2.01279	0.0441363	0.323912	0.489573
chrI.189481	35.5489	-0.358647	0.315554	-1.13656	0.255722	0.633922	0.197964
chrI.192359	139.301	0.238555	0.249629	0.955638	0.339255	0.697713	0.156323
chrI.198099	11.6047	-0.325823	0.355991	-0.915256	0.360057	0.714876	0.145769
chrI.198464	19.2694	0.10822	0.342219	0.316232	0.751827	0.916117	0.0380491
chrI.208063	16.5756	-0.261925	0.348716	-0.751113	0.452584	0.773639	0.111462
chrI.20830	317.948	0.200865	0.240894	0.833832	0.404376	0.744465	0.128156
chrI.208624	41.9132	-0.167572	0.305933	-0.547741	0.58387	0.839389	0.0760369
chrI.210897	110.231	0.209573	0.258706	0.81008	0.417894	0.754397	0.1224
chrI.214088	20.323	-0.18596	0.342541	-0.542884	0.587209	0.841126	0.0751391
chrI.217322	23.9727	0.522669	0.333212	1.56858	0.116747	0.482218	0.316757
chrI.223060	94.6848	-0.497841	0.267162	-1.86344	0.0624007	0.373862	0.427288
chrI.223718	28.7599	0.520717	0.324601	1.60418	0.108675	0.467178	0.330518
chrI.224995	17.51	-0.209181	0.346067	-0.604452	0.545543	0.819857	0.0862618
chrI.23634	54.9971	-0.811057	0.296411	-2.73626	0.00621415	0.154432	0.811263
chrI.2420	83.6855	-0.0187392	0.288505	-0.0649529	0.948211	0.985297	0.00643268
chrI.28547	189.543	0.6251	0.240084	2.60368	0.00922293	0.176736	0.752674
chrI.29746	41.4881	0.0370847	0.305052	0.121568	0.903241	0.97006	0.0132015
chrI.30935	78.1446	0.770606	0.276426	2.78775	0.00530755	0.14399	0.841669
chrI.32962	38.0176	-0.201344	0.313343	-0.642568	0.520504	0.811073	0.0909401
chrI.36355	23.7909	0.124839	0.333334	0.374517	0.708019	0.895251	0.0480551
chrI.39023	17.9279	0.172433	0.346265	0.497981	0.618497	0.856531	0.067257
chrI.41805	47.5801	-0.352384	0.29923	-1.17764	0.238942	0.616753	0.209889
chrI.446	292.777	-0.850715	0.286813	-2.9661	0.00301603	0.11182	0.951482
chrI.48283	169.298	0.371008	0.243711	1.52233	0.127926	0.495802	0.304691
chrI.52656	86.2641	0.0660075	0.268169	0.246142	0.805573	0.934673	0.0293402
chrI.56867	19.4231	-0.0422371	0.344478	-0.122612	0.902414	0.969684	0.0133699
chrI.58478	10.9819	-0.850026	0.356688	-2.3831	0.0171673	0.224757	0.648287
chrI.61080	15.9978	-0.209126	0.348923	-0.599346	0.548942	0.820844	0.0857394
chrI.62579	12.252	-0.129201	0.355054	-0.363891	0.715939	0.898267	0.0465944
chrI.6340	130.193	0.582516	0.252412	2.30779	0.0210107	0.242275	0.615692
chrI.65549	20.2535	-0.569659	0.3441	-1.6555	0.0978225	0.442206	0.354375
chrI.68438	172.324	0.337696	0.263332	1.2824	0.199704	0.578788	0.237481
chrI.69583	110.685	0.35342	0.258535	1.36701	0.171621	0.558435	0.253028
chrI.70840	327.313	0.0697628	0.23322	0.299129	0.764842	0.921512	0.0354989
chrI.73292	44.7248	-0.194547	0.301515	-0.645234	0.518776	0.809971	0.0915307
chrI.74824	21.4764	0.0942551	0.33853	0.278425	0.780686	0.924932	0.0338901
chrI.76205	30.4607	0.311388	0.325819	0.955711	0.339218	0.697713	0.156323
chrI.79514	14.8479	0.15036	0.351196	0.428135	0.668553	0.877107	0.0569476
chrI.84506	27.0951	-0.0289458	0.327584	-0.0883614	0.929589	0.979487	0.00900148
chrI.87082	25.3372	-0.00265225	0.331363	-0.00800404	0.993614	0.998632	0.000594562
chrI.92517	31.5819	-0.451573	0.326946	-1.38119	0.167221	0.552437	0.257717
chrI.94476	8.65622	-0.360908	0.355903	-1.01406	0.310553	0.67698	0.169424
chrI.99783	63.0743	0.165847	0.28771	0.576439	0.564318	0.827541	0.0822104
chrII.100161	62.1439	-0.674486	0.287631	-2.34497	0.0190287	0.233223	0.632229
chrII.101213	70.0442	0.345136	0.277722	1.24274	0.213964	0.595938	0.224799
chrII.101711	49.4188	0.434498	0.302191	1.43783	0.150483	0.525978	0.279032
chrII.10560	12.0683	-0.277264	0.356373	-0.778016	0.43656	0.767436	0.114958
chrII.107510	94.353	-0.0708362	0.268218	-0.264099	0.791704	0.928622	0.0321609
chrII.111218	11.3625	-0.28928	0.356594	-0.811231	0.417233	0.754177	0.122527
chrII.113461	20.5385	0.0568864	0.342002	0.166334	0.867894	0.959118	0.0181278
chrII.116901	159.102	0.628853	0.246	2.55632	0.0105787	0.186668	0.728931
chrII.117208	234.16	0.413856	0.237929	1.73941	0.0819624	0.412379	0.384704
chrII.119163	29.728	-0.701034	0.328487	-2.13413	0.0328323	0.291447	0.53544
chrII.122144	65.3976	0.10402	0.288295	0.360811	0.718241	0.899011	0.046235
chrII.122565	85.2212	-0.120943	0.269052	-0.449514	0.653061	0.870448	0.0602572
chrII.124829	106.495	0.124452	0.260149	0.478389	0.632373	0.863856	0.0635587
chrII.127572	25.6159	-0.241182	0.330655	-0.729405	0.465754	0.783578	0.105918
chrII.132206	44.8643	0.0092402	0.301268	0.030671	0.975532	0.991682	0.00362737
chrII.133795	17.8296	-0.296609	0.348882	-0.850169	0.395231	0.738325	0.131752
chrII.135711	269.439	0.626501	0.242374	2.58485	0.0097421	0.180621	0.743231
chrII.137570	51.1141	-0.0489495	0.294719	-0.166089	0.868087	0.959118	0.0181278
chrII.140353	295.027	0.500287	0.248636	2.01213	0.0442062	0.323933	0.489545
chrII.141012	93.2378	0.0281835	0.268946	0.104792	0.916541	0.975529	0.0107598
chrII.142028	31.4433	-0.212976	0.322519	-0.660354	0.509027	0.805134	0.0941321
chrII.143629	14.0747	-0.165397	0.352416	-0.469324	0.638838	0.864858	0.063055
chrII.145798	44.1897	-0.447677	0.306715	-1.45958	0.144404	0.520011	0.283987
chrII.146953	30.7611	-0.177162	0.322278	-0.549719	0.582512	0.838686	0.0764008
chrII.150274	10.073	-0.743083	0.356498	-2.0844	0.037124	0.303336	0.518076
chrII.151241	48.1601	-0.110128	0.301082	-0.365774	0.714534	0.898095	0.0466775
chrII.153703	43.0387	-0.0752247	0.30411	-0.24736	0.80463	0.934527	0.0294079
chrII.158470	57.1662	0.077593	0.289691	0.267847	0.788817	0.927759	0.032565
chrII.159715	136.447	0.267927	0.252079	1.06287	0.287839	0.659654	0.180684
chrII.161330	412.376	0.215419	0.22508	0.957079	0.338528	0.697501	0.156455
chrII.164915	115.855	0.416311	0.2661	1.5645	0.117701	0.482218	0.316757
chrII.165855	88.7562	-0.187046	0.282673	-0.661704	0.508161	0.805134	0.0941321
chrII.166286	16.5285	-0.398803	0.350643	-1.13735	0.255393	0.633758	0.198076
chrII.170405	30.6788	-0.0294605	0.320714	-0.0918592	0.92681	0.978882	0.00926944
chrII.171273	56.9574	0.458564	0.289608	1.5834	0.113331	0.476662	0.32179
chrII.172281	32.1068	0.249916	0.319911	0.781205	0.434682	0.766223	0.115645
chrII.177616	11.2347	-0.711533	0.356305	-1.99698	0.0458274	0.325914	0.486897
chrII.17954	57.6732	0.112684	0.287608	0.391797	0.695209	0.887434	0.051864
chrII.181422	46.2341	-0.092917	0.299651	-0.310084	0.756497	0.918486	0.0369274
chrII.182127	111.949	0.578142	0.256887	2.25057	0.0244131	0.259671	0.585576
chrII.184045	43.5246	0.365861	0.302168	1.21078	0.225978	0.609276	0.215186
chrII.186515	26.4971	-0.0314875	0.329154	-0.0956619	0.923789	0.978524	0.0094287
chrII.191773	193.335	0.426892	0.239059	1.78572	0.0741449	0.395631	0.40271
chrII.192178	37.04	-0.593113	0.318241	-1.86372	0.0623605	0.373862	0.427288
chrII.197388	51.0093	-0.485391	0.296707	-1.63593	0.101854	0.452823	0.344071
chrII.198342	21.1615	-0.124416	0.342215	-0.363562	0.716185	0.898267	0.0465944
chrII.201773	141.912	0.404221	0.260186	1.55358	0.120284	0.485691	0.31364
chrII.202306	430.897	0.451473	0.236472	1.9092	0.0562363	0.35587	0.448709
chrII.203119	364.349	0.759493	0.235048	3.23123	0.0012326	0.0760713	1.11878
chrII.206963	102.451	0.157753	0.266766	0.591355	0.554282	0.822158	0.0850448
chrII.21309	79.5165	0.211038	0.271153	0.778298	0.436394	0.767423	0.114965
chrII.216420	40.5523	-0.0643367	0.311876	-0.206289	0.836565	0.944093	0.0249853
chrII.217150	398.247	0.203145	0.227878	0.891466	0.372679	0.722456	0.141189
chrII.221040	78.1367	-0.0644792	0.289927	-0.222398	0.824004	0.939578	0.027067
chrII.221845	21.3844	-0.193553	0.351417	-0.550778	0.581786	0.838324	0.0765881
chrII.226965	99.7725	-0.681753	0.273817	-2.48981	0.012781	0.198283	0.702713
chrII.227312	286.665	-0.208656	0.229771	-0.908104	0.363823	0.716405	0.144841
chrII.235200	24.3069	0.419824	0.336485	1.24768	0.212149	0.593895	0.22629
chrII.235968	321.202	0.268134	0.238351	1.12496	0.260608	0.637203	0.195722
chrII.237543	12.925	-0.20989	0.354346	-0.59233	0.55363	0.822158	0.0850448
chrII.23799	41.6978	0.39898	0.309118	1.2907	0.196806	0.57687	0.238922
chrII.238136	21.3524	-0.329669	0.340231	-0.968956	0.332567	0.691534	0.160187
chrII.238217	20.9111	-0.492911	0.340573	-1.4473	0.147813	0.522539	0.281881
chrII.238889	27.0388	0.402575	0.327183	1.23043	0.218537	0.602006	0.220399
chrII.241277	60.9549	0.0899967	0.28516	0.315601	0.752305	0.916469	0.0378823
chrII.242577	27.7366	-0.0756086	0.329273	-0.229623	0.818385	0.938265	0.0276743
chrII.245681	78.067	0.170854	0.275143	0.620962	0.534625	0.815189	0.0887419
chrII.246691	103.31	0.0698506	0.2606	0.268038	0.78867	0.927759	0.032565
chrII.24735	22.9887	-0.218293	0.335067	-0.65149	0.514731	0.808405	0.092371
chrII.254924	31.5422	-0.45609	0.322379	-1.41476	0.157138	0.536762	0.270218
chrII.255874	59.9341	0.293547	0.285618	1.02776	0.304062	0.673539	0.171637
chrII.256766	26.737	0.106984	0.330114	0.324081	0.745877	0.914637	0.0387513
chrII.258020	31.8125	0.080163	0.320314	0.250264	0.802383	0.933913	0.0296935
chrII.258661	7.50402	-0.19789	0.353656	-0.559557	0.575782	0.835723	0.0779378
chrII.266272	26.7445	-0.108322	0.328391	-0.329856	0.741509	0.911131	0.0404189
chrII.267360	27.6283	-0.26971	0.32802	-0.822238	0.410941	0.751395	0.124132
chrII.269606	88.8017	-0.0789926	0.272432	-0.289954	0.771851	0.923119	0.0347421
chrII.270627	34.6685	-0.228034	0.315261	-0.723319	0.469484	0.784477	0.10542
chrII.273746	22.0443	-0.510052	0.339578	-1.50202	0.133092	0.500711	0.300413
chrII.275649	60.6152	0.26464	0.288464	0.917409	0.358928	0.713866	0.146384
chrII.278511	267.382	0.58621	0.230708	2.54091	0.0110564	0.187998	0.725847
chrII.280901	65.7394	-0.635513	0.291623	-2.17923	0.0293144	0.279398	0.553777
chrII.288080	169.284	0.18046	0.246058	0.733407	0.46331	0.783135	0.106163
chrII.291948	122.807	-0.0619469	0.257364	-0.240698	0.809789	0.935968	0.0287392
chrII.296084	40.049	-0.735234	0.312579	-2.35215	0.0186651	0.232304	0.633944
chrII.29674	96.9169	-0.435852	0.265661	-1.64063	0.100873	0.449785	0.346995
chrII.297836	178.048	0.228552	0.241029	0.948236	0.34301	0.70005	0.154871
chrII.298118	54.0458	0.120951	0.294211	0.411102	0.680998	0.882673	0.0541999
chrII.299913	18.4439	-0.50258	0.345617	-1.45416	0.145903	0.520011	0.283987
chrII.301246	20.7086	-0.0920262	0.339308	-0.271217	0.786224	0.927759	0.032565
chrII.301608	37.8606	0.167984	0.309618	0.542552	0.587438	0.841126	0.0751391
chrII.306022	149.644	0.0751452	0.250189	0.300354	0.763907	0.921077	0.035704
chrII.306992	86.9627	0.220553	0.270403	0.815647	0.414702	0.754103	0.122569
chrII.307342	223.477	0.42809	0.23672	1.80842	0.0705405	0.387973	0.411199
chrII.310375	40.3189	0.104825	0.306952	0.341503	0.732725	0.906334	0.0427117
chrII.311490	39.0837	-0.0561878	0.31149	-0.180384	0.856851	0.952737	0.0210271
chrII.315317	21.6879	-0.234636	0.339893	-0.690323	0.489991	0.797495	0.0982722
chrII.316641	28.0176	-0.449935	0.32763	-1.3733	0.169659	0.55496	0.255738
chrII.316896	14.944	-0.176503	0.351538	-0.502087	0.615606	0.855661	0.0676981
chrII.318033	48.8297	0.0862429	0.297174	0.29021	0.771656	0.923119	0.0347421
chrII.324094	41.3141	0.497811	0.309217	1.60991	0.107418	0.463974	0.333506
chrII.326144	66.7619	0.0773328	0.279633	0.276551	0.782125	0.92573	0.0335156
chrII.326712	11.3938	-0.684737	0.356518	-1.92062	0.0547791	0.352072	0.453369
chrII.330250	28.5062	0.129156	0.327047	0.394916	0.692905	0.885898	0.0526163
chrII.331572	8.94866	-0.0768026	0.356255	-0.215583	0.829312	0.941652	0.0261094
chrII.332298	78.2287	0.232983	0.272144	0.856103	0.391941	0.736025	0.133107
chrII.336939	93.0183	0.198777	0.265876	0.74763	0.454683	0.775032	0.11068
chrII.338462	58.8427	0.204402	0.285642	0.715589	0.474245	0.787528	0.103734
chrII.339424	47.2898	0.0252431	0.297976	0.0847151	0.932488	0.980403	0.00859528
chrII.340788	17.4765	0.153887	0.346199	0.444505	0.656678	0.871659	0.0596533
chrII.341253	37.4485	0.313239	0.312639	1.00192	0.316383	0.680845	0.166952
chrII.341765	76.5074	0.489146	0.275577	1.77499	0.0758996	0.398108	0.399999
chrII.342258	65.337	0.72471	0.284543	2.54693	0.0108676	0.187031	0.728086
chrII.347324	47.6432	0.140885	0.298303	0.47229	0.63672	0.864276	0.0633475
chrII.350735	192.659	0.32453	0.241731	1.34253	0.179425	0.562926	0.249549
chrII.353393	20.9308	0.0175049	0.338679	0.0516856	0.958779	0.987364	0.00552277
chrII.356071	22.8775	0.0215627	0.33998	0.0634235	0.949429	0.985297	0.00643268
chrII.356625	55.2423	0.24973	0.289116	0.86377	0.387714	0.7325	0.135192
chrII.35921	12.9141	-0.625032	0.356226	-1.75459	0.079329	0.407836	0.389514
chrII.360325	66.8046	0.763146	0.28099	2.71592	0.00660918	0.15645	0.805625
chrII.362611	201.785	-0.0328794	0.240707	-0.136595	0.891351	0.966397	0.0148443
chrII.36295	230.727	0.43002	0.244463	1.75904	0.0785702	0.404685	0.392883
chrII.364586	5.80506	-0.561192	0.34452	-1.62891	0.103333	0.45433	0.342628
chrII.365738	68.6687	0.201147	0.284262	0.707609	0.479188	0.79003	0.102356
chrII.366618	38.6885	0.640424	0.312125	2.05182	0.0401872	0.314154	0.502857
chrII.369732	39.6659	-0.0517173	0.310294	-0.166672	0.867628	0.959118	0.0181278
chrII.370994	487.157	0.48088	0.251221	1.91417	0.0555982	0.354247	0.450694
chrII.371963	43.4472	0.0743246	0.317385	0.234178	0.814847	0.938265	0.0276743
chrII.375782	721.344	0.5075	0.236452	2.14632	0.0318477	0.286392	0.543039
chrII.378602	95.6565	0.600268	0.263344	2.27941	0.0226427	0.251939	0.598705
chrII.380008	107.004	0.721568	0.260078	2.77442	0.00552996	0.146726	0.833492
chrII.382940	47.6949	0.303839	0.301288	1.00847	0.313231	0.679206	0.167999
chrII.386106	50.0398	-0.548205	0.298336	-1.83754	0.0661296	0.380549	0.419589
chrII.38708	141.479	0.297098	0.249955	1.1886	0.234596	0.614516	0.211467
chrII.389207	10.8885	-0.235466	0.356695	-0.660133	0.509168	0.805134	0.0941321
chrII.392333	679.61	0.123846	0.230547	0.537182	0.591142	0.842669	0.0743429
chrII.398296	17.8244	0.115777	0.345459	0.335139	0.737521	0.909146	0.0413663
chrII.400929	147.514	0.313388	0.248716	1.26002	0.207662	0.587168	0.231237
chrII.40462	11.8292	-0.716061	0.356565	-2.00822	0.04462	0.325555	0.487376
chrII.405390	19.457	-0.649753	0.34562	-1.87997	0.0601128	0.366985	0.435352
chrII.405779	54.513	-0.365368	0.293857	-1.24335	0.213739	0.595927	0.224807
chrII.406364	12.5678	-0.155468	0.35596	-0.436756	0.662288	0.875245	0.0578704
chrII.407233	397.85	0.57423	0.230217	2.4943	0.0126206	0.19741	0.704631
chrII.407956	56.6069	-0.0659386	0.294007	-0.224276	0.822543	0.938991	0.0273385
chrII.408524	448.991	0.200632	0.225548	0.889533	0.373717	0.723028	0.140845
chrII.410774	233.519	0.717072	0.238014	3.01273	0.00258911	0.105055	0.978584
chrII.417596	19.8113	-0.0773194	0.341298	-0.226545	0.820777	0.938559	0.0275385
chrII.418154	85.9866	0.660041	0.268088	2.46203	0.0138153	0.20459	0.689116
chrII.419241	336.765	-0.21138	0.249091	-0.848607	0.3961	0.739164	0.131259
chrII.419706	803.477	-0.00979061	0.261309	-0.0374676	0.970112	0.990495	0.00414788
chrII.423322	174.746	0.0667777	0.245685	0.271802	0.785774	0.927759	0.032565
chrII.425856	83.2366	0.298843	0.270513	1.10473	0.269279	0.64449	0.190784
chrII.426889	140.882	0.183402	0.248731	0.737354	0.460907	0.781394	0.10713
chrII.427517	70.0886	-0.438347	0.281312	-1.55822	0.11918	0.483632	0.315485
chrII.429215	51.5416	0.0555521	0.294038	0.188929	0.850149	0.949877	0.0223326
chrII.43062	83.8384	-0.38505	0.271336	-1.41909	0.155873	0.535737	0.271049
chrII.431811	50.2674	0.601959	0.293935	2.04793	0.0405666	0.314489	0.502394
chrII.435739	32.0156	-0.0675352	0.325184	-0.207683	0.835476	0.943899	0.0250747
chrII.436761	8.71438	-0.471575	0.355481	-1.32658	0.184647	0.564286	0.248501
chrII.441154	16.3108	-0.384625	0.349867	-1.09935	0.271616	0.646444	0.189469
chrII.444747	193.295	0.305545	0.24002	1.273	0.203018	0.583905	0.233658
chrII.447383	20.9219	0.34141	0.338303	1.00918	0.312886	0.679206	0.167999
chrII.449323	163.435	0.656926	0.244366	2.68829	0.00718195	0.162064	0.790314
chrII.45043	109.645	0.414776	0.258679	1.60344	0.108837	0.467178	0.330518
chrII.452119	634.189	0.0698921	0.263584	0.265161	0.790885	0.927888	0.0325046
chrII.453226	214.469	0.287495	0.246938	1.16424	0.244326	0.623271	0.205323
chrII.454586	45.1889	0.410251	0.300358	1.36587	0.171978	0.558435	0.253028
chrII.458415	33.2756	-0.458519	0.319404	-1.43555	0.151132	0.526943	0.278237
chrII.461951	89.5789	0.491078	0.266831	1.84041	0.0657083	0.380549	0.419589
chrII.462545	26.4314	-0.29737	0.329768	-0.901754	0.367188	0.717584	0.144127
chrII.46390	12.9945	-0.472967	0.355134	-1.3318	0.182926	0.564079	0.24866
chrII.466995	52.8669	0.0246025	0.292825	0.0840177	0.933042	0.980403	0.00859528
chrII.47212	8.82257	-0.716245	0.355435	-2.01512	0.043892	0.323429	0.490221
chrII.474036	87.6511	0.221281	0.266727	0.829617	0.406755	0.747136	0.1266
chrII.476694	43.6156	0.361454	0.302629	1.19438	0.23233	0.613742	0.212014
chrII.479023	96.5475	0.0477025	0.266562	0.178955	0.857973	0.952788	0.0210036
chrII.481005	172.871	0.48733	0.245797	1.98265	0.0474061	0.330635	0.480651
chrII.483507	47.7671	0.168765	0.300199	0.562179	0.573994	0.834131	0.0787657
chrII.484545	36.3515	-0.659486	0.315873	-2.08782	0.0368142	0.303336	0.518076
chrII.48650	20.2315	-0.506254	0.342234	-1.47926	0.139071	0.509926	0.292493
chrII.486747	28.6309	-0.235441	0.3246	-0.725327	0.468252	0.784255	0.105542
chrII.488576	78.11	-0.170012	0.27502	-0.61818	0.536457	0.815924	0.0883501
chrII.490550	162.861	0.589804	0.253757	2.32429	0.0201102	0.239193	0.621252
chrII.492866	92.7248	0.317665	0.265001	1.19873	0.230632	0.611616	0.213521
chrII.494174	38.5968	0.282659	0.310286	0.910961	0.362316	0.715886	0.145156
chrII.495377	102.981	0.396521	0.260111	1.52443	0.127401	0.494949	0.30544
chrII.496937	62.6231	0.18427	0.283457	0.650078	0.515642	0.808405	0.092371
chrII.501629	132.575	0.377756	0.252459	1.49631	0.134574	0.50362	0.297897
chrII.504428	195.378	-0.147706	0.25705	-0.574619	0.565549	0.828188	0.0818712
chrII.505324	45.1215	-0.243545	0.304085	-0.800911	0.423183	0.75771	0.120497
chrII.512789	29.2374	0.169306	0.323007	0.524154	0.600172	0.847103	0.072064
chrII.515417	31.0414	0.427808	0.320558	1.33457	0.182016	0.563272	0.249281
chrII.526928	86.1101	0.510226	0.268666	1.89911	0.0575505	0.359796	0.443944
chrII.528071	90.4764	0.560802	0.265426	2.11284	0.0346144	0.299331	0.523849
chrII.532248	32.3304	-0.318322	0.319997	-0.994767	0.31985	0.683701	0.165134
chrII.535005	41.969	0.125546	0.305397	0.411091	0.681006	0.882673	0.0541999
chrII.5351	1075.57	-0.702129	0.289604	-2.42445	0.0153317	0.21585	0.665848
chrII.536242	32.8742	0.285981	0.316459	0.903691	0.36616	0.717315	0.14429
chrII.537514	170.512	0.529509	0.244879	2.16233	0.0305926	0.281931	0.549858
chrII.539735	35.5422	0.106469	0.322483	0.330154	0.741284	0.911087	0.0404404
chrII.541412	38.0584	-0.323431	0.311413	-1.03859	0.298994	0.668755	0.174733
chrII.544519	100.833	0.231887	0.261519	0.886692	0.375245	0.72375	0.140411
chrII.549103	18.2775	-0.67708	0.350367	-1.93249	0.0532996	0.347816	0.458651
chrII.553246	25.0102	-0.30486	0.333173	-0.91502	0.360181	0.714876	0.145769
chrII.558477	67.0991	-0.0324805	0.28083	-0.115659	0.907923	0.972365	0.0121706
chrII.559626	56.7739	0.0949072	0.291572	0.325502	0.744801	0.914246	0.0389369
chrII.561033	162.689	-0.0457929	0.246781	-0.185561	0.852789	0.950408	0.0220897
chrII.562817	25.6959	-0.0827552	0.332957	-0.248546	0.803712	0.934065	0.0296231
chrII.564707	230.939	0.345416	0.237705	1.45313	0.146188	0.520224	0.28381
chrII.565449	40.2292	0.37505	0.30739	1.22011	0.222423	0.605116	0.218162
chrII.567148	9.65999	-0.589619	0.356357	-1.65458	0.0980104	0.442257	0.354325
chrII.568547	23.2411	-0.176471	0.334748	-0.527175	0.598072	0.846733	0.0722533
chrII.571247	72.2466	0.260519	0.276072	0.943663	0.345342	0.701818	0.153775
chrII.575966	92.3287	-0.149651	0.269443	-0.555408	0.578616	0.837427	0.077053
chrII.578139	25.9212	-0.736799	0.338824	-2.17458	0.0296619	0.279398	0.553777
chrII.578944	41.1635	0.0586802	0.308282	0.190346	0.849038	0.949295	0.0225988
chrII.581482	31.1636	-0.247527	0.323353	-0.765501	0.443973	0.769668	0.113697
chrII.582211	40.9439	0.0286704	0.306013	0.09369	0.925355	0.97887	0.00927499
chrII.583446	79.4732	0.38291	0.271587	1.4099	0.15857	0.538098	0.269139
chrII.586214	217.969	-0.0535174	0.241926	-0.221214	0.824926	0.940186	0.0267862
chrII.589196	46.9779	0.21118	0.297599	0.709611	0.477945	0.789056	0.102892
chrII.589514	23.738	-0.146447	0.343377	-0.426489	0.669752	0.877141	0.0569304
chrII.591378	47.2073	-0.301736	0.300571	-1.00388	0.315438	0.680327	0.167282
chrII.592819	196.206	0.539344	0.241954	2.22912	0.0258061	0.265709	0.575594
chrII.595567	381.178	0.289532	0.228492	1.26714	0.205105	0.585579	0.232414
chrII.59601	24.7281	-0.345592	0.332639	-1.03894	0.298833	0.668755	0.174733
chrII.597011	66.0971	0.0275065	0.281192	0.097821	0.922074	0.978268	0.0095421
chrII.600000	126.886	-0.305154	0.253953	-1.20161	0.229513	0.611583	0.213545
chrII.600260	70.42	-0.048745	0.278366	-0.175111	0.860992	0.954703	0.0201318
chrII.604201	105.75	0.0283133	0.25958	0.109074	0.913144	0.973368	0.0117227
chrII.605834	139.117	0.327418	0.253709	1.29052	0.196869	0.57687	0.238922
chrII.607136	26.6655	-0.312592	0.330893	-0.944691	0.344817	0.701741	0.153823
chrII.60795	151.942	-0.0218356	0.246085	-0.0887321	0.929295	0.979487	0.00900148
chrII.609776	58.9762	0.170794	0.290782	0.587361	0.556961	0.823094	0.0845506
chrII.611941	64.1917	0.379844	0.284346	1.33585	0.181598	0.563272	0.249281
chrII.613969	186.531	0.207702	0.240208	0.864675	0.387217	0.732396	0.135254
chrII.615043	74.6554	0.31312	0.274924	1.13893	0.254732	0.633304	0.198388
chrII.615882	132.729	0.293779	0.252999	1.16118	0.245567	0.624789	0.204267
chrII.618592	38.6725	-0.235899	0.31032	-0.760181	0.447147	0.770491	0.113232
chrII.620609	92.9766	-0.0559348	0.27438	-0.203859	0.838463	0.945348	0.0244082
chrII.622697	17.0738	-0.685888	0.349508	-1.96244	0.0497113	0.337157	0.472168
chrII.623252	69.968	0.225948	0.27759	0.813962	0.415667	0.754103	0.122569
chrII.624889	120.449	0.383619	0.260468	1.47281	0.140803	0.513161	0.289746
chrII.6254	285.198	-0.700045	0.269175	-2.6007	0.00930333	0.177045	0.751917
chrII.625428	89.1228	0.486648	0.266829	1.82382	0.0681793	0.384266	0.415368
chrII.62701	16.9385	-0.820736	0.350965	-2.33851	0.0193608	0.233931	0.630912
chrII.628444	305.664	0.150186	0.232893	0.644872	0.51901	0.809971	0.0915307
chrII.63277	28.8355	-0.49872	0.328182	-1.51965	0.1286	0.496112	0.304421
chrII.633433	10.9887	-0.0546095	0.356379	-0.153234	0.878213	0.962308	0.0166858
chrII.634892	44.6295	-0.120817	0.303226	-0.398438	0.690307	0.884685	0.0532111
chrII.63518	121.7	0.301295	0.253703	1.18759	0.234995	0.614641	0.211379
chrII.642160	96.3547	0.924044	0.26402	3.4999	0.00046543	0.0535134	1.27154
chrII.642954	89.5666	0.30708	0.280497	1.09477	0.273618	0.648968	0.187776
chrII.645052	48.9623	0.0778041	0.301173	0.258337	0.796147	0.929769	0.031625
chrII.645933	28.02	0.00762054	0.325292	0.0234268	0.98131	0.992823	0.00312807
chrII.647241	154.088	0.045689	0.245619	0.186016	0.852432	0.950408	0.0220897
chrII.650087	73.5604	-0.12384	0.276095	-0.448541	0.653762	0.870528	0.0602173
chrII.653010	30.7394	-0.174444	0.321893	-0.541933	0.587865	0.841126	0.0751391
chrII.657624	14.5325	-0.380457	0.352152	-1.08038	0.279975	0.654112	0.184348
chrII.662486	250.543	0.609246	0.233199	2.61256	0.00898669	0.174284	0.758742
chrII.664745	45.3428	0.263284	0.299201	0.879958	0.378882	0.72614	0.13898
chrII.666480	28.4529	-0.367364	0.330231	-1.11245	0.265947	0.641361	0.192897
chrII.66838	18.1819	-0.846578	0.348163	-2.43156	0.0150341	0.213872	0.669846
chrII.668414	79.8623	0.220311	0.271723	0.810791	0.417486	0.754177	0.122527
chrII.668720	96.9858	0.355545	0.264135	1.34608	0.178278	0.562926	0.249549
chrII.670326	258.114	0.0403556	0.251296	0.16059	0.872417	0.960115	0.0176766
chrII.675174	35.6047	-0.149567	0.314051	-0.476249	0.633897	0.864276	0.0633475
chrII.679259	102.483	0.0390954	0.264027	0.148074	0.882285	0.963242	0.0162647
chrII.680103	71.7047	0.399182	0.276437	1.44403	0.148732	0.523498	0.281085
chrII.681868	303.398	0.282234	0.257455	1.09624	0.272972	0.648115	0.188348
chrII.68239	9.91742	-0.318356	0.356685	-0.89254	0.372104	0.721966	0.141483
chrII.683137	45.6054	-0.163447	0.301398	-0.542297	0.587614	0.841126	0.0751391
chrII.684635	98.9997	0.317963	0.263187	1.20813	0.226999	0.609596	0.214958
chrII.686625	96.6066	0.332718	0.26314	1.26441	0.206082	0.585738	0.232296
chrII.691738	11.5558	-0.804118	0.356509	-2.25554	0.0240998	0.25894	0.586802
chrII.69554	30.1886	0.198161	0.320957	0.617408	0.536966	0.815924	0.0883501
chrII.697421	134.045	0.201021	0.251715	0.798607	0.424519	0.75846	0.120068
chrII.700092	42.958	0.644594	0.314184	2.05164	0.0402045	0.314154	0.502857
chrII.701830	92.1638	0.359297	0.277307	1.29567	0.195091	0.575289	0.240114
chrII.702200	409.372	0.729042	0.242189	3.01022	0.0026106	0.105055	0.978584
chrII.704309	70.5558	0.205843	0.277857	0.740824	0.4588	0.779573	0.108143
chrII.706817	88.3526	0.530424	0.269093	1.97115	0.0487062	0.331738	0.479205
chrII.711398	23.4664	0.331751	0.334291	0.992402	0.321002	0.683701	0.165134
chrII.71408	43.7913	-0.178992	0.31207	-0.573563	0.566263	0.82858	0.0816654
chrII.714507	32.2721	-0.0415198	0.321747	-0.129045	0.897322	0.968462	0.0139175
chrII.716552	19.1033	-0.0114883	0.343118	-0.0334819	0.97329	0.991	0.00392618
chrII.718001	351.977	0.135745	0.23214	0.584754	0.558713	0.824076	0.0840327
chrII.721165	18.0479	-0.755988	0.348417	-2.16978	0.0300236	0.280977	0.551329
chrII.722416	17.7864	-0.0896	0.345392	-0.259415	0.795315	0.929574	0.0317162
chrII.724274	9.01581	-0.0920218	0.356196	-0.258346	0.79614	0.929769	0.031625
chrII.728140	13.1258	-0.766697	0.355091	-2.15915	0.0308382	0.282041	0.549688
chrII.728679	90.2223	0.202756	0.26555	0.763534	0.445145	0.769668	0.113697
chrII.730184	30.2761	0.135419	0.325542	0.41598	0.677425	0.881769	0.054645
chrII.734659	18.9077	0.0129001	0.344216	0.0374768	0.970105	0.990495	0.00414788
chrII.736075	12.1979	-0.58034	0.35578	-1.63118	0.102853	0.45433	0.342628
chrII.737705	31.8401	-0.570013	0.321694	-1.77191	0.0764097	0.399764	0.398196
chrII.738377	22.9216	-0.208628	0.336504	-0.619988	0.535266	0.815304	0.0886803
chrII.739633	26.7583	-0.810319	0.333086	-2.43276	0.0149842	0.213872	0.669846
chrII.741122	22.5243	0.431577	0.335407	1.28673	0.198189	0.57832	0.237832
chrII.741684	34.8888	0.312665	0.317622	0.984392	0.324923	0.685871	0.163758
chrII.741960	27.7031	-0.12268	0.325927	-0.376405	0.706616	0.895251	0.0480551
chrII.742589	34.2197	0.459391	0.314413	1.46111	0.143986	0.519663	0.284278
chrII.744674	139.409	0.0236271	0.250964	0.0941457	0.924993	0.978846	0.00928551
chrII.74756	22.2996	-0.285895	0.338147	-0.845473	0.397847	0.739679	0.130957
chrII.747821	14.6315	0.0242943	0.353601	0.0687054	0.945224	0.985254	0.00645177
chrII.749411	65.0658	0.684481	0.282466	2.42324	0.015383	0.215943	0.665661
chrII.75024	13.9356	-0.744385	0.354507	-2.09978	0.0357484	0.302869	0.518746
chrII.760905	23.4325	-0.190868	0.334545	-0.570531	0.568318	0.829878	0.0809857
chrII.764754	160.184	0.514256	0.244809	2.10064	0.0356723	0.302869	0.518746
chrII.767653	27.8342	-0.029809	0.326039	-0.0914277	0.927153	0.978882	0.00926944
chrII.768040	13.5585	-0.192193	0.353241	-0.544084	0.586384	0.840364	0.0755324
chrII.768653	40.1276	-0.0761584	0.306696	-0.248319	0.803887	0.934065	0.0296231
chrII.770589	311.136	-0.145163	0.229865	-0.631513	0.527705	0.812333	0.0902659
chrII.774347	36.9052	0.27266	0.312489	0.872542	0.382913	0.729135	0.137192
chrII.776311	33.966	-0.144993	0.320139	-0.452904	0.650618	0.870034	0.0604639
chrII.779498	59.5337	-0.0675248	0.289443	-0.233292	0.815534	0.938265	0.0276743
chrII.782391	29.9964	-0.273659	0.324313	-0.843814	0.398774	0.74036	0.130557
chrII.784647	42.9687	-0.182809	0.303696	-0.601949	0.547208	0.819885	0.0862472
chrII.784911	79.4014	0.187264	0.288674	0.648705	0.516529	0.809317	0.0918815
chrII.786877	20.2208	-0.175638	0.342702	-0.512509	0.608295	0.852425	0.0693438
chrII.788739	139.455	0.173783	0.250113	0.694819	0.487169	0.795913	0.0991347
chrII.789003	24.567	-0.679707	0.335708	-2.02469	0.0428987	0.32139	0.492968
chrII.792155	72.3169	0.167722	0.278466	0.602307	0.54697	0.819885	0.0862472
chrII.792623	64.9802	0.318873	0.283368	1.1253	0.260463	0.63717	0.195744
chrII.798934	123.464	0.373775	0.254792	1.46698	0.14238	0.51657	0.286871
chrII.800270	57.8546	0.330877	0.287287	1.15173	0.249431	0.629259	0.201171
chrII.804420	24.6636	-0.615359	0.338592	-1.8174	0.0691553	0.386029	0.41338
chrII.804914	261.022	0.204015	0.255997	0.796942	0.425485	0.7593	0.119587
chrII.807156	33.5655	0.146316	0.318598	0.459249	0.646055	0.8683	0.0613304
chrII.80771	86.8906	0.420188	0.270454	1.55364	0.12027	0.485691	0.31364
chrII.809726	187.56	-0.0708162	0.246845	-0.286886	0.7742	0.923119	0.0347421
chrII.812257	170.693	-0.616345	0.263958	-2.33501	0.0195428	0.234737	0.629418
chrII.84295	178.648	-0.334644	0.242999	-1.37714	0.168468	0.554013	0.25648
chrII.89472	119.473	0.134257	0.254985	0.526527	0.598522	0.846733	0.0722533
chrII.90500	45.5592	0.110997	0.300497	0.369379	0.711845	0.896917	0.0472479
chrII.9158	48.0664	-0.270672	0.30405	-0.89022	0.373348	0.722893	0.140926
chrII.92210	43.3356	0.413902	0.304017	1.36144	0.173373	0.558435	0.253028
chrII.93415	11.4973	-0.582868	0.356663	-1.63423	0.102211	0.452823	0.344071
chrII.9490	47.3056	-0.679579	0.304694	-2.23036	0.0257233	0.265423	0.576061
chrII.96140	42.687	0.194957	0.302457	0.644578	0.5192	0.809971	0.0915307
chrIII.101824	39.1926	-0.0309089	0.312532	-0.0988985	0.921219	0.978137	0.00960043
chrIII.103384	13.5645	-0.361607	0.353785	-1.02211	0.30673	0.67647	0.169751
chrIII.104378	106.704	-0.0913001	0.26428	-0.345468	0.729743	0.904082	0.0437924
chrIII.105584	44.4367	0.274332	0.303686	0.903342	0.366344	0.717315	0.14429
chrIII.106859	78.7151	0.430827	0.273694	1.57412	0.11546	0.479825	0.318917
chrIII.107805	93.5291	0.237693	0.2685	0.885264	0.376014	0.724281	0.140093
chrIII.108847	55.0542	0.314134	0.290705	1.08059	0.279878	0.654112	0.184348
chrIII.11157	14.9035	-0.243485	0.352938	-0.689881	0.490269	0.797583	0.0982238
chrIII.111703	20.9351	0.266031	0.339853	0.782783	0.433754	0.76585	0.115856
chrIII.114251	65.3364	-0.0457748	0.281924	-0.162366	0.871018	0.960115	0.0176766
chrIII.114481	35.4162	-0.266212	0.314934	-0.845294	0.397947	0.739679	0.130957
chrIII.118405	24.0139	0.107158	0.332845	0.321944	0.747495	0.914994	0.0385816
chrIII.119350	11.5651	-0.218638	0.356278	-0.613672	0.539432	0.817252	0.0876442
chrIII.120552	33.4279	0.201886	0.316527	0.637816	0.523594	0.811249	0.0908456
chrIII.123443	180.685	0.484417	0.242875	1.99452	0.0460956	0.325914	0.486897
chrIII.124158	30.5776	-0.50158	0.323917	-1.54848	0.121506	0.485691	0.31364
chrIII.125014	87.1964	0.117877	0.26845	0.439102	0.660588	0.874625	0.058178
chrIII.127604	339.292	-0.164983	0.229712	-0.718217	0.472624	0.787126	0.103956
chrIII.13048	5.84906	-0.433153	0.344574	-1.25707	0.208729	0.588758	0.230063
chrIII.137085	230.68	0.280487	0.234053	1.19839	0.230765	0.611616	0.213521
chrIII.138990	34.301	-0.161873	0.320635	-0.50485	0.613664	0.854846	0.0681123
chrIII.142531	43.9067	-0.714015	0.314097	-2.27323	0.0230124	0.253697	0.595685
chrIII.143433	44.8698	0.461567	0.306837	1.50427	0.132511	0.500711	0.300413
chrIII.14570	18.7908	-0.0471971	0.344182	-0.137128	0.890929	0.966253	0.0149091
chrIII.147694	75.4919	-0.114746	0.2759	-0.415897	0.677486	0.881769	0.054645
chrIII.155103	57.2967	-0.122409	0.291612	-0.419767	0.674655	0.879566	0.0557318
chrIII.155938	16.8957	0.00121032	0.347898	0.00347894	0.997224	0.99916	0.000365171
chrIII.16	7872.17	-0.552003	0.228214	-2.4188	0.0155718	0.216704	0.664132
chrIII.160450	26.3885	-0.510792	0.330401	-1.54598	0.12211	0.486525	0.312895
chrIII.162235	20.0442	-0.290375	0.342572	-0.847632	0.396643	0.739353	0.131148
chrIII.163242	258.879	0.471906	0.236273	1.99729	0.0457933	0.325914	0.486897
chrIII.166642	16.4033	-0.791893	0.350676	-2.25819	0.0239338	0.25894	0.586802
chrIII.168187	37.1061	-0.948175	0.319861	-2.96433	0.00303341	0.11182	0.951482
chrIII.169287	39.1889	-0.41659	0.312444	-1.33333	0.182425	0.563615	0.249018
chrIII.16973	89.2952	-0.0733562	0.267705	-0.274018	0.784071	0.927327	0.032767
chrIII.172521	39.6352	0.214233	0.316067	0.677807	0.497894	0.80011	0.0968503
chrIII.173494	60.7802	0.233303	0.285193	0.818052	0.413327	0.753476	0.12293
chrIII.176531	67.972	0.179815	0.279028	0.644435	0.519294	0.809971	0.0915307
chrIII.176915	18.1765	-0.478958	0.346074	-1.38398	0.166365	0.551392	0.25854
chrIII.177329	36.9375	0.187908	0.313196	0.59997	0.548527	0.820835	0.0857441
chrIII.178244	174.69	0.603442	0.244055	2.47256	0.0134148	0.201808	0.695063
chrIII.178790	18.5371	-0.164149	0.344066	-0.477084	0.633302	0.864276	0.0633475
chrIII.179254	67.491	-0.166711	0.282285	-0.590579	0.554803	0.822158	0.0850448
chrIII.186047	61.6894	-0.0698082	0.289517	-0.24112	0.809462	0.935968	0.0287392
chrIII.190240	125.732	0.550537	0.254153	2.16616	0.0302991	0.281374	0.550717
chrIII.191620	14.5825	-0.219094	0.35253	-0.62149	0.534277	0.815189	0.0887419
chrIII.193038	44.683	-0.693097	0.305009	-2.27238	0.0230633	0.253697	0.595685
chrIII.194265	15.1263	-0.584942	0.353018	-1.65697	0.0975246	0.442018	0.354561
chrIII.197231	31.1295	-0.00955587	0.321594	-0.0297141	0.976295	0.992115	0.00343813
chrIII.200208	5.13244	-0.596252	0.338916	-1.75929	0.0785276	0.404685	0.392883
chrIII.202559	143.915	0.459723	0.247703	1.85594	0.0634618	0.376885	0.423791
chrIII.205432	14.2424	-0.343773	0.353433	-0.97267	0.330718	0.690769	0.160667
chrIII.206679	77.2961	-0.0388322	0.275267	-0.141071	0.887814	0.964945	0.0154973
chrIII.207961	26.1172	-0.00974936	0.332956	-0.0292812	0.97664	0.992155	0.00342042
chrIII.210455	51.6716	0.0184991	0.299909	0.0616823	0.950816	0.985429	0.00637476
chrIII.211627	202.164	0.527237	0.242373	2.17531	0.029607	0.279398	0.553777
chrIII.213849	18.5871	-0.232592	0.347523	-0.669285	0.503314	0.80215	0.0957444
chrIII.214801	10.434	-0.379483	0.356691	-1.0639	0.287375	0.659255	0.180946
chrIII.216424	10.9031	-0.535152	0.356565	-1.50085	0.133393	0.500711	0.300413
chrIII.22165	21.4174	-0.27778	0.338509	-0.820597	0.411876	0.75225	0.123638
chrIII.223273	51.183	0.0948116	0.301836	0.314116	0.753433	0.917148	0.0375605
chrIII.224250	139.725	0.433879	0.249123	1.74163	0.0815738	0.412379	0.384704
chrIII.224747	29.4643	0.104225	0.323316	0.322364	0.747177	0.914994	0.0385816
chrIII.225239	89.2326	0.424494	0.266609	1.5922	0.11134	0.473773	0.32443
chrIII.227833	125.715	-0.368892	0.255318	-1.44483	0.148506	0.523455	0.28112
chrIII.228759	141.326	0.581274	0.260124	2.2346	0.0254435	0.264799	0.577084
chrIII.231157	29.8485	-0.312199	0.323411	-0.965334	0.334378	0.692711	0.159448
chrIII.23399	44.039	-0.056991	0.305443	-0.186584	0.851986	0.950408	0.0220897
chrIII.236439	24.4334	-0.15231	0.333312	-0.45696	0.6477	0.869121	0.0609198
chrIII.236803	40.4267	0.0597628	0.308723	0.193581	0.846504	0.948218	0.0230918
chrIII.23858	62.7449	0.231627	0.286295	0.80905	0.418486	0.755157	0.121963
chrIII.238703	236.003	0.0865472	0.237828	0.363907	0.715928	0.898267	0.0465944
chrIII.240597	75.202	-0.0852541	0.274368	-0.310729	0.756007	0.918486	0.0369274
chrIII.242375	33.6933	-0.388135	0.321299	-1.20802	0.227041	0.609596	0.214958
chrIII.24361	104.068	-0.127877	0.263555	-0.485203	0.627533	0.861876	0.0645554
chrIII.24636	81.2152	-0.317905	0.272546	-1.16643	0.243442	0.622756	0.205682
chrIII.246644	52.4301	0.0127035	0.294406	0.0431497	0.965582	0.989288	0.00467725
chrIII.247942	8.94653	0.0311226	0.356375	0.087331	0.930408	0.979922	0.0088085
chrIII.252662	8.12704	-0.515802	0.354392	-1.45545	0.145543	0.520011	0.283987
chrIII.254211	41.2186	0.431395	0.305912	1.41019	0.158482	0.538098	0.269139
chrIII.258664	16.9291	-0.369876	0.34818	-1.06231	0.288095	0.659654	0.180684
chrIII.259959	17.1955	-0.544901	0.348172	-1.56503	0.117575	0.482218	0.316757
chrIII.262647	53.6569	-0.0361305	0.291385	-0.123996	0.901318	0.969451	0.0134742
chrIII.264486	6.83218	-0.458062	0.350974	-1.30512	0.191853	0.571828	0.242734
chrIII.264868	8.68734	-0.248675	0.355604	-0.699303	0.484363	0.793953	0.100205
chrIII.266961	57.2899	0.0745687	0.289098	0.257935	0.796457	0.929906	0.0315611
chrIII.272891	65.2908	-0.574003	0.288175	-1.99185	0.0463871	0.32749	0.484802
chrIII.273340	13.6348	-0.287763	0.353434	-0.814192	0.415535	0.754103	0.122569
chrIII.276611	9.01156	-1.17179	0.35185	-3.33036	0.000867336	0.067875	1.16829
chrIII.27779	42.9513	-0.252944	0.304344	-0.831112	0.40591	0.746188	0.127152
chrIII.279865	17.2564	-0.468603	0.348857	-1.34325	0.179191	0.562926	0.249549
chrIII.286476	41.6734	-0.118405	0.304709	-0.388584	0.697584	0.889103	0.051048
chrIII.289300	32.6153	-0.196322	0.319082	-0.61527	0.538376	0.816142	0.0882343
chrIII.28977	131.595	-0.331409	0.252023	-1.315	0.188511	0.568117	0.245562
chrIII.292519	12.1794	-0.477884	0.355885	-1.3428	0.179335	0.562926	0.249549
chrIII.294738	10.74	-0.604793	0.35669	-1.69557	0.0899672	0.42433	0.372297
chrIII.295168	18.539	-0.509344	0.346217	-1.47117	0.141244	0.513606	0.28937
chrIII.295388	72.5238	0.0434999	0.279126	0.155843	0.876157	0.961747	0.016939
chrIII.299040	207.858	0.504263	0.241103	2.09148	0.036485	0.303336	0.518076
chrIII.303019	19.9669	-0.349656	0.342382	-1.02125	0.307138	0.67647	0.169751
chrIII.305704	81.7112	0.392059	0.269756	1.45338	0.146117	0.520224	0.28381
chrIII.307338	278.789	-0.0400563	0.250129	-0.160142	0.872769	0.960186	0.0176447
chrIII.308140	12.1345	-0.477573	0.355979	-1.34158	0.179734	0.562926	0.249549
chrIII.310768	22.1661	-0.0328727	0.338098	-0.0972285	0.922545	0.978268	0.0095421
chrIII.31198	17.579	-0.349424	0.348659	-1.00219	0.31625	0.680845	0.166952
chrIII.315755	121.526	-0.661588	0.281021	-2.35423	0.0185612	0.231608	0.635247
chrIII.35426	5.99826	-0.59376	0.346191	-1.71512	0.0863229	0.418655	0.378143
chrIII.38868	63.5502	-0.369723	0.284072	-1.30151	0.193083	0.573019	0.241831
chrIII.39471	105.962	0.104344	0.259064	0.402774	0.687115	0.883453	0.0538167
chrIII.41903	65.385	-0.634332	0.28544	-2.22229	0.0262637	0.268129	0.571656
chrIII.46942	77.8851	0.200815	0.274214	0.732329	0.463968	0.783135	0.106163
chrIII.48440	18.4664	-0.154724	0.344085	-0.449666	0.652951	0.870448	0.0602572
chrIII.50288	139.066	-0.181977	0.252543	-0.720578	0.471169	0.785662	0.104765
chrIII.52404	17.7454	-0.16015	0.347057	-0.46145	0.644476	0.86791	0.0615254
chrIII.58762	45.7004	-0.411489	0.302186	-1.36171	0.17329	0.558435	0.253028
chrIII.61237	45.5068	-0.0581502	0.301854	-0.192643	0.847238	0.94882	0.022816
chrIII.61469	38.5071	-0.264898	0.30995	-0.854645	0.392748	0.736249	0.132975
chrIII.65615	24.6447	0.000158414	0.33138	0.000478043	0.999619	0.999902	4.27325e-05
chrIII.71520	47.5737	0.242658	0.298586	0.812688	0.416397	0.754103	0.122569
chrIII.74082	54.3627	-0.0675946	0.293663	-0.230177	0.817954	0.938265	0.0276743
chrIII.74492	26.897	0.094613	0.328713	0.287829	0.773478	0.923119	0.0347421
chrIII.748	325.813	-0.862402	0.272321	-3.16686	0.00154097	0.081773	1.08739
chrIII.75845	65.1222	-0.115462	0.282719	-0.408396	0.682983	0.882673	0.0541999
chrIII.78105	407.747	0.62787	0.236822	2.65123	0.00801982	0.169129	0.771782
chrIII.78907	75.3028	0.55959	0.278675	2.00804	0.0446393	0.325555	0.487376
chrIII.90755	95.8179	0.0134566	0.266243	0.0505425	0.95969	0.987364	0.00552277
chrIII.94380	9.55005	-0.369256	0.356561	-1.03561	0.300386	0.670317	0.17372
chrIII.96002	51.6038	-0.344554	0.2984	-1.15467	0.248224	0.627578	0.202333
chrIV.1002236	52.9761	-0.210794	0.304245	-0.692844	0.488408	0.79653	0.0987978
chrIV.1005339	320.608	0.78918	0.237549	3.32218	0.000893172	0.067875	1.16829
chrIV.1008591	67.6686	-0.370573	0.281107	-1.31826	0.187415	0.567108	0.246334
chrIV.1009894	60.8974	0.686378	0.293661	2.33731	0.0194229	0.233931	0.630912
chrIV.101096	80.5656	0.452626	0.271044	1.66994	0.0949316	0.435765	0.360748
chrIV.1011434	2449.18	-0.453651	0.262079	-1.73097	0.0834574	0.414671	0.382297
chrIV.10126	21.2606	-0.200115	0.339331	-0.589733	0.555369	0.822158	0.0850448
chrIV.1013682	172.159	0.72638	0.243949	2.97759	0.00290523	0.111751	0.951748
chrIV.1017117	19.4585	-0.508872	0.344364	-1.47772	0.139483	0.511051	0.291536
chrIV.1017633	7.18454	-0.268288	0.353092	-0.759824	0.44736	0.770491	0.113232
chrIV.1020424	48.8522	-0.0792217	0.301748	-0.262543	0.792903	0.929352	0.0318199
chrIV.1022458	85.0486	0.504339	0.270172	1.86673	0.0619388	0.372481	0.428896
chrIV.1023087	38.3536	-0.139831	0.309729	-0.451462	0.651657	0.870034	0.0604639
chrIV.1030290	25.2657	-0.202813	0.338598	-0.598978	0.549187	0.820844	0.0857394
chrIV.1031734	74.5743	0.352982	0.280407	1.25882	0.208095	0.587656	0.230877
chrIV.1032128	94.8995	0.235239	0.263958	0.891199	0.372823	0.722456	0.141189
chrIV.103417	62.2086	0.49284	0.284397	1.73293	0.083108	0.414671	0.382297
chrIV.1037000	95.8594	0.354102	0.265034	1.33606	0.181529	0.563272	0.249281
chrIV.1039555	8.49667	-0.447797	0.355417	-1.25992	0.207697	0.587168	0.231237
chrIV.104682	119.9	0.774128	0.260828	2.96796	0.0029978	0.11182	0.951482
chrIV.1049525	115.568	0.615261	0.259553	2.37046	0.0177657	0.22882	0.640506
chrIV.1050250	31.216	-0.158578	0.322999	-0.490954	0.623459	0.859087	0.065963
chrIV.1052286	41.941	0.127165	0.30461	0.417469	0.676335	0.88128	0.0548861
chrIV.1054928	60.3115	-0.073191	0.285901	-0.256002	0.79795	0.930809	0.0311394
chrIV.1055897	118.606	0.591629	0.262357	2.25506	0.0241298	0.25894	0.586802
chrIV.1056148	173.42	0.619475	0.25942	2.38792	0.0169441	0.222952	0.651789
chrIV.1057849	38.0557	-0.158771	0.319258	-0.497313	0.618968	0.856937	0.067051
chrIV.1058977	40.5981	0.124863	0.30715	0.406522	0.684359	0.883082	0.0539991
chrIV.1059391	47.7427	-0.292858	0.298076	-0.982495	0.325856	0.686844	0.163142
chrIV.1062864	32.7598	-0.113039	0.318155	-0.355295	0.722368	0.900779	0.0453817
chrIV.1063144	15.4571	-0.23144	0.350259	-0.660767	0.508762	0.805134	0.0941321
chrIV.1067496	51.2016	-0.0864192	0.293678	-0.294265	0.768556	0.922764	0.0349096
chrIV.106875	24.1599	-0.0798339	0.335752	-0.237776	0.812055	0.936417	0.0285306
chrIV.1080340	1164.3	0.14181	0.241444	0.587341	0.556974	0.823094	0.0845506
chrIV.1084610	20.5815	-0.0143645	0.340159	-0.0422288	0.966316	0.989288	0.00467725
chrIV.1084890	37.6796	-0.183576	0.310624	-0.59099	0.554527	0.822158	0.0850448
chrIV.1087042	27.8612	-0.134114	0.325996	-0.411398	0.680781	0.882673	0.0541999
chrIV.1087372	25.5082	0.320888	0.329668	0.973367	0.330371	0.690632	0.160753
chrIV.1090151	62.7671	0.152883	0.284428	0.53751	0.590915	0.842669	0.0743429
chrIV.1092580	16.299	-0.010894	0.352721	-0.0308857	0.975361	0.991682	0.00362737
chrIV.1093606	9.17337	-0.102235	0.355532	-0.287555	0.773688	0.923119	0.0347421
chrIV.1095267	20.1273	-0.233789	0.344499	-0.678635	0.497369	0.799699	0.0970736
chrIV.1101956	11.6086	-0.421953	0.355961	-1.18539	0.235863	0.61467	0.211358
chrIV.1103556	71.1373	-0.00150429	0.278132	-0.00540857	0.995685	0.99916	0.000365171
chrIV.1105904	62.4108	0.378674	0.285272	1.32741	0.184373	0.564286	0.248501
chrIV.1108139	53.6426	0.0795855	0.293569	0.271096	0.786317	0.927759	0.032565
chrIV.1108507	18.4098	-0.360695	0.344753	-1.04624	0.295449	0.667006	0.17587
chrIV.1110039	41.756	-0.421602	0.306075	-1.37745	0.168374	0.554013	0.25648
chrIV.111173	26.4154	0.132108	0.332098	0.3978	0.690778	0.884946	0.0530833
chrIV.1112319	65.6568	-0.129528	0.28543	-0.453798	0.649974	0.869792	0.0605845
chrIV.1114074	37.546	0.0626281	0.312301	0.200538	0.84106	0.946495	0.0238819
chrIV.1116730	31.1669	-0.291076	0.323155	-0.90073	0.367732	0.717859	0.143961
chrIV.1116975	56.8662	-0.164645	0.291564	-0.564695	0.572281	0.832393	0.0796715
chrIV.1120264	72.6629	-0.00471973	0.276569	-0.0170653	0.986385	0.994623	0.00234137
chrIV.1125116	11.736	0.216328	0.355775	0.608047	0.543156	0.819857	0.0862618
chrIV.1126082	52.6413	-0.085468	0.292084	-0.292614	0.769817	0.923119	0.0347421
chrIV.1127618	23.4442	-0.0198873	0.334873	-0.0593876	0.952643	0.9855	0.00634327
chrIV.1129384	56.7636	-0.0470502	0.288561	-0.163051	0.870478	0.960115	0.0176766
chrIV.1130827	47.8511	-0.326123	0.300419	-1.08556	0.277673	0.653202	0.184952
chrIV.1135471	22.2756	-1.04487	0.34313	-3.04512	0.00232588	0.10115	0.995036
chrIV.1140595	185.741	0.591634	0.240206	2.46303	0.0137769	0.20459	0.689116
chrIV.114386	17.1876	-0.031133	0.346746	-0.0897863	0.928457	0.978945	0.0092419
chrIV.1146095	40.1024	0.229235	0.306539	0.747818	0.45457	0.775032	0.11068
chrIV.1150554	50.24	-0.0735829	0.298581	-0.246442	0.80534	0.934628	0.0293611
chrIV.1153667	10.7359	-0.0242379	0.356364	-0.0680143	0.945774	0.985254	0.00645177
chrIV.1156193	243.605	-0.594442	0.236683	-2.51155	0.0120203	0.194785	0.710445
chrIV.1157293	201.232	0.19497	0.239133	0.815321	0.414888	0.754103	0.122569
chrIV.1159294	73.0718	0.577563	0.283231	2.03919	0.0414308	0.316566	0.499536
chrIV.115989	32.7629	-0.0672919	0.319988	-0.210295	0.833437	0.942766	0.0255961
chrIV.1161684	59.0388	0.195064	0.289946	0.672759	0.501101	0.801813	0.0959269
chrIV.1166462	495.894	0.482457	0.235662	2.04724	0.0406344	0.314489	0.502394
chrIV.1168853	25.2728	-0.0541676	0.332336	-0.162991	0.870526	0.960115	0.0176766
chrIV.116962	35.9135	-0.680888	0.316516	-2.1512	0.0314608	0.285036	0.545101
chrIV.1172069	164.743	0.419172	0.244217	1.71639	0.08609	0.418655	0.378143
chrIV.117289	142.069	0.346548	0.248684	1.39353	0.16346	0.545431	0.26326
chrIV.1174284	91.4615	0.626476	0.265222	2.36208	0.0181725	0.230156	0.637977
chrIV.1178234	60.1238	-0.201582	0.286107	-0.704567	0.48108	0.792067	0.101238
chrIV.1181378	56.0295	0.356563	0.292522	1.21893	0.222872	0.605314	0.218019
chrIV.1184462	126.269	0.638774	0.263997	2.41963	0.0155363	0.216704	0.664132
chrIV.1185900	21.9048	-0.130735	0.337906	-0.386898	0.698832	0.889707	0.050753
chrIV.1189719	157.116	0.0189268	0.245459	0.0771077	0.938538	0.983449	0.00724835
chrIV.1195167	240.99	0.298878	0.238856	1.25129	0.21083	0.592606	0.227234
chrIV.1196307	121.496	-0.208089	0.254707	-0.816974	0.413943	0.754103	0.122569
chrIV.1198835	30.5836	-0.0209795	0.321288	-0.0652981	0.947937	0.985297	0.00643268
chrIV.1201298	10.6119	-0.784429	0.356367	-2.20118	0.0277231	0.273428	0.563157
chrIV.1201644	32.3347	-0.410804	0.320137	-1.28321	0.199417	0.578788	0.237481
chrIV.1204221	43.636	0.250776	0.302507	0.828993	0.407109	0.747433	0.126428
chrIV.1206445	23.3148	-0.125022	0.335068	-0.373123	0.709057	0.895251	0.0480551
chrIV.1213666	52.4414	0.502872	0.295505	1.70174	0.0888044	0.423572	0.373072
chrIV.1217607	112.278	0.362461	0.257862	1.40564	0.159831	0.539616	0.267915
chrIV.121787	56.2917	0.116746	0.290687	0.40162	0.687964	0.883793	0.0536495
chrIV.1219124	42.6004	0.272096	0.303222	0.897349	0.369533	0.719256	0.143117
chrIV.1222451	36.9946	0.385868	0.313741	1.22989	0.218737	0.602213	0.22025
chrIV.1224386	32.402	-0.361418	0.322896	-1.1193	0.26301	0.638136	0.195086
chrIV.1226569	14.722	0.00618644	0.352244	0.0175629	0.985988	0.994623	0.00234137
chrIV.1228331	45.7284	-0.102457	0.300909	-0.340493	0.733485	0.90681	0.0424837
chrIV.1229102	11.6412	-0.712467	0.356352	-1.99934	0.0455721	0.325914	0.486897
chrIV.1229633	35.9327	0.209133	0.316417	0.660942	0.508649	0.805134	0.0941321
chrIV.1233783	77.7933	0.57164	0.278199	2.05479	0.0398996	0.312784	0.504755
chrIV.1236201	96.344	0.338913	0.263532	1.28604	0.198428	0.57832	0.237832
chrIV.123666	28.492	-0.375723	0.32815	-1.14497	0.25222	0.632677	0.198818
chrIV.1237974	44.9874	-0.0951791	0.307707	-0.309317	0.75708	0.918809	0.0367749
chrIV.1239798	69.1502	-0.0302382	0.278382	-0.108621	0.913503	0.973368	0.0117227
chrIV.1240907	30.8204	-0.371604	0.321923	-1.15433	0.248367	0.62761	0.20231
chrIV.1245877	103.318	0.336706	0.259954	1.29525	0.195233	0.575289	0.240114
chrIV.1249969	14.8856	-0.415205	0.351655	-1.18072	0.237715	0.615511	0.210764
chrIV.1251671	28.9068	0.148243	0.324665	0.456604	0.647956	0.869161	0.0608998
chrIV.125168	9.53355	-0.473074	0.356343	-1.32758	0.184316	0.564286	0.248501
chrIV.1256881	105.762	-0.230922	0.263976	-0.874784	0.381692	0.72767	0.138065
chrIV.1258473	136.324	0.288949	0.265473	1.08843	0.276404	0.653091	0.185026
chrIV.1259674	23.1578	-0.287735	0.336403	-0.855329	0.392369	0.736111	0.133057
chrIV.1261393	72.7066	0.379796	0.280161	1.35564	0.175215	0.559679	0.252061
chrIV.1263002	284.207	0.174539	0.239662	0.728273	0.466447	0.783741	0.105828
chrIV.126456	104.39	-0.78927	0.26795	-2.94558	0.00322347	0.112376	0.949326
chrIV.1266909	77.8341	0.310924	0.272261	1.14201	0.253451	0.632677	0.198818
chrIV.1267202	55.4352	-0.167373	0.296013	-0.565427	0.571784	0.832171	0.0797874
chrIV.1269676	33.1235	-0.272676	0.317722	-0.858221	0.39077	0.736025	0.133107
chrIV.1273953	258.25	0.541591	0.231114	2.34339	0.0191092	0.233616	0.631497
chrIV.1276237	17.0531	-0.289381	0.351871	-0.822405	0.410847	0.751395	0.124132
chrIV.1277355	92.4276	-0.167666	0.271825	-0.616814	0.537357	0.816006	0.0883068
chrIV.1278691	177.259	-0.00930838	0.24792	-0.0375459	0.97005	0.990495	0.00414788
chrIV.1288034	34.0731	-0.0621417	0.315197	-0.197152	0.843709	0.947229	0.0235452
chrIV.1289188	41.3824	-0.634443	0.308594	-2.05592	0.0397904	0.312784	0.504755
chrIV.1293165	26.252	-0.337069	0.330103	-1.0211	0.307206	0.67647	0.169751
chrIV.1294437	53.3765	0.177102	0.302544	0.585375	0.558296	0.824076	0.0840327
chrIV.1296861	69.8908	0.205001	0.278574	0.735894	0.461795	0.781668	0.106977
chrIV.1298210	15.7808	-0.342673	0.349827	-0.979549	0.327309	0.687621	0.162651
chrIV.129998	52.5524	-0.293662	0.293781	-0.999597	0.317505	0.682605	0.165831
chrIV.1300981	30.7107	-0.0784868	0.320545	-0.244854	0.80657	0.93492	0.0292256
chrIV.1301291	85.2031	0.175866	0.268734	0.654423	0.512839	0.807599	0.0928044
chrIV.1302517	39.5237	-0.237876	0.309698	-0.768091	0.442433	0.769359	0.113871
chrIV.130510	44.5394	-0.568797	0.309134	-1.83997	0.0657729	0.380549	0.419589
chrIV.1311808	14.1206	0.227567	0.355569	0.640009	0.522167	0.811249	0.0908456
chrIV.1317879	11.2985	-0.4829	0.356402	-1.35493	0.175439	0.559679	0.252061
chrIV.1319253	51.5126	0.0876301	0.296858	0.295192	0.767847	0.922668	0.0349543
chrIV.1321945	20.2949	-0.576407	0.342517	-1.68286	0.0924025	0.429463	0.367075
chrIV.1325321	15.6892	0.126289	0.351515	0.359271	0.719393	0.899287	0.0461015
chrIV.132751	518.244	-0.16468	0.231221	-0.71222	0.476328	0.788391	0.103258
chrIV.1328558	43.0021	-0.691583	0.311587	-2.21955	0.0264493	0.268201	0.57154
chrIV.1330959	13.6558	-0.282274	0.354788	-0.795614	0.426257	0.760396	0.11896
chrIV.1339440	25.0369	0.472433	0.332556	1.42061	0.15543	0.534885	0.271739
chrIV.1342231	156.532	0.816764	0.245837	3.32239	0.00089251	0.067875	1.16829
chrIV.1345066	217.841	0.0678455	0.239951	0.282748	0.77737	0.923893	0.0343781
chrIV.134733	131.817	0.247154	0.252131	0.980261	0.326957	0.687621	0.162651
chrIV.1350019	24.5024	-0.258315	0.339919	-0.759931	0.447296	0.770491	0.113232
chrIV.1352362	20.884	-0.235321	0.341448	-0.689186	0.490706	0.797583	0.0982238
chrIV.1353038	4.81042	-0.378341	0.332344	-1.1384	0.254953	0.633317	0.198379
chrIV.1353547	60.6448	-0.084817	0.285059	-0.297542	0.766053	0.922288	0.0351334
chrIV.1355582	28.8823	-0.300265	0.324862	-0.924286	0.355337	0.711172	0.148025
chrIV.135565	24.376	-0.20488	0.334164	-0.613112	0.539803	0.817376	0.0875783
chrIV.1357432	38.6404	-0.711248	0.316164	-2.24962	0.0244733	0.25974	0.585461
chrIV.1358939	143.992	0.394018	0.24989	1.57677	0.114849	0.478756	0.319886
chrIV.1359474	224.374	0.0874483	0.238906	0.366036	0.714339	0.898084	0.046683
chrIV.1360850	17.1221	-0.688833	0.349001	-1.97373	0.0484129	0.331285	0.479798
chrIV.1362321	258.692	0.264673	0.234553	1.12842	0.259145	0.636711	0.196058
chrIV.1364870	42.8934	-0.0696004	0.303516	-0.229314	0.818625	0.938265	0.0276743
chrIV.13668	46.0934	0.0183325	0.299806	0.0611478	0.951242	0.985429	0.00637476
chrIV.1366867	100.101	0.269029	0.263734	1.02008	0.307693	0.676934	0.169453
chrIV.1369476	176.981	-0.103982	0.243919	-0.426299	0.66989	0.877141	0.0569304
chrIV.137533	188.049	-0.185918	0.256903	-0.723692	0.469255	0.784365	0.105482
chrIV.137875	347.314	0.185306	0.237573	0.779995	0.435394	0.766223	0.115645
chrIV.1382105	15.3367	-0.300719	0.350859	-0.857093	0.391393	0.736025	0.133107
chrIV.1383531	116.705	0.297816	0.256407	1.1615	0.245439	0.624789	0.204267
chrIV.1385306	34.9273	0.451952	0.313116	1.4434	0.148908	0.523498	0.281085
chrIV.1385824	80.0062	0.00731879	0.271966	0.0269107	0.978531	0.992299	0.00335762
chrIV.1386562	42.0563	-0.137071	0.304478	-0.450183	0.652579	0.870448	0.0602572
chrIV.1388376	35.2421	-0.55729	0.318885	-1.74762	0.0805297	0.410642	0.386537
chrIV.1393220	6.45317	-0.530677	0.349054	-1.52033	0.128429	0.496112	0.304421
chrIV.1394846	55.6782	0.402226	0.296913	1.35469	0.175515	0.559679	0.252061
chrIV.1398794	22.6128	-0.186508	0.337552	-0.552531	0.580584	0.838324	0.0765881
chrIV.1401299	77.6844	0.396476	0.279961	1.41618	0.156723	0.536762	0.270218
chrIV.1402569	63.5984	-0.00720963	0.289213	-0.0249284	0.980112	0.992792	0.00314174
chrIV.1404277	30.9338	0.0974433	0.32069	0.303856	0.761238	0.919149	0.0366139
chrIV.1405917	51.8125	0.224884	0.295323	0.761485	0.446367	0.770491	0.113232
chrIV.1411914	43.9195	-0.120631	0.301727	-0.3998	0.689304	0.884382	0.0533601
chrIV.1412176	18.9028	-0.0556108	0.343671	-0.161814	0.871452	0.960115	0.0176766
chrIV.1414367	120.616	0.340973	0.254072	1.34204	0.179584	0.562926	0.249549
chrIV.1417163	11.1869	-0.45839	0.356567	-1.28557	0.198594	0.57832	0.237832
chrIV.141790	110.279	0.47715	0.26082	1.82942	0.0673366	0.382693	0.417149
chrIV.1420924	77.693	0.39458	0.283598	1.39134	0.164123	0.546209	0.262641
chrIV.1422559	17.4	-0.478539	0.348635	-1.37261	0.169875	0.554996	0.25571
chrIV.1427231	25.7175	0.0773341	0.330117	0.234263	0.814781	0.938265	0.0276743
chrIV.1428142	34.6926	-0.186363	0.314961	-0.591703	0.554049	0.822158	0.0850448
chrIV.1429033	227.754	0.446891	0.24326	1.83709	0.0661962	0.380549	0.419589
chrIV.1430823	68.9631	0.816969	0.280034	2.91739	0.00352978	0.117554	0.929763
chrIV.1434353	91.4064	-0.181331	0.272712	-0.664918	0.506103	0.803958	0.0947665
chrIV.1435976	30.0015	0.114416	0.321217	0.356194	0.721695	0.900779	0.0453817
chrIV.1436690	24.6692	-0.00182062	0.333119	-0.00546536	0.995639	0.99916	0.000365171
chrIV.1441210	18.69	-0.375668	0.3481	-1.0792	0.2805	0.654112	0.184348
chrIV.1443443	19.4248	-0.440678	0.343656	-1.28232	0.199729	0.578788	0.237481
chrIV.1445583	194.206	0.458343	0.242056	1.89354	0.0582863	0.362712	0.440438
chrIV.1447028	81.5197	0.0243772	0.271539	0.089774	0.928467	0.978945	0.0092419
chrIV.1450890	165.278	-0.018532	0.248145	-0.0746822	0.940468	0.983864	0.00706476
chrIV.1454628	67.9579	0.254985	0.279381	0.912678	0.361412	0.71527	0.14553
chrIV.145556	31.6092	0.0457838	0.322989	0.14175	0.887277	0.964945	0.0154973
chrIV.1455938	15.5001	-0.315804	0.350861	-0.900083	0.368076	0.718158	0.14378
chrIV.1456352	15.1674	-0.275082	0.351898	-0.781709	0.434386	0.766223	0.115645
chrIV.1459467	398.956	0.39766	0.230397	1.72598	0.0843511	0.416017	0.380889
chrIV.1461612	31.7798	-0.0518761	0.323081	-0.160567	0.872434	0.960115	0.0176766
chrIV.1462000	22.7434	-0.258636	0.336638	-0.76829	0.442315	0.769359	0.113871
chrIV.1465955	179.847	0.439881	0.243088	1.80956	0.0703647	0.387973	0.411199
chrIV.1468471	131.666	0.287948	0.254135	1.13305	0.257192	0.634651	0.197465
chrIV.1473059	63.366	0.205864	0.282064	0.729847	0.465484	0.783578	0.105918
chrIV.1474751	43.0287	-0.0074344	0.303863	-0.0244663	0.980481	0.992792	0.00314174
chrIV.1476979	98.0822	0.236738	0.263679	0.897826	0.369278	0.719256	0.143117
chrIV.1478365	48.1786	0.147302	0.296855	0.496208	0.619748	0.857213	0.0669114
chrIV.148008	82.4793	0.0563523	0.274369	0.205389	0.837268	0.944666	0.0247218
chrIV.1480196	49.927	0.37671	0.301475	1.24956	0.211461	0.593267	0.22675
chrIV.1483520	75.5359	0.102382	0.275039	0.372245	0.709711	0.895764	0.0478065
chrIV.1485280	11.7401	-0.343953	0.355762	-0.966807	0.33364	0.691853	0.159986
chrIV.1487370	15.3003	-0.130478	0.352916	-0.369713	0.711597	0.896917	0.0472479
chrIV.1489046	49.6453	-0.530324	0.301522	-1.75883	0.0786072	0.404685	0.392883
chrIV.1489812	413.701	-0.212818	0.258765	-0.822438	0.410828	0.751395	0.124132
chrIV.149036	35.9206	0.332366	0.313806	1.05914	0.289534	0.659821	0.180574
chrIV.1490802	57.3159	-0.915714	0.294039	-3.11426	0.00184408	0.0899083	1.0462
chrIV.1493124	84.0618	0.00963136	0.270358	0.0356245	0.971582	0.990661	0.00407511
chrIV.1494015	54.995	0.197818	0.297281	0.665424	0.505779	0.803958	0.0947665
chrIV.1495882	44.8608	-0.409948	0.304094	-1.3481	0.177626	0.562926	0.249549
chrIV.1496600	145.871	0.489753	0.251448	1.94773	0.0514467	0.341402	0.466734
chrIV.1502674	47.5565	-0.182444	0.301064	-0.605997	0.544517	0.819857	0.0862618
chrIV.1507311	180.993	0.232588	0.241078	0.964784	0.334653	0.692984	0.159277
chrIV.1509661	120.929	0.331092	0.25934	1.27667	0.201719	0.581551	0.235412
chrIV.1510665	35.888	0.128443	0.317108	0.405044	0.685445	0.883292	0.0538956
chrIV.1514729	16.9241	0.363524	0.34774	1.04539	0.295843	0.667184	0.175755
chrIV.1519458	4.39601	-0.327826	0.332274	-0.986613	0.323833	0.685271	0.164138
chrIV.1523670	80.547	0.408188	0.277129	1.47292	0.140773	0.513161	0.289746
chrIV.1524598	348.291	-0.89053	0.280221	-3.17796	0.00148314	0.081451	1.0891
chrIV.155960	108.046	-0.13318	0.26194	-0.508436	0.611148	0.853944	0.0685704
chrIV.15776	30.6969	0.553944	0.320234	1.72981	0.083664	0.414675	0.382292
chrIV.159327	40.3736	-0.627205	0.312928	-2.00431	0.0450367	0.325572	0.487353
chrIV.160808	26.4465	-0.295604	0.329526	-0.897059	0.369687	0.719257	0.143116
chrIV.161453	24.6655	-0.399398	0.333099	-1.19904	0.230514	0.611616	0.213521
chrIV.163208	9.65066	0.0298623	0.356691	0.0837203	0.933279	0.980403	0.00859528
chrIV.164091	80.1138	0.276618	0.270762	1.02163	0.306957	0.67647	0.169751
chrIV.167306	49.8242	0.491895	0.296508	1.65896	0.0971236	0.441629	0.354943
chrIV.167556	31.2158	0.217941	0.319318	0.682523	0.494908	0.799431	0.0972192
chrIV.169622	57.8299	-0.252876	0.291284	-0.868143	0.385316	0.730451	0.136409
chrIV.172208	20.8875	-0.236101	0.340902	-0.692579	0.488574	0.79653	0.0987978
chrIV.174621	36.4027	-0.322014	0.313124	-1.02839	0.303766	0.673539	0.171637
chrIV.176420	50.8366	0.179566	0.293667	0.611462	0.540894	0.818032	0.0872295
chrIV.183053	49.6335	0.436745	0.295926	1.47586	0.139981	0.511934	0.290786
chrIV.184729	24.7958	-0.512862	0.335858	-1.52702	0.126757	0.493974	0.306296
chrIV.190638	16.328	-0.547496	0.349568	-1.56621	0.117301	0.482218	0.316757
chrIV.192399	53.6041	-0.238507	0.29691	-0.803296	0.421804	0.756338	0.121284
chrIV.198459	17.9983	-0.540197	0.346644	-1.55836	0.119147	0.483632	0.315485
chrIV.19951	99.1494	0.654059	0.261638	2.49986	0.0124241	0.197355	0.704751
chrIV.199766	78.2291	0.211402	0.272074	0.777003	0.437157	0.767446	0.114952
chrIV.20262	78.568	0.7785	0.273914	2.84213	0.0044813	0.132072	0.87919
chrIV.202623	120.434	0.483898	0.263165	1.83876	0.0659503	0.380549	0.419589
chrIV.205209	44.8836	-0.097627	0.30084	-0.324515	0.745548	0.914552	0.0387917
chrIV.210631	16.51	-0.543884	0.351513	-1.54726	0.1218	0.485691	0.31364
chrIV.211130	73.6842	0.210604	0.277621	0.758602	0.44809	0.770594	0.113175
chrIV.212070	117.147	0.54458	0.256257	2.12513	0.0335754	0.294973	0.530218
chrIV.212473	46.0947	0.466077	0.302416	1.54118	0.123273	0.48794	0.311634
chrIV.212822	149.639	0.502014	0.247568	2.02779	0.0425819	0.321294	0.493098
chrIV.215745	25.1671	-0.37509	0.331783	-1.13053	0.258253	0.636277	0.196354
chrIV.217194	90.4056	0.14189	0.265813	0.533798	0.593481	0.843911	0.0737033
chrIV.219383	44.1466	0.293137	0.30238	0.969431	0.33233	0.691534	0.160187
chrIV.221273	74.5942	0.315186	0.274347	1.14886	0.250614	0.630977	0.199987
chrIV.221841	66.271	-0.344235	0.291444	-1.18113	0.23755	0.615511	0.210764
chrIV.223810	20.1088	-0.170348	0.340982	-0.49958	0.617371	0.856445	0.0673007
chrIV.22461	23.6859	-0.209533	0.337207	-0.621377	0.534351	0.815189	0.0887419
chrIV.228892	140.913	0.145431	0.249248	0.583479	0.559571	0.824586	0.0837642
chrIV.229518	177.81	-0.0460623	0.241279	-0.190909	0.848597	0.949021	0.0227241
chrIV.230550	174.809	0.423489	0.243003	1.74273	0.0813809	0.41237	0.384713
chrIV.232347	8.12665	-0.400345	0.35445	-1.12948	0.258694	0.636711	0.196058
chrIV.235960	65.5741	0.195724	0.284818	0.687189	0.491963	0.797932	0.098034
chrIV.238735	44.5299	0.443932	0.305293	1.45412	0.145913	0.520011	0.283987
chrIV.239918	103.299	0.914145	0.26392	3.46371	0.000532774	0.0562446	1.24992
chrIV.241193	59.7194	0.167175	0.287189	0.582107	0.560495	0.82501	0.0835407
chrIV.242093	19.8768	-0.213275	0.341332	-0.624832	0.532081	0.813881	0.0894393
chrIV.244950	15.9263	-0.0436206	0.349936	-0.124653	0.900798	0.969451	0.0134742
chrIV.245614	17.6431	0.20356	0.348496	0.584111	0.559146	0.824211	0.0839616
chrIV.248014	141.377	0.124718	0.248222	0.502444	0.615355	0.855661	0.0676981
chrIV.251312	35.9211	-0.166561	0.316708	-0.525914	0.598948	0.846733	0.0722533
chrIV.255798	7.9231	-0.609581	0.354215	-1.72094	0.0852626	0.417579	0.379261
chrIV.258630	54.3961	0.225763	0.29828	0.756882	0.449121	0.770993	0.112949
chrIV.264164	61.1669	-0.532645	0.288306	-1.8475	0.064675	0.380549	0.419589
chrIV.265044	54.1903	-0.178295	0.295301	-0.603775	0.545993	0.819857	0.0862618
chrIV.271967	75.9809	-0.0880318	0.278061	-0.316592	0.751553	0.916117	0.0380491
chrIV.272207	60.7673	0.0409994	0.288306	0.142208	0.886916	0.964838	0.0155456
chrIV.274915	157.624	0.792548	0.246109	3.22031	0.0012805	0.0763259	1.11733
chrIV.276638	57.3498	-0.127079	0.289587	-0.43883	0.660785	0.874625	0.058178
chrIV.281909	8.44181	-0.78227	0.354284	-2.20803	0.0272421	0.271802	0.565747
chrIV.283210	38.5289	0.0112218	0.309122	0.0363021	0.971041	0.990555	0.00412143
chrIV.285200	33.1552	-0.0944285	0.31737	-0.297534	0.766059	0.922288	0.0351334
chrIV.286744	314.412	0.385899	0.238204	1.62004	0.105224	0.458598	0.338567
chrIV.289662	42.9149	0.145066	0.31265	0.463989	0.642656	0.867594	0.0616833
chrIV.292570	78.1653	0.149376	0.279383	0.534663	0.592883	0.843605	0.0738608
chrIV.294860	9.32165	0.188795	0.356606	0.529422	0.596513	0.846228	0.0725124
chrIV.301039	16.7428	-0.20945	0.348315	-0.601325	0.547624	0.819992	0.0861903
chrIV.302233	198.571	0.504869	0.238437	2.11741	0.0342251	0.297789	0.526091
chrIV.304845	21.5536	-0.414938	0.338778	-1.22481	0.220648	0.604334	0.218723
chrIV.307813	117.486	0.384312	0.259145	1.483	0.138075	0.508203	0.293963
chrIV.309336	122.807	0.0617757	0.255954	0.241354	0.80928	0.935968	0.0287392
chrIV.310180	91.744	-0.117235	0.265566	-0.441454	0.658884	0.873246	0.0588636
chrIV.314166	26.5498	-0.595882	0.339926	-1.75298	0.079606	0.408097	0.389237
chrIV.32059	30.9547	-0.235781	0.322258	-0.731653	0.46438	0.78354	0.105939
chrIV.322983	10.7556	-0.419434	0.356637	-1.17608	0.239563	0.617315	0.209493
chrIV.323648	16.4124	0.0537629	0.349762	0.153713	0.877836	0.962308	0.0166858
chrIV.326211	12.5408	-0.251797	0.355433	-0.708425	0.478682	0.789735	0.102519
chrIV.327437	5.20134	-0.593986	0.337197	-1.76154	0.0781468	0.404037	0.393579
chrIV.329454	31.9629	-0.111335	0.318499	-0.34956	0.726669	0.902214	0.0446903
chrIV.330514	127.055	0.526227	0.257977	2.03982	0.0413686	0.316566	0.499536
chrIV.330843	215.335	0.596872	0.24417	2.44449	0.0145055	0.209564	0.678683
chrIV.332996	23.7094	-0.151104	0.335183	-0.450811	0.652126	0.870402	0.06028
chrIV.337303	16.247	-0.230699	0.349045	-0.660944	0.508648	0.805134	0.0941321
chrIV.338116	12.1572	-0.195384	0.356397	-0.54822	0.583541	0.839338	0.0760629
chrIV.340248	27.4262	-0.155584	0.32806	-0.474254	0.635319	0.864276	0.0633475
chrIV.34045	9.18605	-0.537956	0.35604	-1.51094	0.130803	0.499721	0.301272
chrIV.341242	32.1303	-0.675041	0.323691	-2.08545	0.0370287	0.303336	0.518076
chrIV.352622	35.1211	0.0439872	0.317157	0.138692	0.889694	0.965902	0.0150671
chrIV.356939	706.599	0.615441	0.23395	2.63065	0.00852221	0.1724	0.763464
chrIV.358178	52.7497	-0.0292612	0.294527	-0.0993499	0.92086	0.978137	0.00960043
chrIV.359493	26.2493	0.185811	0.337503	0.550546	0.581945	0.838324	0.0765881
chrIV.361363	174.763	0.352019	0.243185	1.44754	0.147746	0.522539	0.281881
chrIV.362274	36.3353	-0.486634	0.313702	-1.55126	0.120839	0.485691	0.31364
chrIV.363633	22.2815	-0.282953	0.337602	-0.838125	0.40196	0.74285	0.129099
chrIV.364858	51.6971	-0.105936	0.29696	-0.356736	0.72129	0.900726	0.0454073
chrIV.36605	91.2364	0.247092	0.266944	0.925635	0.354636	0.711172	0.148025
chrIV.366118	378.89	0.125985	0.281544	0.447478	0.65453	0.870528	0.0602173
chrIV.366448	424.745	0.343787	0.267348	1.28591	0.198473	0.57832	0.237832
chrIV.370814	25.3023	-0.271902	0.334745	-0.812267	0.416639	0.754103	0.122569
chrIV.372027	23.7228	0.0175389	0.333438	0.0526	0.958051	0.987364	0.00552277
chrIV.373770	104.795	0.0832607	0.260275	0.319895	0.749048	0.91535	0.038413
chrIV.375306	24.0164	-0.00794699	0.333045	-0.0238616	0.980963	0.992792	0.00314174
chrIV.376510	173.662	0.26488	0.244909	1.08154	0.279455	0.654112	0.184348
chrIV.378505	42.0181	0.228955	0.305494	0.749458	0.453581	0.774521	0.110967
chrIV.381498	204.848	0.523608	0.240815	2.17432	0.0296813	0.279398	0.553777
chrIV.38279	19.3739	-0.305838	0.343448	-0.890493	0.373201	0.722893	0.140926
chrIV.385952	16.2851	-0.151945	0.351415	-0.43238	0.665465	0.875621	0.0576837
chrIV.386652	91.5093	0.683234	0.266236	2.56627	0.0102797	0.184295	0.734486
chrIV.388889	89.8296	0.153198	0.276199	0.554664	0.579124	0.837554	0.0769873
chrIV.392325	63.2689	-0.204653	0.283917	-0.72082	0.47102	0.785662	0.104765
chrIV.392573	43.1829	-0.193159	0.3033	-0.63686	0.524216	0.811249	0.0908456
chrIV.393957	38.9227	-0.0476576	0.315415	-0.151095	0.879901	0.962941	0.0164002
chrIV.397295	91.4087	0.0957012	0.269894	0.354589	0.722898	0.90087	0.0453377
chrIV.399131	38.4256	-0.104778	0.311164	-0.33673	0.736321	0.908919	0.0414747
chrIV.400638	20.3762	-0.120701	0.34181	-0.353123	0.723996	0.901541	0.0450145
chrIV.403444	10.1085	-0.241026	0.356693	-0.675724	0.499216	0.800636	0.0965649
chrIV.405024	104.381	0.440268	0.263241	1.67249	0.0944272	0.435283	0.361229
chrIV.408073	60.951	-0.0416515	0.285975	-0.145647	0.8842	0.963741	0.0160396
chrIV.410282	89.7627	0.254512	0.265703	0.957882	0.338122	0.697178	0.156656
chrIV.410854	200.708	0.292782	0.251099	1.166	0.243612	0.622756	0.205682
chrIV.411167	441.487	0.371808	0.264907	1.40354	0.160454	0.539955	0.267643
chrIV.413049	56.8134	-0.103193	0.293317	-0.351813	0.724978	0.902067	0.0447614
chrIV.414823	21.4341	-0.715825	0.343059	-2.08659	0.0369251	0.303336	0.518076
chrIV.416960	33.4856	-0.2484	0.319831	-0.776659	0.43736	0.767446	0.114952
chrIV.421756	17.1479	0.190994	0.346545	0.551137	0.58154	0.838324	0.0765881
chrIV.42356	16.3499	-0.393927	0.349373	-1.12753	0.25952	0.636711	0.196058
chrIV.426975	14.8383	-0.164381	0.35134	-0.46787	0.639878	0.866018	0.0624732
chrIV.428734	41.1059	-0.239808	0.306233	-0.78309	0.433574	0.76585	0.115856
chrIV.431533	146.463	0.282421	0.251923	1.12106	0.262263	0.638136	0.195086
chrIV.432086	58.2289	0.259615	0.287033	0.904476	0.365743	0.716864	0.144563
chrIV.434064	43.4475	-0.165598	0.307317	-0.53885	0.589991	0.842669	0.0743429
chrIV.43736	34.5015	-0.478926	0.316848	-1.51153	0.130653	0.499721	0.301272
chrIV.437574	68.5927	-0.370499	0.282196	-1.31291	0.189212	0.568577	0.245211
chrIV.439386	59.3797	0.182833	0.28733	0.636317	0.52457	0.811249	0.0908456
chrIV.442366	21.7322	-0.422789	0.339281	-1.24613	0.212716	0.59474	0.225673
chrIV.442779	86.8197	0.168373	0.267245	0.630031	0.528674	0.812591	0.0901278
chrIV.443847	25.1359	-0.429021	0.332591	-1.28994	0.197073	0.577117	0.238736
chrIV.444266	56.0122	0.124923	0.290045	0.430701	0.666686	0.876272	0.0573608
chrIV.447658	39.6584	0.178744	0.309464	0.57759	0.563541	0.827154	0.0824134
chrIV.450072	28.708	-0.232414	0.331703	-0.700671	0.483508	0.793936	0.100215
chrIV.452771	101.143	-0.316334	0.265865	-1.18983	0.234113	0.614516	0.211467
chrIV.453853	130.631	-0.0215487	0.25361	-0.084968	0.932287	0.980403	0.00859528
chrIV.455031	15.6299	-0.25091	0.350956	-0.714931	0.474652	0.787652	0.103666
chrIV.458230	49.3075	0.285004	0.300643	0.947981	0.343139	0.70005	0.154871
chrIV.461375	54.4296	0.528496	0.290873	1.81693	0.0692278	0.386029	0.41338
chrIV.462438	113.277	0.414881	0.256039	1.62038	0.10515	0.458598	0.338567
chrIV.465031	122.933	0.401998	0.253844	1.58365	0.113274	0.476662	0.32179
chrIV.471583	74.1583	0.216652	0.278728	0.777289	0.436988	0.767446	0.114952
chrIV.472983	55.1477	0.252397	0.289718	0.871183	0.383654	0.729396	0.137036
chrIV.478	179.633	-0.57829	0.266845	-2.16714	0.0302245	0.281374	0.550717
chrIV.47853	192.218	0.647671	0.25648	2.52523	0.0115623	0.190832	0.719349
chrIV.478797	104.878	-0.325326	0.265157	-1.22692	0.219853	0.603909	0.219029
chrIV.482231	239.3	0.210345	0.247146	0.851095	0.394717	0.737674	0.132135
chrIV.483893	60.0195	0.474836	0.294116	1.61445	0.106429	0.462599	0.334795
chrIV.485419	33.056	0.0434812	0.317343	0.137016	0.891018	0.966253	0.0149091
chrIV.486554	186.747	0.442574	0.243793	1.81537	0.0694671	0.386151	0.413243
chrIV.488682	23.7364	-0.44218	0.337341	-1.31078	0.189931	0.569676	0.244372
chrIV.489199	25.2766	0.229884	0.331786	0.692868	0.488392	0.79653	0.0987978
chrIV.491019	97.8001	0.173766	0.262996	0.660717	0.508794	0.805134	0.0941321
chrIV.492332	11.4163	-0.209934	0.355967	-0.589756	0.555354	0.822158	0.0850448
chrIV.49294	101.141	0.446693	0.261887	1.70567	0.0880693	0.42201	0.374677
chrIV.494457	57.0223	-0.0270051	0.294634	-0.0916565	0.926971	0.978882	0.00926944
chrIV.49725	66.7027	0.325094	0.281177	1.15619	0.247604	0.627548	0.202353
chrIV.497445	114.176	-0.019651	0.257862	-0.0762073	0.939254	0.983449	0.00724835
chrIV.501610	32.6368	0.492305	0.318117	1.54756	0.121729	0.485691	0.31364
chrIV.503322	33.0282	0.621928	0.326928	1.90234	0.0571263	0.359196	0.444668
chrIV.503886	4.48141	-0.190904	0.332286	-0.574519	0.565617	0.828188	0.0818712
chrIV.504863	163.793	0.396097	0.253219	1.56425	0.117759	0.482218	0.316757
chrIV.506117	297.376	0.699419	0.248327	2.81653	0.00485459	0.137093	0.862986
chrIV.509465	47.4799	0.38732	0.297221	1.30314	0.192528	0.572423	0.242283
chrIV.512255	238.14	0.0891188	0.258984	0.344109	0.730764	0.904604	0.0435415
chrIV.519321	122.321	-0.754828	0.275643	-2.73842	0.00617352	0.154432	0.811263
chrIV.521467	85.4923	0.384921	0.275668	1.39632	0.162618	0.543826	0.26454
chrIV.52204	84.9664	0.223933	0.275282	0.813469	0.415949	0.754103	0.122569
chrIV.522977	57.6541	0.057797	0.301869	0.191463	0.848163	0.949004	0.0227318
chrIV.525110	602.709	-0.0199286	0.225032	-0.0885591	0.929432	0.979487	0.00900148
chrIV.538565	14.0473	-0.666421	0.354094	-1.88205	0.0598297	0.366647	0.435752
chrIV.538935	100.642	0.151063	0.262912	0.574577	0.565578	0.828188	0.0818712
chrIV.539590	40.2181	-0.193762	0.308501	-0.628076	0.529954	0.813202	0.0898013
chrIV.541801	146.36	0.346851	0.249882	1.38806	0.165119	0.548014	0.261209
chrIV.542127	61.0096	0.304366	0.283879	1.07217	0.283644	0.655081	0.183705
chrIV.542422	149.351	0.630795	0.246801	2.55589	0.0105916	0.186668	0.728931
chrIV.543608	470.504	0.39099	0.225221	1.73602	0.0825595	0.414428	0.382551
chrIV.544662	27.498	0.307734	0.326082	0.943732	0.345307	0.701818	0.153775
chrIV.545997	151.099	0.488258	0.255013	1.91464	0.055539	0.354247	0.450694
chrIV.548460	108.331	-0.252905	0.259425	-0.974868	0.329626	0.689971	0.161169
chrIV.551145	493.707	0.757869	0.247988	3.05607	0.00224257	0.0998787	1.00053
chrIV.553016	37.9652	-0.522312	0.312022	-1.67396	0.0941385	0.434603	0.361907
chrIV.555122	33.2859	0.030272	0.318241	0.0951229	0.924217	0.978524	0.0094287
chrIV.555541	35.6375	0.356587	0.312195	1.14219	0.253373	0.632677	0.198818
chrIV.556480	140.519	-0.143967	0.256314	-0.561682	0.574333	0.834372	0.07864
chrIV.558100	76.8221	0.302459	0.274916	1.10019	0.27125	0.645891	0.18984
chrIV.560769	88.513	-0.110107	0.267072	-0.412276	0.680137	0.882673	0.0541999
chrIV.562498	44.7517	0.332026	0.301261	1.10212	0.27041	0.645162	0.190331
chrIV.562814	136.422	0.59962	0.249757	2.40082	0.0163585	0.220042	0.657495
chrIV.565712	94.7299	0.223375	0.266355	0.838636	0.401674	0.742765	0.129149
chrIV.5660	139.904	-0.0600449	0.254945	-0.235521	0.813805	0.938138	0.0277331
chrIV.56709	55.5998	-0.310777	0.29684	-1.04695	0.295122	0.666579	0.176148
chrIV.568736	133.628	-0.391248	0.25185	-1.55349	0.120305	0.485691	0.31364
chrIV.570368	66.79	0.222401	0.281321	0.790559	0.429202	0.761256	0.118469
chrIV.573807	184.924	0.0778577	0.242408	0.321184	0.748071	0.91535	0.038413
chrIV.575878	56.9904	-0.0836834	0.288207	-0.290358	0.771542	0.923119	0.0347421
chrIV.578370	44.8116	-0.0200484	0.307355	-0.0652288	0.947992	0.985297	0.00643268
chrIV.579114	62.7278	-0.58336	0.285883	-2.04055	0.0412951	0.316566	0.499536
chrIV.580459	33.0309	0.311112	0.321682	0.967142	0.333473	0.691853	0.159986
chrIV.587452	11.1088	-0.460351	0.356521	-1.29123	0.196623	0.57687	0.238922
chrIV.587787	159.809	-0.271991	0.251735	-1.08047	0.279935	0.654112	0.184348
chrIV.589512	31.2973	-0.112152	0.324283	-0.345848	0.729457	0.904082	0.0437924
chrIV.592109	168.669	0.47269	0.260478	1.8147	0.0695696	0.386151	0.413243
chrIV.593455	53.521	0.419522	0.294412	1.42495	0.154172	0.533565	0.272812
chrIV.596633	21.2804	-0.382185	0.341705	-1.11847	0.263368	0.638136	0.195086
chrIV.598216	20.6754	-0.273831	0.34505	-0.793599	0.427429	0.760522	0.118889
chrIV.602902	27.0855	-0.234492	0.328021	-0.71487	0.474689	0.787652	0.103666
chrIV.603834	9.58584	-0.58033	0.356361	-1.62849	0.103422	0.45433	0.342628
chrIV.60450	21.0431	-0.503605	0.340371	-1.47957	0.138987	0.509926	0.292493
chrIV.606971	31.7625	-0.708298	0.323983	-2.18622	0.0287994	0.278145	0.555729
chrIV.610169	79.5863	0.062704	0.275002	0.228013	0.819636	0.938265	0.0276743
chrIV.611869	184.382	0.00842657	0.244652	0.0344431	0.972524	0.9909	0.00397025
chrIV.614055	15.7698	0.122261	0.348997	0.350321	0.726098	0.902214	0.0446903
chrIV.616387	88.0582	0.699901	0.271218	2.58058	0.00986337	0.181104	0.742073
chrIV.617236	34.0406	-0.408632	0.317922	-1.28532	0.19868	0.57832	0.237832
chrIV.618349	62.5934	-0.128796	0.285032	-0.451865	0.651366	0.870034	0.0604639
chrIV.619838	25.8175	-0.699485	0.333185	-2.09939	0.0357824	0.302869	0.518746
chrIV.62113	295.241	0.439925	0.244153	1.80184	0.0715703	0.390965	0.407862
chrIV.621611	111.813	0.185415	0.258694	0.716734	0.473538	0.787528	0.103734
chrIV.626099	76.3017	0.276873	0.273174	1.01354	0.310802	0.67698	0.169424
chrIV.628595	40.1066	-0.0742075	0.308797	-0.240311	0.810089	0.936085	0.0286849
chrIV.628899	30.8523	0.151923	0.320732	0.473677	0.635731	0.864276	0.0633475
chrIV.629647	21.6019	0.270639	0.337127	0.802779	0.422102	0.756338	0.121284
chrIV.630739	181.169	-0.0137905	0.240691	-0.0572954	0.95431	0.986066	0.00609392
chrIV.636128	106.868	0.306809	0.260158	1.17932	0.238272	0.616105	0.210345
chrIV.639786	25.0844	-0.980409	0.342587	-2.86178	0.00421272	0.129575	0.88748
chrIV.643937	112.526	0.340703	0.257904	1.32105	0.186486	0.566377	0.246894
chrIV.645005	17.2467	-0.833889	0.351793	-2.37039	0.0177692	0.22882	0.640506
chrIV.65040	67.6393	0.340123	0.279484	1.21697	0.223616	0.60633	0.217291
chrIV.652397	70.5731	-0.0311233	0.278448	-0.111774	0.911002	0.973094	0.0118451
chrIV.654787	26.8057	-0.256583	0.334835	-0.766298	0.443499	0.769668	0.113697
chrIV.657489	40.6948	-0.146348	0.308671	-0.474124	0.635411	0.864276	0.0633475
chrIV.658129	88.7574	0.559559	0.26744	2.09228	0.0364137	0.303336	0.518076
chrIV.65957	16.7012	-0.971843	0.351752	-2.76286	0.00572969	0.147961	0.829853
chrIV.664962	12.667	0.0886689	0.355621	0.249335	0.803101	0.933913	0.0296935
chrIV.666821	18.9587	-0.544233	0.344832	-1.57825	0.114507	0.478749	0.319892
chrIV.667905	44.5624	-0.116926	0.301045	-0.388402	0.697718	0.889103	0.051048
chrIV.671642	11.6362	-0.329226	0.355888	-0.925082	0.354923	0.711172	0.148025
chrIV.675895	14.1625	-0.33776	0.354271	-0.953394	0.34039	0.698574	0.155788
chrIV.677966	31.3796	-0.688787	0.324483	-2.12272	0.0337773	0.29549	0.529457
chrIV.680309	37.9074	-0.520667	0.311734	-1.67023	0.0948742	0.435765	0.360748
chrIV.681707	212.303	-0.0311092	0.237104	-0.131205	0.895613	0.968194	0.0140378
chrIV.683596	28.355	-0.0137616	0.326698	-0.0421233	0.9664	0.989288	0.00467725
chrIV.685687	101.779	-0.0617303	0.266787	-0.231384	0.817017	0.938265	0.0276743
chrIV.68783	23.2921	-0.662341	0.336938	-1.96577	0.0493257	0.335484	0.474328
chrIV.687900	272.306	0.363509	0.231697	1.5689	0.116671	0.482218	0.316757
chrIV.690515	58.9071	-0.0190251	0.286703	-0.0663583	0.947093	0.985297	0.00643268
chrIV.693255	60.6421	0.0203408	0.289006	0.070382	0.94389	0.985254	0.00645177
chrIV.694215	73.7945	-0.131782	0.27542	-0.478477	0.63231	0.863856	0.0635587
chrIV.699542	548.436	0.362085	0.243286	1.48831	0.13667	0.50634	0.295558
chrIV.702892	21.2976	-0.144509	0.338975	-0.426312	0.66988	0.877141	0.0569304
chrIV.704202	36.7885	0.030831	0.311219	0.0990654	0.921086	0.978137	0.00960043
chrIV.715430	31.4369	-0.0743071	0.321098	-0.231416	0.816992	0.938265	0.0276743
chrIV.716662	16.1406	-0.284315	0.352784	-0.80592	0.420289	0.755894	0.121539
chrIV.721619	901.489	-0.116372	0.22885	-0.508506	0.611098	0.853944	0.0685704
chrIV.722522	52.8324	-0.70667	0.299346	-2.36071	0.0182398	0.230156	0.637977
chrIV.730348	15.4575	-0.310517	0.350308	-0.886412	0.375396	0.72375	0.140411
chrIV.73352	26.223	-0.597455	0.335889	-1.77873	0.0752846	0.397321	0.400858
chrIV.733956	31.9245	-0.198043	0.32011	-0.61867	0.536134	0.815924	0.0883501
chrIV.740046	125.961	-0.0549583	0.255188	-0.215364	0.829484	0.941652	0.0261094
chrIV.74140	68.149	0.197522	0.281108	0.702654	0.482271	0.793218	0.100607
chrIV.741807	56.8741	0.062537	0.289962	0.215673	0.829242	0.941652	0.0261094
chrIV.744012	29.6828	-0.00867831	0.321955	-0.0269551	0.978496	0.992299	0.00335762
chrIV.746250	81.3876	0.131141	0.273793	0.478981	0.631952	0.86377	0.0636021
chrIV.746533	64.877	-0.105362	0.281734	-0.373977	0.708422	0.895251	0.0480551
chrIV.748414	13.7268	-0.122056	0.354359	-0.344442	0.730514	0.904528	0.0435781
chrIV.750973	44.455	0.205906	0.300811	0.684505	0.493656	0.798676	0.0976292
chrIV.753211	81.028	-0.0420884	0.275856	-0.152574	0.878734	0.96245	0.0166217
chrIV.755365	165.121	0.573339	0.248347	2.30863	0.0209643	0.242275	0.615692
chrIV.765317	64.5232	-0.635987	0.284987	-2.23163	0.0256393	0.265122	0.576554
chrIV.767962	107.267	0.0818478	0.28159	0.290663	0.771309	0.923119	0.0347421
chrIV.769087	141.703	0.339318	0.251737	1.34791	0.177687	0.562926	0.249549
chrIV.76946	109.683	0.238587	0.258541	0.922819	0.356102	0.711172	0.148025
chrIV.770031	101.679	0.1266	0.261684	0.48379	0.628535	0.862762	0.0641091
chrIV.771450	84.1331	0.210396	0.271615	0.77461	0.43857	0.767617	0.114856
chrIV.775807	64.6331	0.758786	0.284101	2.67084	0.00756623	0.165327	0.781655
chrIV.778435	7.53767	-0.321418	0.354011	-0.907932	0.363914	0.716405	0.144841
chrIV.778627	20.3953	-0.586527	0.342119	-1.71439	0.0864563	0.418655	0.378143
chrIV.77992	17.5401	-0.283567	0.346166	-0.819163	0.412693	0.752889	0.123269
chrIV.78225	8.91676	0.0340724	0.356318	0.0956238	0.923819	0.978524	0.0094287
chrIV.784666	64.209	0.513042	0.282209	1.81795	0.0690722	0.386029	0.41338
chrIV.794272	27.3636	0.42848	0.326039	1.3142	0.188779	0.568117	0.245562
chrIV.802446	33.9566	0.249392	0.318157	0.783866	0.433119	0.765848	0.115857
chrIV.803004	63.617	-0.345298	0.285578	-1.20912	0.226617	0.609596	0.214958
chrIV.803710	12.3993	-0.573409	0.35648	-1.60853	0.107719	0.464443	0.333067
chrIV.80487	45.215	-0.0434328	0.302374	-0.143639	0.885785	0.964321	0.0157784
chrIV.806291	285.808	0.451063	0.244802	1.84256	0.0653933	0.380549	0.419589
chrIV.807848	34.0049	0.338644	0.314779	1.07581	0.282011	0.654112	0.184348
chrIV.808093	26.5432	-0.0374365	0.32799	-0.114139	0.909128	0.972422	0.0121452
chrIV.810412	37.699	-0.625859	0.317195	-1.9731	0.0484838	0.331285	0.479798
chrIV.811705	66.4526	0.088899	0.283277	0.313824	0.753655	0.917187	0.0375421
chrIV.812861	25.971	-0.0490034	0.329323	-0.1488	0.881711	0.963242	0.0162647
chrIV.814208	58.4454	-0.251193	0.288129	-0.871806	0.383314	0.729324	0.13708
chrIV.816572	66.1002	-0.24455	0.285561	-0.856387	0.391784	0.736025	0.133107
chrIV.817652	149.272	0.388613	0.246381	1.57728	0.11473	0.478756	0.319886
chrIV.818576	18.0874	-0.188776	0.345634	-0.546174	0.584947	0.840187	0.0756243
chrIV.819206	14.5588	-0.383163	0.352058	-1.08835	0.27644	0.653091	0.185026
chrIV.820968	286.06	0.253907	0.230375	1.10214	0.270399	0.645162	0.190331
chrIV.827375	25.3879	0.160975	0.334932	0.480621	0.630786	0.862937	0.064021
chrIV.831554	37.8898	0.0458246	0.309131	0.148237	0.882156	0.963242	0.0162647
chrIV.832578	38.8836	0.186258	0.312389	0.596237	0.551017	0.82124	0.0855298
chrIV.83445	108.228	-0.377964	0.262971	-1.43728	0.150637	0.525978	0.279032
chrIV.836075	600.78	-0.0972818	0.240668	-0.404216	0.686054	0.883292	0.0538956
chrIV.838008	92.38	-0.0417752	0.26522	-0.157512	0.874842	0.961231	0.0171722
chrIV.842053	19.8845	-0.215966	0.342884	-0.62985	0.528793	0.812591	0.0901278
chrIV.844936	72.6255	0.411659	0.277445	1.48375	0.137875	0.508203	0.293963
chrIV.848193	53.9402	0.0700545	0.290488	0.241161	0.80943	0.935968	0.0287392
chrIV.851022	48.6484	-0.764406	0.302016	-2.53101	0.0113734	0.190752	0.719532
chrIV.854000	25.1322	-0.476606	0.334901	-1.42313	0.154699	0.533983	0.272472
chrIV.859156	24.8133	-0.0126875	0.332611	-0.0381452	0.969572	0.990495	0.00414788
chrIV.86007	62.1084	0.601236	0.289079	2.07983	0.0375412	0.304172	0.516881
chrIV.861521	70.9385	0.662585	0.284797	2.32652	0.0199911	0.238363	0.622762
chrIV.864814	34.4262	-0.339875	0.317381	-1.07087	0.284227	0.656066	0.183053
chrIV.866708	505.822	0.319368	0.252281	1.26592	0.205541	0.585579	0.232414
chrIV.867589	210.116	0.231292	0.238687	0.969016	0.332537	0.691534	0.160187
chrIV.867889	104.719	-0.27384	0.262585	-1.04286	0.297012	0.667184	0.175755
chrIV.870644	333.606	0.380561	0.235339	1.61708	0.105861	0.460583	0.336692
chrIV.87267	28.2879	-0.443732	0.336739	-1.31773	0.187593	0.567108	0.246334
chrIV.88036	15.369	-0.462459	0.350994	-1.31757	0.187649	0.567108	0.246334
chrIV.884249	84.9743	-0.410815	0.274933	-1.49424	0.135114	0.504223	0.297377
chrIV.886825	20.2008	-0.630874	0.344693	-1.83025	0.0672129	0.382693	0.417149
chrIV.889334	249.213	0.433995	0.24118	1.79947	0.071945	0.392125	0.406576
chrIV.892448	78.3596	-0.45669	0.276454	-1.65196	0.0985432	0.442665	0.353925
chrIV.893920	251.148	0.165715	0.250748	0.66088	0.508689	0.805134	0.0941321
chrIV.89874	46.7656	0.354225	0.303249	1.1681	0.242767	0.622251	0.206034
chrIV.903520	71.5146	0.430916	0.276111	1.56066	0.118603	0.482914	0.31613
chrIV.905097	115.676	0.039596	0.255881	0.154744	0.877023	0.961877	0.0168803
chrIV.907104	31.4479	-0.264953	0.320806	-0.825898	0.408862	0.749012	0.125511
chrIV.909461	210.362	-0.209676	0.242615	-0.864233	0.38746	0.732396	0.135254
chrIV.913784	74.5138	-0.679705	0.278145	-2.44371	0.0145371	0.209564	0.678683
chrIV.916230	133.415	0.737904	0.257192	2.86907	0.00411677	0.127448	0.894668
chrIV.917153	167.857	0.331608	0.242664	1.36653	0.171771	0.558435	0.253028
chrIV.921711	35.8325	-0.497264	0.317673	-1.56533	0.117505	0.482218	0.316757
chrIV.923940	61.1032	0.32324	0.286792	1.12709	0.259704	0.636711	0.196058
chrIV.924516	41.7476	0.325658	0.304305	1.07017	0.284543	0.656097	0.183032
chrIV.92461	31.0472	-0.431509	0.321917	-1.34044	0.180104	0.562926	0.249549
chrIV.926952	178.855	0.666915	0.248017	2.68899	0.0071669	0.162064	0.790314
chrIV.929117	78.8974	0.126137	0.27294	0.462144	0.643978	0.86791	0.0615254
chrIV.933308	32.0661	0.0244596	0.322136	0.0759293	0.939475	0.983449	0.00724835
chrIV.936338	19.2587	0.0463998	0.34318	0.135205	0.892449	0.966774	0.0146749
chrIV.937624	16.7344	-0.055434	0.348064	-0.159264	0.873461	0.960278	0.0176032
chrIV.93928	78.012	0.216336	0.273166	0.79196	0.428384	0.760539	0.118878
chrIV.940856	114.716	-0.119535	0.257058	-0.46501	0.641924	0.867137	0.0619121
chrIV.943472	106.322	0.57155	0.261317	2.18719	0.0287286	0.278145	0.555729
chrIV.945176	84.2842	0.184027	0.269447	0.68298	0.494619	0.799431	0.0972192
chrIV.946040	194.558	-0.321964	0.245484	-1.31155	0.189673	0.569609	0.244423
chrIV.946545	302.939	0.310471	0.233934	1.32717	0.184451	0.564286	0.248501
chrIV.950322	19.554	0.0165344	0.342667	0.0482522	0.961515	0.988326	0.00509962
chrIV.952508	22.8652	-0.143751	0.33863	-0.424508	0.671196	0.877661	0.056673
chrIV.954081	104.604	0.318863	0.260964	1.22187	0.221758	0.604792	0.218394
chrIV.955441	223.679	0.509339	0.254062	2.00479	0.044986	0.325572	0.487353
chrIV.95797	21.7686	-0.742356	0.342426	-2.16793	0.0301642	0.281374	0.550717
chrIV.958432	46.2154	-0.0877271	0.301094	-0.291361	0.770775	0.923119	0.0347421
chrIV.960100	159.099	0.743388	0.248184	2.99531	0.00274164	0.106769	0.971554
chrIV.963232	110.925	0.589651	0.257291	2.29177	0.0219191	0.246939	0.60741
chrIV.964821	13.0315	-0.395761	0.35476	-1.11558	0.264603	0.640389	0.193556
chrIV.967862	72.5353	0.225878	0.27667	0.816417	0.414262	0.754103	0.122569
chrIV.971464	17.4566	-0.261807	0.349062	-0.750029	0.453237	0.774481	0.110989
chrIV.974300	39.6482	-0.434892	0.312205	-1.39297	0.163629	0.545431	0.26326
chrIV.977261	65.7907	0.179675	0.296997	0.604971	0.545198	0.819857	0.0862618
chrIV.979266	72.8878	0.495954	0.276545	1.79339	0.0729098	0.39251	0.406149
chrIV.980860	32.7427	-0.150993	0.326853	-0.461961	0.644109	0.86791	0.0615254
chrIV.981243	127.365	-0.654276	0.264417	-2.4744	0.0133459	0.201808	0.695063
chrIV.98153	20.5249	-0.203617	0.340502	-0.597991	0.549846	0.82124	0.0855298
chrIV.992718	120.336	0.144413	0.254526	0.567382	0.570455	0.83149	0.0801432
chrIV.99325	26.4483	0.0205921	0.328068	0.0627679	0.949951	0.985297	0.00643268
chrIV.993997	49.2304	0.0988561	0.295323	0.334739	0.737822	0.909146	0.0413663
chrIV.995662	54.1961	0.266629	0.290096	0.919109	0.358039	0.712683	0.147104
chrIV.998421	21.1385	-0.182661	0.342006	-0.534085	0.593282	0.843877	0.0737211
chrIX.100533	17.2851	0.174052	0.346791	0.501893	0.615743	0.855661	0.0676981
chrIX.102324	36.3847	-0.397262	0.316022	-1.25707	0.208729	0.588758	0.230063
chrIX.105311	39.0346	-0.538006	0.327895	-1.64079	0.100842	0.449785	0.346995
chrIX.105674	29.0753	-0.511769	0.326857	-1.56573	0.117412	0.482218	0.316757
chrIX.11331	11.7389	-0.0636835	0.355749	-0.179013	0.857928	0.952788	0.0210036
chrIX.113341	25.5548	-0.341852	0.332486	-1.02817	0.303869	0.673539	0.171637
chrIX.117684	83.4894	0.536476	0.272121	1.97146	0.048671	0.331738	0.479205
chrIX.122186	322.11	-0.00471086	0.234062	-0.0201266	0.983942	0.994029	0.00260102
chrIX.125784	36.0584	-0.25415	0.316584	-0.802788	0.422097	0.756338	0.121284
chrIX.127251	149.401	0.18174	0.250172	0.726459	0.467557	0.7842	0.105573
chrIX.127800	79.1897	0.470518	0.279027	1.68628	0.0917418	0.427903	0.368654
chrIX.129923	119.465	0.0333843	0.258085	0.129354	0.897077	0.968462	0.0139175
chrIX.131830	110.421	0.362638	0.257262	1.40961	0.158655	0.538098	0.269139
chrIX.136092	34.7323	0.203179	0.314456	0.646129	0.518196	0.809971	0.0915307
chrIX.138679	156.619	0.206489	0.245387	0.841481	0.400079	0.741643	0.129805
chrIX.139154	112.309	0.204533	0.259721	0.787511	0.430983	0.76291	0.117527
chrIX.141728	118.967	0.305781	0.257678	1.18668	0.235355	0.614641	0.211379
chrIX.142490	31.6837	0.135575	0.321919	0.421145	0.673649	0.878822	0.0560993
chrIX.148900	22.0532	-0.628556	0.341651	-1.83976	0.0658033	0.380549	0.419589
chrIX.150282	54.0821	0.60322	0.296781	2.03254	0.0420987	0.318643	0.496695
chrIX.151391	22.9469	0.0207952	0.337131	0.061683	0.950815	0.985429	0.00637476
chrIX.154927	41.7931	-0.124539	0.308204	-0.40408	0.686154	0.883292	0.0538956
chrIX.155849	22.6165	-0.490292	0.337775	-1.45153	0.146631	0.520454	0.283617
chrIX.160256	250.439	0.256554	0.236466	1.08495	0.277943	0.653202	0.184952
chrIX.160507	138.583	0.135909	0.259734	0.523263	0.600791	0.847319	0.071953
chrIX.162994	26.5396	-0.912499	0.33468	-2.72648	0.00640135	0.155031	0.809581
chrIX.16451	17.277	-0.401774	0.34763	-1.15575	0.247783	0.627548	0.202353
chrIX.165952	91.9301	0.0446122	0.275531	0.161913	0.871374	0.960115	0.0176766
chrIX.169800	44.2441	0.284085	0.30312	0.937201	0.348655	0.705344	0.151599
chrIX.171545	30.2215	-0.334883	0.323978	-1.03366	0.301295	0.670794	0.173411
chrIX.173645	64.8338	0.200014	0.280796	0.712309	0.476273	0.788391	0.103258
chrIX.174930	39.7159	-0.801913	0.314488	-2.5499	0.0107754	0.187031	0.728086
chrIX.177446	115.934	0.448913	0.262091	1.71281	0.0867468	0.41932	0.377455
chrIX.177663	150.123	0.211687	0.261736	0.808779	0.418642	0.755157	0.121963
chrIX.183400	60.0282	0.0721043	0.286674	0.25152	0.801412	0.933913	0.0296935
chrIX.187716	52.2177	-0.788142	0.297442	-2.64974	0.00805542	0.169129	0.771782
chrIX.188856	34.0109	0.248854	0.315169	0.789588	0.429768	0.761876	0.118116
chrIX.193228	53.922	0.0389122	0.292117	0.133208	0.894029	0.967346	0.0144181
chrIX.195259	36.1081	-0.390254	0.314045	-1.24267	0.21399	0.595938	0.224799
chrIX.196681	8.05677	-0.624693	0.354293	-1.76321	0.0778654	0.403447	0.394214
chrIX.202091	64.059	0.205519	0.282047	0.72867	0.466203	0.783741	0.105828
chrIX.203303	79.5025	0.210407	0.27523	0.764478	0.444583	0.769668	0.113697
chrIX.205211	26.2537	-1.02342	0.334718	-3.05757	0.00223141	0.0998787	1.00053
chrIX.207382	32.6	-0.330609	0.319071	-1.03616	0.300127	0.670047	0.173895
chrIX.210401	77.3395	-0.887667	0.279628	-3.17446	0.00150117	0.081451	1.0891
chrIX.212276	51.1083	-0.237377	0.294452	-0.806166	0.420147	0.755894	0.121539
chrIX.214704	36.7541	0.0303265	0.314968	0.0962845	0.923295	0.978521	0.00942996
chrIX.215988	128.03	0.255046	0.257049	0.992209	0.321095	0.683701	0.165134
chrIX.216466	44.2233	-0.207155	0.30375	-0.681992	0.495244	0.79946	0.0972031
chrIX.220751	88.4428	-0.0116928	0.279561	-0.0418254	0.966638	0.989288	0.00467725
chrIX.222604	558.981	0.406828	0.227184	1.79074	0.0733343	0.393362	0.405207
chrIX.226346	38.273	0.343863	0.311019	1.1056	0.268899	0.64449	0.190784
chrIX.231137	41.0787	0.24417	0.309545	0.788803	0.430227	0.76241	0.117812
chrIX.232488	190.899	0.521713	0.241497	2.16033	0.0307473	0.282003	0.549746
chrIX.235534	30.7124	-0.0784546	0.320429	-0.244842	0.806578	0.93492	0.0292256
chrIX.237821	26.9294	0.195136	0.332297	0.587233	0.557047	0.823094	0.0845506
chrIX.240930	119.37	0.439691	0.258507	1.70089	0.0889634	0.423572	0.373072
chrIX.241834	209.897	0.673885	0.243683	2.76542	0.005685	0.147961	0.829853
chrIX.243789	18.3997	0.199289	0.343642	0.579933	0.56196	0.825671	0.0831931
chrIX.244489	45.1728	-0.179797	0.30412	-0.591206	0.554382	0.822158	0.0850448
chrIX.245816	36.5589	-0.240751	0.315877	-0.762166	0.445961	0.770411	0.113278
chrIX.246243	27.5902	-0.160624	0.328255	-0.489328	0.62461	0.859709	0.0656485
chrIX.247685	37.6711	-0.0226634	0.309878	-0.0731366	0.941697	0.984511	0.00677937
chrIX.255921	42.319	-0.0411857	0.304069	-0.135448	0.892257	0.966774	0.0146749
chrIX.257026	47.4197	-0.511737	0.301347	-1.69817	0.0894764	0.423572	0.373072
chrIX.258347	122.869	0.476746	0.280876	1.69735	0.0896298	0.423572	0.373072
chrIX.258646	175.746	0.497831	0.25572	1.94678	0.0515605	0.341544	0.466553
chrIX.259816	32.2833	-0.401209	0.323722	-1.23936	0.215212	0.597618	0.223576
chrIX.260958	91.4887	0.368948	0.27495	1.34187	0.179637	0.562926	0.249549
chrIX.267919	355.054	0.160963	0.283003	0.568765	0.569515	0.830581	0.080618
chrIX.268427	268.531	0.0506789	0.271526	0.186645	0.851939	0.950408	0.0220897
chrIX.270588	43.5483	0.220861	0.304002	0.726514	0.467524	0.7842	0.105573
chrIX.270940	51.1332	0.0113287	0.295113	0.0383877	0.969379	0.990495	0.00414788
chrIX.272783	13.9181	-0.484018	0.353438	-1.36946	0.170857	0.556725	0.254359
chrIX.273883	18.9126	-0.128626	0.344657	-0.373199	0.709	0.895251	0.0480551
chrIX.274975	15.8087	0.0418939	0.350202	0.119628	0.904778	0.97052	0.0129953
chrIX.276338	29.23	-0.0744093	0.323275	-0.230173	0.817957	0.938265	0.0276743
chrIX.282900	14.4609	-0.537126	0.352704	-1.52288	0.127788	0.495802	0.304691
chrIX.285272	9.96524	-0.621021	0.356489	-1.74205	0.0815001	0.412379	0.384704
chrIX.289042	87.6424	0.21987	0.272588	0.806602	0.419896	0.755894	0.121539
chrIX.290113	15.0544	0.0399021	0.353177	0.11298	0.910046	0.972532	0.0120961
chrIX.291793	84.9074	0.752003	0.275928	2.72536	0.00642324	0.155031	0.809581
chrIX.292286	40.976	0.477827	0.30991	1.54182	0.123116	0.48794	0.311634
chrIX.295760	41.7908	-0.574956	0.30709	-1.87228	0.0611685	0.368767	0.433248
chrIX.300075	87.5725	0.0116668	0.26851	0.0434501	0.965343	0.989288	0.00467725
chrIX.301370	42.3406	0.516435	0.304924	1.69365	0.0903315	0.42433	0.372297
chrIX.30299	17.8405	-0.600759	0.347039	-1.7311	0.0834338	0.414671	0.382297
chrIX.304156	79.2947	0.611566	0.271655	2.25126	0.0243689	0.259671	0.585576
chrIX.307977	30.755	-0.0831146	0.32154	-0.258489	0.796029	0.929769	0.031625
chrIX.308417	23.8166	-0.0504794	0.334668	-0.150834	0.880106	0.962941	0.0164002
chrIX.310441	24.4199	-0.317744	0.334455	-0.950034	0.342095	0.699258	0.155362
chrIX.310880	59.2495	0.188213	0.288661	0.652019	0.514389	0.808405	0.092371
chrIX.312616	45.221	-0.314755	0.307799	-1.0226	0.306497	0.67647	0.169751
chrIX.314892	51.2262	0.416894	0.293278	1.4215	0.155172	0.534849	0.271769
chrIX.316271	120.352	-0.552131	0.256534	-2.15227	0.031376	0.284802	0.545457
chrIX.317955	13.7801	-0.298601	0.353387	-0.844969	0.398128	0.739731	0.130926
chrIX.321055	34.7782	0.413866	0.317265	1.30448	0.19207	0.571828	0.242734
chrIX.322031	48.5051	0.457546	0.301328	1.51843	0.128905	0.496397	0.304171
chrIX.324040	77.7991	-0.567514	0.281359	-2.01704	0.0436908	0.323429	0.490221
chrIX.324931	30.1631	-0.773837	0.327864	-2.36024	0.0182631	0.230156	0.637977
chrIX.325648	11.3325	-0.682727	0.356495	-1.91511	0.0554782	0.354247	0.450694
chrIX.32982	11.008	-0.349378	0.356525	-0.979953	0.327109	0.687621	0.162651
chrIX.332588	35.6721	0.0132246	0.31256	0.0423106	0.966251	0.989288	0.00467725
chrIX.333253	199.736	0.448638	0.239127	1.87615	0.0606345	0.368767	0.433248
chrIX.334502	210.747	-0.0119922	0.237991	-0.0503895	0.959812	0.987364	0.00552277
chrIX.336232	59.2255	-0.383381	0.291483	-1.31528	0.188417	0.568117	0.245562
chrIX.336700	115.891	0.020888	0.258134	0.0809192	0.935506	0.981865	0.00794835
chrIX.338707	181.11	0.477278	0.243315	1.96157	0.0498129	0.337372	0.471891
chrIX.341931	16.055	-0.213503	0.352027	-0.606497	0.544185	0.819857	0.0862618
chrIX.342311	144.309	0.0960854	0.247801	0.387752	0.6982	0.889371	0.0509169
chrIX.345408	135.965	0.530552	0.249874	2.12327	0.0337309	0.29549	0.529457
chrIX.348533	12.4446	-0.423019	0.355119	-1.19121	0.233573	0.614516	0.211467
chrIX.350076	17.6213	-0.282196	0.349403	-0.807653	0.41929	0.755505	0.121763
chrIX.353695	23.3181	0.351861	0.334786	1.051	0.293258	0.66392	0.177884
chrIX.355499	53.9904	0.336727	0.295705	1.13873	0.254817	0.633304	0.198388
chrIX.357218	46.3701	0.854586	0.300715	2.84184	0.00448535	0.132072	0.87919
chrIX.359183	13.1322	0.566941	0.354205	1.6006	0.109465	0.468991	0.328835
chrIX.36021	60.3944	-0.737598	0.289182	-2.55064	0.0107526	0.187031	0.728086
chrIX.363005	98.8647	0.0956167	0.262397	0.364397	0.715562	0.898267	0.0465944
chrIX.364541	42.9144	-0.973142	0.310709	-3.13201	0.00173615	0.0873318	1.05883
chrIX.36850	18.7719	-0.321791	0.345509	-0.931355	0.35167	0.708821	0.149463
chrIX.370341	23.5732	-0.19576	0.33911	-0.577275	0.563754	0.827216	0.082381
chrIX.37271	16.2577	-0.161281	0.348789	-0.462402	0.643793	0.86791	0.0615254
chrIX.375175	42.2463	-0.222024	0.306611	-0.724122	0.468991	0.784255	0.105542
chrIX.377127	6.38291	-0.640115	0.347326	-1.84298	0.0653319	0.380549	0.419589
chrIX.378270	72.21	0.499597	0.276902	1.80424	0.0711943	0.389793	0.409166
chrIX.379819	75.0738	0.411335	0.273761	1.50253	0.13296	0.500711	0.300413
chrIX.380884	18.5219	-0.567195	0.348375	-1.62812	0.1035	0.45433	0.342628
chrIX.382169	110.483	-0.0784386	0.267761	-0.292943	0.769566	0.923119	0.0347421
chrIX.384192	154.144	0.293827	0.248759	1.18117	0.237535	0.615511	0.210764
chrIX.389076	457.794	0.194542	0.249251	0.780509	0.435091	0.766223	0.115645
chrIX.39253	113.5	0.316573	0.257255	1.23058	0.218481	0.602006	0.220399
chrIX.394817	29.0961	0.184296	0.324149	0.568553	0.569659	0.830581	0.080618
chrIX.397084	33.8392	0.130643	0.315855	0.413617	0.679155	0.882673	0.0541999
chrIX.398564	36.1114	0.191082	0.316359	0.604005	0.54584	0.819857	0.0862618
chrIX.399588	164.738	-0.32203	0.246609	-1.30583	0.19161	0.571828	0.242734
chrIX.40017	15.9929	-0.281084	0.35071	-0.801472	0.422859	0.757412	0.120668
chrIX.405989	145.322	0.125174	0.258617	0.484012	0.628377	0.862762	0.0641091
chrIX.407972	55.691	0.738151	0.292646	2.52234	0.0116578	0.190832	0.719349
chrIX.411900	11.8146	-0.443644	0.356098	-1.24585	0.212821	0.59474	0.225673
chrIX.414823	34.5376	-0.132981	0.315813	-0.421075	0.6737	0.878822	0.0560993
chrIX.415715	79.5111	0.125452	0.273503	0.458688	0.646458	0.8686	0.0611803
chrIX.41583	38.6733	0.0394713	0.309964	0.127342	0.89867	0.968462	0.0139175
chrIX.419451	27.762	-0.280156	0.326925	-0.856941	0.391477	0.736025	0.133107
chrIX.420817	26.0603	-0.0537833	0.329401	-0.163276	0.870301	0.960115	0.0176766
chrIX.421851	45.8197	0.232683	0.302122	0.77016	0.441205	0.769359	0.113871
chrIX.422892	54.7448	0.0639826	0.290325	0.220383	0.825573	0.94048	0.0266506
chrIX.424552	67.1861	0.697574	0.293734	2.37485	0.0175561	0.227895	0.642265
chrIX.425273	218.14	0.393332	0.236956	1.65994	0.0969264	0.441148	0.355416
chrIX.427245	19.2832	0.0440891	0.343213	0.12846	0.897785	0.968462	0.0139175
chrIX.433466	89.8407	0.11708	0.27394	0.427391	0.669094	0.877129	0.0569365
chrIX.439048	185.617	-0.591472	0.290452	-2.03638	0.0417119	0.317708	0.497972
chrIX.45935	30.9844	-0.237453	0.321912	-0.737634	0.460737	0.781394	0.10713
chrIX.46735	19.4148	-0.722486	0.344773	-2.09554	0.0361229	0.303336	0.518076
chrIX.53772	60.3454	-0.236341	0.285777	-0.827013	0.40823	0.748331	0.125906
chrIX.57187	21.7127	-0.669608	0.342073	-1.9575	0.0502884	0.338221	0.4708
chrIX.60858	23.7218	-0.0988721	0.333205	-0.296731	0.766672	0.922292	0.0351317
chrIX.62779	62.06	0.233957	0.28487	0.821276	0.411489	0.751986	0.12379
chrIX.68202	26.8468	-0.705418	0.331054	-2.13083	0.0331035	0.292778	0.533462
chrIX.6989	123.487	-0.516601	0.304184	-1.69832	0.0894475	0.423572	0.373072
chrIX.73916	44.8856	0.0417645	0.300922	0.138789	0.889617	0.965902	0.0150671
chrIX.7424	238.67	-0.619993	0.264139	-2.34722	0.0189141	0.232986	0.632671
chrIX.77343	31.6004	-0.649598	0.324277	-2.00322	0.0451539	0.325637	0.487266
chrIX.77786	41.5182	-0.00128236	0.304764	-0.00420772	0.996643	0.99916	0.000365171
chrIX.83079	14.7273	-0.234831	0.353571	-0.664169	0.506582	0.80417	0.0946519
chrIX.8365	126.218	0.253982	0.257016	0.988194	0.323058	0.684831	0.164417
chrIX.84896	90.2462	0.549546	0.265819	2.06737	0.0386994	0.308878	0.510213
chrIX.89741	25.564	-0.57082	0.33279	-1.71526	0.0862981	0.418655	0.378143
chrIX.92830	37.0022	0.013275	0.314072	0.0422674	0.966286	0.989288	0.00467725
chrIX.9418	150.732	0.360563	0.262163	1.37534	0.169027	0.554262	0.256285
chrIX.96447	15.217	-0.0452874	0.350779	-0.129105	0.897274	0.968462	0.0139175
chrIX.98312	57.0562	-0.0284483	0.290551	-0.0979114	0.922003	0.978268	0.0095421
chrIX.99450	107.164	0.5454	0.263246	2.07182	0.0382821	0.306156	0.514057
chrV.100301	257.14	0.0242517	0.239122	0.10142	0.919217	0.977301	0.00997184
chrV.101557	24.4915	-0.21284	0.332802	-0.639538	0.522473	0.811249	0.0908456
chrV.106164	120.756	0.832339	0.258951	3.21427	0.00130778	0.0763259	1.11733
chrV.106933	37.8473	0.211947	0.309781	0.684183	0.493859	0.798676	0.0976292
chrV.110606	15.5779	-0.236564	0.351208	-0.673574	0.500582	0.801813	0.0959269
chrV.111118	28.7843	0.155484	0.323354	0.480849	0.630624	0.862937	0.064021
chrV.115911	81.9922	-0.215948	0.271533	-0.795293	0.426443	0.760448	0.11893
chrV.116964	40.8356	-0.112762	0.305939	-0.368578	0.712442	0.896917	0.0472479
chrV.117600	395.599	0.341435	0.227878	1.49832	0.13405	0.502193	0.29913
chrV.118487	48.6584	-0.264826	0.301458	-0.878483	0.379681	0.726419	0.138813
chrV.120353	22.3645	0.136628	0.33576	0.406923	0.684065	0.883082	0.0539991
chrV.121290	58.8052	0.175149	0.289365	0.605289	0.544987	0.819857	0.0862618
chrV.126399	197.534	0.320432	0.249379	1.28492	0.198821	0.57832	0.237832
chrV.128363	15.4251	-0.597027	0.354035	-1.68635	0.091728	0.427903	0.368654
chrV.130970	14.7183	-0.317405	0.351783	-0.902274	0.366911	0.717584	0.144127
chrV.131446	166.146	0.254006	0.243231	1.0443	0.296346	0.667184	0.175755
chrV.132820	79.5395	0.760802	0.272605	2.79086	0.00525689	0.143421	0.843387
chrV.13363	34.0089	0.0720013	0.315296	0.228361	0.819366	0.938265	0.0276743
chrV.135283	77.1912	-0.274046	0.274937	-0.996757	0.318882	0.683701	0.165134
chrV.135702	33.0034	-0.632481	0.319833	-1.97754	0.047981	0.330635	0.480651
chrV.138222	26.3395	-1.02585	0.334893	-3.06321	0.00218979	0.0997594	1.00105
chrV.138557	138.375	-0.284223	0.252116	-1.12735	0.259595	0.636711	0.196058
chrV.139977	19.5107	-0.249128	0.343854	-0.724516	0.468749	0.784255	0.105542
chrV.140344	260.261	-0.204978	0.23317	-0.879093	0.379351	0.726328	0.138867
chrV.140993	1025.99	0.103594	0.241105	0.429662	0.667442	0.876711	0.0571434
chrV.142864	53.8951	-0.226004	0.291401	-0.775577	0.437999	0.767452	0.114949
chrV.144047	79.8419	0.476198	0.273188	1.74312	0.0813131	0.41237	0.384713
chrV.145579	103.952	0.185927	0.261399	0.711276	0.476913	0.788434	0.103235
chrV.147986	94.6392	-0.188693	0.266633	-0.707689	0.479138	0.79003	0.102356
chrV.148574	25.9635	-0.371336	0.333196	-1.11447	0.265079	0.640539	0.193454
chrV.150079	135.267	0.00939467	0.251823	0.0373067	0.97024	0.990495	0.00414788
chrV.151908	3.60337	-0.639628	0.315896	-2.02481	0.0428869	0.32139	0.492968
chrV.152097	20.2948	0.138739	0.340078	0.407962	0.683302	0.882735	0.0541697
chrV.152706	120.597	0.796928	0.263372	3.02586	0.00247925	0.104107	0.98252
chrV.156529	55.2716	0.0151793	0.298732	0.0508124	0.959475	0.987364	0.00552277
chrV.157498	14.5059	-0.289233	0.353393	-0.818448	0.413102	0.753349	0.123004
chrV.160308	169.075	0.245894	0.24505	1.00345	0.315646	0.68047	0.167191
chrV.162460	107.088	0.757611	0.258786	2.92756	0.00341631	0.114565	0.940948
chrV.164363	53.6102	0.146083	0.293234	0.49818	0.618357	0.856531	0.067257
chrV.166903	10.1014	-0.859591	0.356473	-2.41138	0.0158923	0.219367	0.658829
chrV.167607	19.1143	-0.420152	0.343597	-1.22281	0.221403	0.604574	0.218551
chrV.171877	240.649	0.542063	0.234182	2.3147	0.0206291	0.241206	0.617612
chrV.173694	39.6422	-0.0110192	0.307526	-0.0358317	0.971417	0.990661	0.00407511
chrV.174672	246.196	0.309341	0.241323	1.28185	0.199894	0.578788	0.237481
chrV.176991	34.6502	-0.394976	0.319291	-1.23704	0.216072	0.599082	0.222514
chrV.177594	73.9034	0.428116	0.276622	1.54766	0.121704	0.485691	0.31364
chrV.178450	26.071	-0.319602	0.333013	-0.959729	0.337192	0.695854	0.157482
chrV.184287	11.9763	-0.460643	0.356038	-1.2938	0.195734	0.575967	0.239603
chrV.188094	28.3084	-0.0146283	0.327336	-0.044689	0.964355	0.989288	0.00467725
chrV.18881	16.7683	-0.0642424	0.348223	-0.184487	0.853632	0.950689	0.0219615
chrV.189321	31.6807	-0.417599	0.32127	-1.29984	0.193657	0.573019	0.241831
chrV.191884	461.214	0.134405	0.227855	0.58987	0.555278	0.822158	0.0850448
chrV.192674	446.74	-0.304517	0.243865	-1.24871	0.21177	0.593501	0.226578
chrV.19390	42.0769	-0.878644	0.328219	-2.67701	0.00742835	0.164848	0.782916
chrV.194597	108.458	0.295287	0.26503	1.11416	0.265209	0.640539	0.193454
chrV.196700	19.6288	-0.394333	0.342462	-1.15147	0.24954	0.629259	0.201171
chrV.198456	41.8025	0.67011	0.30424	2.20257	0.027625	0.273428	0.563157
chrV.200882	19.1115	0.181825	0.345808	0.525799	0.599028	0.846733	0.0722533
chrV.201926	60.9213	0.0367626	0.285838	0.128614	0.897663	0.968462	0.0139175
chrV.205005	37.7643	0.171117	0.310931	0.550338	0.582087	0.838324	0.0765881
chrV.207248	58.926	-0.3213	0.291872	-1.10083	0.270972	0.645547	0.190072
chrV.208548	28.3607	-0.367415	0.330075	-1.11313	0.265654	0.6411	0.193074
chrV.210324	92.3868	0.438113	0.269367	1.62645	0.103853	0.454912	0.342073
chrV.21061	19.533	-0.587575	0.34406	-1.70777	0.0876789	0.421201	0.375511
chrV.212042	251.224	0.707043	0.232461	3.04156	0.00235355	0.10115	0.995036
chrV.213236	14.443	-0.701003	0.353971	-1.98039	0.0476592	0.330635	0.480651
chrV.214777	49.1993	-0.127744	0.299584	-0.426403	0.669814	0.877141	0.0569304
chrV.217792	13.3721	-0.518217	0.354171	-1.46318	0.143417	0.518384	0.285348
chrV.221530	65.6896	-0.254317	0.286506	-0.88765	0.374729	0.723659	0.140466
chrV.222228	302.608	0.0109307	0.242558	0.0450643	0.964056	0.989288	0.00467725
chrV.228265	19.5764	0.0814594	0.341636	0.238439	0.811541	0.936387	0.0285446
chrV.229524	42.5959	-0.0178676	0.303465	-0.0588785	0.953049	0.985551	0.00632109
chrV.232062	24.7173	0.218093	0.33163	0.657638	0.510771	0.806579	0.0933532
chrV.234695	116.999	0.500393	0.260835	1.91842	0.0550574	0.353084	0.452122
chrV.235483	52.5829	-0.35632	0.293806	-1.21277	0.225217	0.608943	0.215423
chrV.237182	62.6347	0.310929	0.284938	1.09122	0.275177	0.651068	0.186374
chrV.238129	63.567	0.224721	0.283025	0.793999	0.427196	0.760522	0.118889
chrV.238432	139.207	0.629385	0.248832	2.52935	0.0114273	0.190832	0.719349
chrV.243598	27.2587	-0.944064	0.335487	-2.81401	0.0048928	0.137368	0.862113
chrV.246680	40.7292	-0.0309484	0.306591	-0.100944	0.919595	0.977487	0.00988891
chrV.248274	51.858	0.0408008	0.292521	0.13948	0.889071	0.965902	0.0150671
chrV.251437	71.0606	0.230488	0.27988	0.823525	0.41021	0.750911	0.124412
chrV.253748	50.9693	0.109796	0.294242	0.373147	0.709039	0.895251	0.0480551
chrV.254451	20.9796	-0.822078	0.343841	-2.39087	0.0168085	0.221924	0.653795
chrV.258072	75.5513	0.124856	0.274845	0.454278	0.649629	0.869714	0.0606237
chrV.25988	45.2595	0.196765	0.299544	0.65688	0.511258	0.806579	0.0933532
chrV.260108	83.3745	0.253974	0.269526	0.942297	0.34604	0.701818	0.153775
chrV.26512	37.6787	0.464575	0.31121	1.4928	0.13549	0.504301	0.297311
chrV.265902	189.192	0.348106	0.24078	1.44574	0.148249	0.523316	0.281236
chrV.268246	119.779	0.141549	0.254261	0.556708	0.577727	0.837156	0.0771935
chrV.269762	2.05715	-0.341037	0.276142	-1.23501	0.216828	0.599548	0.222176
chrV.270210	94.5238	0.0460631	0.276214	0.166766	0.867554	0.959118	0.0181278
chrV.272271	180.362	0.633855	0.24531	2.58389	0.00976926	0.180621	0.743231
chrV.27269	147.776	0.260152	0.252292	1.03116	0.302467	0.672165	0.172524
chrV.280860	271.231	0.4817	0.233845	2.05991	0.0394071	0.310943	0.50732
chrV.281395	91.4744	0.0534645	0.272093	0.196494	0.844224	0.947229	0.0235452
chrV.287236	57.3412	0.0720118	0.288149	0.249911	0.802656	0.933913	0.0296935
chrV.287532	10.0645	-0.333216	0.356695	-0.934177	0.350213	0.70731	0.15039
chrV.288351	88.4355	-0.0516666	0.268553	-0.192389	0.847438	0.948824	0.0228145
chrV.291582	131.563	0.358794	0.254981	1.40714	0.159385	0.539363	0.268119
chrV.292710	94.6481	-0.0632248	0.264742	-0.238816	0.811248	0.936387	0.0285446
chrV.295021	193.344	0.367188	0.243988	1.50495	0.132338	0.500711	0.300413
chrV.298422	89.4053	0.361196	0.268593	1.34477	0.1787	0.562926	0.249549
chrV.301637	55.0125	-0.0615143	0.294426	-0.208929	0.834503	0.943679	0.0251757
chrV.302538	119.895	0.109188	0.255064	0.428082	0.668592	0.877107	0.0569476
chrV.305674	153.706	0.120505	0.246064	0.489728	0.624326	0.859673	0.0656669
chrV.307217	8.1161	-0.0529833	0.352215	-0.150429	0.880426	0.962941	0.0164002
chrV.307454	26.5491	-0.0417051	0.329516	-0.126565	0.899285	0.968908	0.0137173
chrV.311866	144.85	0.244891	0.268662	0.911519	0.362022	0.715597	0.145331
chrV.31292	54.0342	0.15381	0.291374	0.527878	0.597584	0.846733	0.0722533
chrV.316552	41.3757	-0.542277	0.314551	-1.72397	0.0847131	0.416017	0.380889
chrV.318556	52.7693	0.306069	0.29179	1.04894	0.294208	0.665447	0.176887
chrV.319582	102.902	0.0130961	0.260894	0.0501969	0.959965	0.987364	0.00552277
chrV.321911	36.362	0.0938583	0.312779	0.300079	0.764117	0.921099	0.0356938
chrV.325995	34.2119	-0.784401	0.320318	-2.44882	0.0143325	0.209098	0.67965
chrV.327056	18.0578	0.0923424	0.347921	0.265412	0.790692	0.927888	0.0325046
chrV.328170	36.4394	0.176776	0.312134	0.566345	0.57116	0.831764	0.0799999
chrV.332880	142.366	-0.600728	0.250578	-2.39736	0.0165135	0.220337	0.656913
chrV.33520	51.4794	-0.00439663	0.292969	-0.0150071	0.988026	0.995718	0.00186348
chrV.337331	20.2088	-0.501843	0.342875	-1.46363	0.143294	0.518327	0.285396
chrV.337651	18.5927	-0.507325	0.346348	-1.46478	0.14298	0.517579	0.286023
chrV.339528	30.2768	-0.242601	0.322411	-0.752459	0.451775	0.773396	0.111598
chrV.342398	554.215	0.227524	0.229948	0.989457	0.32244	0.684422	0.164676
chrV.343257	57.2367	-0.00803132	0.288353	-0.0278523	0.97778	0.992162	0.00341738
chrV.347693	29.6675	-0.150201	0.325514	-0.461427	0.644492	0.86791	0.0615254
chrV.349435	33.0116	0.0486062	0.316732	0.153462	0.878034	0.962308	0.0166858
chrV.349718	19.621	0.34174	0.342583	0.997539	0.318503	0.683559	0.165224
chrV.351363	20.0166	0.0312848	0.342365	0.0913787	0.927192	0.978882	0.00926944
chrV.353533	26.1109	-0.438914	0.33064	-1.32747	0.184354	0.564286	0.248501
chrV.359108	33.105	0.450726	0.316619	1.42356	0.154574	0.533934	0.272513
chrV.362243	37.2869	0.00338679	0.313976	0.0107868	0.991394	0.997591	0.00104745
chrV.366633	75.3016	0.627953	0.279997	2.24272	0.0249151	0.262163	0.581428
chrV.372053	32.541	-0.103219	0.320073	-0.322487	0.747084	0.914994	0.0385816
chrV.374726	14.5518	-0.616811	0.354374	-1.74057	0.0817597	0.412379	0.384704
chrV.382243	53.2297	-0.816559	0.312071	-2.61658	0.0088816	0.17422	0.758901
chrV.386240	49.5531	-0.202238	0.29754	-0.679702	0.496693	0.79946	0.0972031
chrV.386891	37.7288	0.0970119	0.316676	0.306344	0.759343	0.919149	0.0366139
chrV.390212	21.8336	-0.308412	0.338027	-0.91239	0.361563	0.715276	0.145526
chrV.394016	84.3984	-0.0769025	0.275122	-0.279522	0.779845	0.924864	0.0339223
chrV.395092	147.599	0.277183	0.247535	1.11977	0.26281	0.638136	0.195086
chrV.396270	27.9661	-0.339264	0.32946	-1.02976	0.303124	0.673004	0.171982
chrV.39665	45.8077	-0.101237	0.305943	-0.3309	0.74072	0.910857	0.0405498
chrV.397718	7.89042	-0.256245	0.354896	-0.722029	0.470277	0.784988	0.105137
chrV.399236	110.522	0.487366	0.25824	1.88726	0.059125	0.365344	0.437298
chrV.400900	320.054	0.0547748	0.243865	0.224611	0.822282	0.938945	0.0273598
chrV.404413	42.4735	-0.878107	0.308802	-2.84359	0.00446082	0.132072	0.87919
chrV.406802	60.2648	0.251984	0.285577	0.88237	0.377577	0.726132	0.138984
chrV.409384	71.4939	-0.287938	0.282274	-1.02007	0.307697	0.676934	0.169453
chrV.414247	21.674	-0.357241	0.338861	-1.05424	0.291773	0.662111	0.179069
chrV.416568	54.8708	0.198126	0.297384	0.666231	0.505264	0.803662	0.0949264
chrV.42023	121.037	0.354775	0.260465	1.36208	0.173171	0.558435	0.253028
chrV.422011	6.15819	-0.613381	0.346535	-1.77004	0.0767207	0.400957	0.396902
chrV.422566	654.588	0.47212	0.273144	1.72846	0.083905	0.414716	0.382249
chrV.423146	486.049	0.0370234	0.231424	0.159981	0.872896	0.960186	0.0176447
chrV.424359	216.213	0.333675	0.242124	1.37811	0.168168	0.554013	0.25648
chrV.424984	55.2238	0.0160494	0.298828	0.0537079	0.957168	0.987311	0.00554615
chrV.42689	78.2978	0.432157	0.285743	1.5124	0.130433	0.499721	0.301272
chrV.431109	87.8846	-0.185507	0.282987	-0.655531	0.512126	0.807133	0.0930547
chrV.431569	33.1774	-0.22912	0.319067	-0.718094	0.4727	0.787126	0.103956
chrV.432241	57.4993	0.462602	0.289087	1.60021	0.109551	0.468991	0.328835
chrV.432853	167.092	0.245259	0.248912	0.985325	0.324464	0.685871	0.163758
chrV.435582	46.8377	-0.320424	0.30223	-1.0602	0.289055	0.659768	0.180609
chrV.436024	34.3593	-0.840075	0.319736	-2.6274	0.00860391	0.1724	0.763464
chrV.438601	19.3403	-0.234524	0.34461	-0.680549	0.496157	0.79946	0.0972031
chrV.438986	115.101	0.27695	0.256277	1.08066	0.279846	0.654112	0.184348
chrV.439251	202.546	0.379023	0.240417	1.57652	0.114905	0.478756	0.319886
chrV.441165	14.7261	-0.479956	0.352256	-1.36252	0.173034	0.558435	0.253028
chrV.449327	44.0236	-0.303788	0.302901	-1.00293	0.315895	0.680704	0.167042
chrV.45016	16.1021	-0.29749	0.34908	-0.852212	0.394097	0.737347	0.132328
chrV.451368	27.6618	-0.0651338	0.326663	-0.199391	0.841957	0.946858	0.0237151
chrV.453179	67.4185	0.70322	0.281735	2.49604	0.0125589	0.19741	0.704631
chrV.456119	27.948	-0.0362775	0.325398	-0.111487	0.911231	0.973094	0.0118451
chrV.46013	91.1173	0.303001	0.273091	1.10952	0.267205	0.643236	0.19163
chrV.462368	133.95	0.28717	0.264043	1.08759	0.276777	0.653202	0.184952
chrV.464905	20.8669	-0.22549	0.341651	-0.660002	0.509253	0.805134	0.0941321
chrV.467532	67.6655	0.192273	0.280825	0.684672	0.493551	0.798676	0.0976292
chrV.467945	32.4111	0.41158	0.3195	1.2882	0.197676	0.578182	0.237936
chrV.469358	46.817	-0.45359	0.301962	-1.50214	0.13306	0.500711	0.300413
chrV.46937	18.7314	-0.388691	0.344311	-1.1289	0.258942	0.636711	0.196058
chrV.472508	34.3068	-0.29227	0.316311	-0.923997	0.355488	0.711172	0.148025
chrV.474839	185.797	0.632572	0.257138	2.46004	0.013892	0.20459	0.689116
chrV.484356	34.1294	0.110603	0.314623	0.351542	0.725182	0.902087	0.0447515
chrV.484609	39.482	0.191814	0.309466	0.619821	0.535376	0.815304	0.0886803
chrV.487191	25.6858	-0.465384	0.331409	-1.40426	0.160242	0.539616	0.267915
chrV.487924	41.2753	0.127314	0.307299	0.4143	0.678655	0.88261	0.0542313
chrV.488551	196.379	0.702951	0.238254	2.95043	0.00317328	0.112376	0.949326
chrV.490950	268.793	0.536292	0.236238	2.27013	0.0231997	0.254241	0.594754
chrV.492089	107.592	-0.2986	0.263265	-1.13422	0.256703	0.634651	0.197465
chrV.498830	26.8995	-0.487053	0.330103	-1.47546	0.140089	0.511934	0.290786
chrV.500399	39.4531	-0.120479	0.310018	-0.388619	0.697558	0.889103	0.051048
chrV.502922	46.4343	0.618053	0.303866	2.03397	0.0419548	0.318553	0.496818
chrV.503827	46.2694	-0.224677	0.303163	-0.741108	0.458628	0.779554	0.108154
chrV.509910	65.7628	-0.307635	0.286	-1.07565	0.282085	0.654112	0.184348
chrV.512253	203.048	-0.0135161	0.237516	-0.0569062	0.95462	0.986066	0.00609392
chrV.51628	40.1605	0.188265	0.30592	0.615406	0.538287	0.816142	0.0882343
chrV.517603	238.401	0.377007	0.235113	1.60351	0.108821	0.467178	0.330518
chrV.520706	27.8898	-0.918125	0.334004	-2.74884	0.00598064	0.153031	0.81522
chrV.522702	37.5942	-0.218935	0.312597	-0.700374	0.483694	0.793936	0.100215
chrV.525749	80.5401	-0.0281844	0.273489	-0.103055	0.917919	0.976351	0.0103941
chrV.526782	45.0517	-0.209665	0.300914	-0.696762	0.485952	0.795534	0.0993414
chrV.53254	172.223	0.0931795	0.248055	0.375641	0.707184	0.895251	0.0480551
chrV.536074	11.3136	-0.478028	0.356436	-1.34114	0.179876	0.562926	0.249549
chrV.538299	13.5606	-0.277678	0.353369	-0.785803	0.431983	0.76412	0.116839
chrV.539320	50.389	0.422984	0.298923	1.41503	0.15706	0.536762	0.270218
chrV.541438	95.1124	-0.378371	0.268437	-1.40953	0.158677	0.538098	0.269139
chrV.545074	331.245	0.0934534	0.228898	0.408276	0.683071	0.882673	0.0541999
chrV.546560	21.7398	-0.425411	0.339851	-1.25176	0.210658	0.592469	0.227334
chrV.549553	23.5413	-0.138406	0.337961	-0.409531	0.68215	0.882673	0.0541999
chrV.551151	29.1594	-0.3701	0.325536	-1.13689	0.255582	0.633902	0.197978
chrV.553970	21.7776	0.0600018	0.338641	0.177184	0.859364	0.953554	0.0206546
chrV.559115	51.0587	0.23278	0.293127	0.794129	0.42712	0.760522	0.118889
chrV.560445	97.6012	0.62655	0.266574	2.35038	0.0187543	0.232458	0.633656
chrV.562807	51.15	0.355189	0.294675	1.20536	0.228065	0.610154	0.21456
chrV.564983	33.5776	0.372287	0.315204	1.1811	0.237564	0.615511	0.210764
chrV.569568	337.451	-0.726005	0.266538	-2.72383	0.00645294	0.155031	0.809581
chrV.58137	128.483	0.178687	0.259751	0.687916	0.491505	0.797808	0.0981015
chrV.59304	114.001	-0.363044	0.260647	-1.39286	0.163663	0.545431	0.26326
chrV.60912	14.9284	-0.32793	0.352441	-0.930455	0.352136	0.709001	0.149353
chrV.61780	55.6283	-0.349439	0.291574	-1.19846	0.23074	0.611616	0.213521
chrV.62157	33.1272	-0.497782	0.320017	-1.55549	0.11983	0.485451	0.313854
chrV.65188	108.895	-0.32329	0.265483	-1.21775	0.22332	0.606191	0.21739
chrV.66847	27.6252	0.143739	0.32557	0.4415	0.658851	0.873246	0.0588636
chrV.70242	69.6513	0.262143	0.278089	0.942659	0.345855	0.701818	0.153775
chrV.73375	74.4773	0.025206	0.275346	0.091543	0.927061	0.978882	0.00926944
chrV.75650	14.8495	-0.171338	0.351198	-0.487868	0.625643	0.860504	0.065247
chrV.77618	78.7903	0.397191	0.281452	1.41122	0.158179	0.538098	0.269139
chrV.79501	72.487	-0.0890519	0.281497	-0.316351	0.751736	0.916117	0.0380491
chrV.80183	33.6039	0.229666	0.318262	0.721625	0.470525	0.785129	0.105059
chrV.81146	30.6696	0.165054	0.32199	0.512604	0.608228	0.852425	0.0693438
chrV.82781	97.9437	-0.352399	0.264391	-1.33287	0.182574	0.563715	0.24894
chrV.86270	76.6959	-0.0436472	0.278817	-0.156544	0.875604	0.961747	0.016939
chrV.86290	76.3449	-0.0546582	0.278554	-0.196221	0.844437	0.947229	0.0235452
chrV.90023	57.9735	0.642866	0.288904	2.22519	0.0260688	0.267274	0.573043
chrV.94008	43.3814	0.332079	0.306097	1.08488	0.277973	0.653202	0.184952
chrV.9781	77.5781	0.600254	0.279549	2.14722	0.0317754	0.286318	0.543152
chrV.97895	60.4195	0.244635	0.28583	0.855876	0.392066	0.736025	0.133107
chrVI.101276	19.6237	-0.297802	0.351805	-0.846498	0.397275	0.739567	0.131023
chrVI.103067	42.4749	0.0559184	0.307984	0.181563	0.855926	0.952478	0.021145
chrVI.103527	40.1255	0.295659	0.317467	0.931307	0.351695	0.708821	0.149463
chrVI.104488	107.542	-0.107305	0.260464	-0.411977	0.680357	0.882673	0.0541999
chrVI.106287	81.5422	0.166539	0.270607	0.615429	0.538271	0.816142	0.0882343
chrVI.109994	80.3029	-0.10363	0.276887	-0.37427	0.708203	0.895251	0.0480551
chrVI.114039	38.3948	-0.419398	0.311728	-1.3454	0.178497	0.562926	0.249549
chrVI.115775	29.5651	0.0463088	0.323125	0.143316	0.886041	0.964321	0.0157784
chrVI.118607	45.6708	0.902575	0.303236	2.97647	0.00291585	0.111751	0.951748
chrVI.119165	65.8954	0.0580312	0.285491	0.203268	0.838926	0.945431	0.0243702
chrVI.12312	40.3567	0.0624766	0.305696	0.204375	0.838061	0.945118	0.0245139
chrVI.123126	44.6114	-0.325361	0.304929	-1.06701	0.285969	0.656966	0.182457
chrVI.129950	9.65921	-0.374701	0.356297	-1.05165	0.292958	0.663553	0.178125
chrVI.131056	13.0795	-0.307328	0.354519	-0.866888	0.386003	0.730984	0.136092
chrVI.144031	25.2118	-0.436498	0.332002	-1.31474	0.188596	0.568117	0.245562
chrVI.146950	104.125	0.448291	0.261542	1.71403	0.0865227	0.418655	0.378143
chrVI.148428	17.1797	-0.314114	0.348465	-0.901421	0.367364	0.717639	0.144094
chrVI.148516	65.3635	-0.144233	0.28575	-0.504751	0.613733	0.854846	0.0681123
chrVI.148887	44.9768	-0.135719	0.300498	-0.451648	0.651523	0.870034	0.0604639
chrVI.149800	36.6918	-0.0488027	0.313459	-0.155691	0.876277	0.961747	0.016939
chrVI.150410	4.9776	-0.285093	0.335982	-0.848537	0.396139	0.739164	0.131259
chrVI.153182	128.086	0.216711	0.252414	0.858553	0.390587	0.736025	0.133107
chrVI.155899	275.68	0.258745	0.240502	1.07585	0.281992	0.654112	0.184348
chrVI.157783	21.3703	-0.588418	0.341224	-1.72443	0.0846298	0.416017	0.380889
chrVI.161433	26.1766	-0.167249	0.330769	-0.505637	0.613111	0.854846	0.0681123
chrVI.162210	35.5844	-0.47507	0.322015	-1.4753	0.140131	0.511934	0.290786
chrVI.164817	39.0521	0.0213117	0.314451	0.0677742	0.945965	0.985254	0.00645177
chrVI.16491	10.5939	-0.40097	0.356657	-1.12425	0.260909	0.637293	0.195661
chrVI.166558	10.2293	-0.250375	0.356694	-0.701932	0.482722	0.793324	0.100549
chrVI.167310	54.6704	-0.583921	0.293984	-1.98624	0.0470072	0.330419	0.480935
chrVI.169286	134.203	0.238349	0.250315	0.952195	0.340998	0.698597	0.155773
chrVI.173960	123.772	0.290974	0.260466	1.11713	0.263939	0.639199	0.194364
chrVI.176675	58.6942	0.100125	0.288995	0.346459	0.728998	0.904039	0.0438127
chrVI.180821	12.8598	-0.645985	0.355148	-1.81892	0.0689238	0.385791	0.413647
chrVI.183040	274.099	0.225577	0.249324	0.904755	0.365595	0.716864	0.144563
chrVI.183934	252.571	0.439191	0.248251	1.76914	0.0768699	0.401181	0.39666
chrVI.184302	69.505	0.0744102	0.285238	0.26087	0.794192	0.929536	0.0317338
chrVI.191419	56.2854	-0.569517	0.29825	-1.90953	0.0561936	0.35587	0.448709
chrVI.194546	47.6153	0.2727	0.302043	0.902852	0.366604	0.717315	0.14429
chrVI.19574	37.1212	0.00812264	0.312033	0.0260314	0.979232	0.992618	0.00321773
chrVI.196376	121.345	-0.162834	0.254321	-0.640267	0.521999	0.811249	0.0908456
chrVI.199358	15.3736	-0.205561	0.353583	-0.581364	0.560995	0.82501	0.0835407
chrVI.203466	67.9089	0.713809	0.279137	2.5572	0.0105518	0.186668	0.728931
chrVI.204824	18.4765	-0.721762	0.346601	-2.0824	0.037306	0.30373	0.517512
chrVI.207253	37.1864	-0.0350498	0.310416	-0.112913	0.9101	0.972532	0.0120961
chrVI.210123	165.446	-0.347647	0.287277	-1.21014	0.226223	0.609276	0.215186
chrVI.210561	145.129	-1.29601	0.262866	-4.93032	8.20952e-07	0.000440486	3.35607
chrVI.212988	35.3209	-0.304647	0.316684	-0.961992	0.336054	0.69426	0.158478
chrVI.216425	72.9106	0.495213	0.276228	1.79277	0.0730104	0.392614	0.406035
chrVI.220173	75.4715	0.349779	0.276727	1.26399	0.206235	0.585828	0.23223
chrVI.221479	264.662	0.449419	0.23166	1.94	0.0523799	0.344608	0.462674
chrVI.223012	48.1238	-0.202543	0.304893	-0.664309	0.506493	0.80417	0.0946519
chrVI.223794	93.9414	0.244267	0.268937	0.908267	0.363737	0.716405	0.144841
chrVI.224860	782.44	-0.0885538	0.243883	-0.3631	0.716531	0.898267	0.0465944
chrVI.226007	150.72	0.489103	0.249767	1.95824	0.0502024	0.338221	0.4708
chrVI.226518	52.5801	-0.0834942	0.292509	-0.285441	0.775306	0.92324	0.0346856
chrVI.22888	11.9082	-0.637861	0.356273	-1.79037	0.073394	0.393362	0.405207
chrVI.229206	19.3651	-0.0992681	0.343285	-0.289171	0.772451	0.923119	0.0347421
chrVI.233664	82.8443	-0.298002	0.271533	-1.09748	0.272431	0.647425	0.18881
chrVI.237234	6.67613	-0.553485	0.349212	-1.58495	0.112977	0.476662	0.32179
chrVI.238278	14.6228	-0.220339	0.352574	-0.624945	0.532007	0.813881	0.0894393
chrVI.239011	7.37521	-0.0572342	0.353779	-0.161779	0.87148	0.960115	0.0176766
chrVI.241468	24.7184	-0.280583	0.335203	-0.837053	0.402563	0.743405	0.128775
chrVI.245913	23.8847	-0.285222	0.333892	-0.854233	0.392976	0.736391	0.132891
chrVI.248159	11.1626	-0.368906	0.356473	-1.03488	0.300726	0.67038	0.173679
chrVI.249915	15.683	-0.48479	0.351021	-1.38109	0.167253	0.552437	0.257717
chrVI.251836	156.552	-0.31888	0.249081	-1.28023	0.200465	0.579022	0.237305
chrVI.252289	112.897	0.190424	0.262609	0.725121	0.468378	0.784255	0.105542
chrVI.253324	39.3721	-0.191088	0.308616	-0.619176	0.5358	0.815693	0.0884732
chrVI.255700	44.0443	-0.881222	0.312173	-2.82286	0.00475971	0.135693	0.867443
chrVI.256293	158.482	-0.211604	0.247287	-0.855705	0.392161	0.736025	0.133107
chrVI.261552	12.6135	0.189917	0.355242	0.534614	0.592917	0.843605	0.0738608
chrVI.263799	181.56	0.537019	0.248596	2.16021	0.0307564	0.282003	0.549746
chrVI.28000	93.8191	-0.275762	0.271916	-1.01414	0.310514	0.67698	0.169424
chrVI.30995	103.054	-0.123808	0.261402	-0.473631	0.635763	0.864276	0.0633475
chrVI.36612	31.0467	-0.287688	0.324582	-0.886332	0.375439	0.72375	0.140411
chrVI.40205	11.8172	-0.632238	0.356283	-1.77454	0.0759742	0.398108	0.399999
chrVI.4210	3481.95	-0.551983	0.257798	-2.14115	0.0322621	0.28958	0.538232
chrVI.42627	35.9489	-0.206358	0.316598	-0.651799	0.514531	0.808405	0.092371
chrVI.44492	62.4659	-0.247227	0.301529	-0.81991	0.412267	0.752677	0.123391
chrVI.48990	16.4807	-0.623266	0.351199	-1.77468	0.0759508	0.398108	0.399999
chrVI.50975	134.259	0.618351	0.257939	2.39728	0.0165173	0.220337	0.656913
chrVI.5204	215.174	-0.813362	0.266801	-3.04857	0.00229931	0.10094	0.995938
chrVI.54846	65.55	-0.350442	0.2872	-1.2202	0.222389	0.605116	0.218162
chrVI.56039	101.481	0.233675	0.263008	0.888471	0.374288	0.723405	0.140619
chrVI.57759	31.6256	-0.178884	0.321395	-0.556587	0.577809	0.837156	0.0771935
chrVI.58296	65.3785	0.204603	0.285601	0.716395	0.473748	0.787528	0.103734
chrVI.6273	438.116	0.194231	0.252359	0.769661	0.441501	0.769359	0.113871
chrVI.62821	22.992	-0.457407	0.336494	-1.35933	0.174041	0.558435	0.253028
chrVI.64041	20.5983	-0.0822163	0.342472	-0.240067	0.810278	0.936085	0.0286849
chrVI.64980	24.6343	-0.806443	0.335655	-2.4026	0.0162791	0.219944	0.657688
chrVI.68751	13.7743	-0.822633	0.354735	-2.31901	0.0203947	0.239625	0.620467
chrVI.74668	92.6913	0.243459	0.268634	0.906285	0.364785	0.716628	0.144706
chrVI.79207	14.4373	-0.349504	0.354925	-0.984728	0.324758	0.685871	0.163758
chrVI.80238	20.7146	-0.22006	0.339714	-0.647782	0.517126	0.809466	0.0918014
chrVI.8327	35.1325	-0.124716	0.313817	-0.397416	0.69106	0.884946	0.0530833
chrVI.8591	12.4249	-0.0533911	0.355403	-0.150227	0.880586	0.962941	0.0164002
chrVI.87333	19.6517	-0.520598	0.344729	-1.51016	0.131002	0.500085	0.300956
chrVI.89390	14.0936	-0.329415	0.354102	-0.930283	0.352225	0.709001	0.149353
chrVI.90341	53.8794	-0.315665	0.293312	-1.07621	0.281834	0.654112	0.184348
chrVI.90644	48.1976	-0.475458	0.300018	-1.58476	0.11302	0.476662	0.32179
chrVI.95037	179.377	-0.685088	0.250031	-2.74001	0.00614378	0.154432	0.811263
chrVI.95545	464.755	0.316783	0.24983	1.26799	0.204801	0.585579	0.232414
chrVI.97515	22.2432	-0.0386365	0.338742	-0.114059	0.909191	0.972422	0.0121452
chrVI.98821	79.2848	0.475332	0.275478	1.72548	0.0844402	0.416017	0.380889
chrVI.99090	28.6691	0.110632	0.325428	0.339957	0.733889	0.906864	0.042458
chrVII.1004071	49.0592	0.0726768	0.298179	0.243735	0.807436	0.935262	0.0290667
chrVII.1010819	32.8944	-0.439578	0.319095	-1.37758	0.168334	0.554013	0.25648
chrVII.1011271	44.6402	0.125004	0.300701	0.415708	0.677624	0.881769	0.054645
chrVII.1012290	46.7392	-0.0808293	0.298378	-0.270896	0.786471	0.927759	0.032565
chrVII.1016776	15.0891	-0.499908	0.353144	-1.41559	0.156895	0.536762	0.270218
chrVII.1017794	87.9745	0.386581	0.267915	1.44292	0.149042	0.523498	0.281085
chrVII.1021897	34.3813	-0.341058	0.316651	-1.07708	0.281445	0.654112	0.184348
chrVII.1022381	15.3427	-0.455577	0.351747	-1.29518	0.195257	0.575289	0.240114
chrVII.10230	17.6065	-0.147157	0.347168	-0.423878	0.671655	0.877854	0.0565778
chrVII.1025914	94.4594	0.465737	0.267019	1.74421	0.0811227	0.41237	0.384713
chrVII.1026693	107.189	0.104646	0.26264	0.398441	0.690305	0.884685	0.0532111
chrVII.1027019	223.782	0.3763	0.234793	1.60269	0.109003	0.467472	0.330245
chrVII.1031577	7.24873	-0.638207	0.351893	-1.81364	0.069733	0.386453	0.412904
chrVII.1038534	55.7864	0.0811086	0.292179	0.277599	0.78132	0.925208	0.0337608
chrVII.1039308	10.6069	-0.299334	0.356604	-0.839401	0.401244	0.742664	0.129208
chrVII.1043107	40.1198	0.462559	0.311186	1.48644	0.137163	0.506777	0.295183
chrVII.1043698	8.14101	-0.17402	0.355198	-0.489922	0.624189	0.859673	0.0656669
chrVII.1045500	29.3396	0.159277	0.324066	0.491496	0.623075	0.859087	0.065963
chrVII.1046576	13.6667	-0.374663	0.353618	-1.05952	0.289365	0.659821	0.180574
chrVII.1048474	54.7282	-0.67744	0.295119	-2.29548	0.0217055	0.246047	0.608982
chrVII.1050089	242.081	0.422577	0.235097	1.79746	0.0722626	0.39251	0.406149
chrVII.1051737	52.4423	0.0111807	0.301242	0.0371153	0.970393	0.990495	0.00414788
chrVII.1052257	788.417	0.701838	0.247858	2.83162	0.00463133	0.134727	0.870545
chrVII.1058775	74.3743	0.00843682	0.276573	0.0305049	0.975664	0.991682	0.00362737
chrVII.1060078	59.6071	-0.0168208	0.287688	-0.0584688	0.953375	0.985624	0.00628879
chrVII.1061639	14.813	-0.732266	0.353407	-2.07202	0.0382637	0.306156	0.514057
chrVII.1063164	30.7889	0.0571439	0.323292	0.176756	0.8597	0.953708	0.0205845
chrVII.1070033	34.5002	0.127334	0.315463	0.403641	0.686477	0.883292	0.0538956
chrVII.1072722	129.437	0.462597	0.251483	1.83947	0.0658457	0.380549	0.419589
chrVII.107595	27.4657	0.104265	0.326192	0.319644	0.749238	0.91535	0.038413
chrVII.1076163	177.978	0.251029	0.258085	0.97266	0.330722	0.690769	0.160667
chrVII.1078404	56.419	0.362527	0.298096	1.21614	0.223931	0.606826	0.216936
chrVII.108043	12.1489	-0.296447	0.355357	-0.834225	0.404154	0.744341	0.128228
chrVII.1080972	220.483	-0.211856	0.240748	-0.87999	0.378865	0.72614	0.13898
chrVII.1082563	884.36	-0.0297253	0.276427	-0.107534	0.914365	0.973858	0.0115046
chrVII.1083602	237.082	-0.725293	0.268057	-2.70574	0.00681524	0.157232	0.803458
chrVII.10877	4.55595	-0.361716	0.335101	-1.07942	0.2804	0.654112	0.184348
chrVII.110524	20.8651	-0.878967	0.345677	-2.54274	0.0109986	0.187675	0.726592
chrVII.110891	30.8175	-0.811792	0.326674	-2.48502	0.0129544	0.198283	0.702713
chrVII.112079	22.3455	-0.165358	0.336553	-0.491329	0.623194	0.859087	0.065963
chrVII.114756	70.0734	0.271929	0.277818	0.978802	0.327678	0.687682	0.162613
chrVII.115041	37.2402	-0.47522	0.317819	-1.49526	0.134848	0.50362	0.297897
chrVII.115385	48.7871	-0.00841561	0.299291	-0.0281185	0.977568	0.992155	0.00342042
chrVII.115711	67.4922	0.123097	0.283349	0.434435	0.663973	0.875621	0.0576837
chrVII.120469	9.08	-0.421598	0.356309	-1.18324	0.236715	0.615511	0.210764
chrVII.120966	65.5726	0.0682865	0.283149	0.241168	0.809425	0.935968	0.0287392
chrVII.122154	72.4312	-0.34122	0.280708	-1.21557	0.22415	0.607078	0.216755
chrVII.123342	78.3464	0.0772064	0.272731	0.283086	0.777111	0.923893	0.0343781
chrVII.124270	154.407	0.593445	0.248052	2.39242	0.0167376	0.221924	0.653795
chrVII.129576	67.2888	-0.259665	0.281334	-0.92298	0.356018	0.711172	0.148025
chrVII.131297	36.5898	-0.49666	0.314198	-1.58072	0.113942	0.478457	0.320157
chrVII.140217	127.821	-0.19385	0.265829	-0.729227	0.465863	0.783578	0.105918
chrVII.141787	10.1038	-0.512111	0.356036	-1.43837	0.15033	0.525978	0.279032
chrVII.144133	26.2726	-0.44944	0.330469	-1.36001	0.173828	0.558435	0.253028
chrVII.144525	13.68	-0.458174	0.354555	-1.29225	0.19627	0.576514	0.23919
chrVII.147951	40.6242	-0.601023	0.310974	-1.93271	0.053272	0.347816	0.458651
chrVII.148977	57.221	-0.261601	0.289252	-0.904405	0.36578	0.716864	0.144563
chrVII.150653	60.5359	0.186224	0.286349	0.650339	0.515474	0.808405	0.092371
chrVII.152849	102.758	0.467765	0.264684	1.76726	0.0771849	0.401181	0.39666
chrVII.157623	90.2876	0.6429	0.267586	2.40259	0.0162793	0.219944	0.657688
chrVII.159261	293.128	0.530803	0.228594	2.32204	0.0202309	0.239476	0.620738
chrVII.159720	136.63	-0.0277796	0.254147	-0.109305	0.912961	0.973368	0.0117227
chrVII.162994	30.9383	-0.234151	0.320746	-0.73002	0.465378	0.783578	0.105918
chrVII.165193	143.416	0.795614	0.247872	3.20978	0.00132834	0.0763639	1.11711
chrVII.166083	912.388	0.471059	0.237809	1.98083	0.0476109	0.330635	0.480651
chrVII.167500	198.186	0.305591	0.244298	1.25089	0.210973	0.592664	0.227191
chrVII.170569	35.7013	-0.240775	0.315465	-0.76324	0.44532	0.769668	0.113697
chrVII.173124	88.3649	0.493536	0.267974	1.84173	0.0655148	0.380549	0.419589
chrVII.17630	20.2716	-0.379388	0.341767	-1.11008	0.266965	0.64298	0.191803
chrVII.180471	39.1474	-0.180851	0.308087	-0.587013	0.557195	0.823094	0.0845506
chrVII.182168	12.8999	-0.471422	0.354828	-1.32859	0.183982	0.564286	0.248501
chrVII.185639	50.2678	-0.298083	0.295857	-1.00753	0.313683	0.679581	0.167759
chrVII.190900	128.903	0.573073	0.252994	2.26517	0.0235024	0.255616	0.592413
chrVII.191793	30.8846	-0.231864	0.323921	-0.715803	0.474113	0.787528	0.103734
chrVII.193351	198.681	0.624936	0.23881	2.61688	0.00887375	0.17422	0.758901
chrVII.196550	115.244	0.104594	0.263723	0.396604	0.691659	0.885243	0.0529374
chrVII.197918	66.5162	0.306586	0.283705	1.08065	0.279851	0.654112	0.184348
chrVII.200236	38.7363	0.157137	0.30873	0.508977	0.610768	0.853909	0.0685885
chrVII.20478	138.156	0.815517	0.250894	3.25044	0.00115226	0.0750848	1.12445
chrVII.205423	102.317	0.126985	0.260535	0.487401	0.625974	0.860714	0.065141
chrVII.206319	50.3899	0.392637	0.30098	1.30453	0.192053	0.571828	0.242734
chrVII.208675	122.07	0.659089	0.255182	2.58282	0.00979971	0.180621	0.743231
chrVII.213794	32.7869	0.476526	0.31742	1.50125	0.133291	0.500711	0.300413
chrVII.216101	86.7141	0.528353	0.2689	1.96486	0.0494299	0.33572	0.474023
chrVII.217303	49.9132	0.162999	0.302038	0.539664	0.589428	0.842669	0.0743429
chrVII.22128	71.2584	-0.262625	0.278533	-0.942884	0.34574	0.701818	0.153775
chrVII.226146	96.0566	0.166446	0.265621	0.62663	0.530902	0.813372	0.089711
chrVII.227554	27.8416	0.218941	0.329974	0.663509	0.507004	0.804576	0.094433
chrVII.228367	54.6099	0.52073	0.291347	1.78732	0.0738861	0.395123	0.403268
chrVII.229859	119.12	0.155624	0.258328	0.602426	0.546891	0.819885	0.0862472
chrVII.23268	276.18	0.0417801	0.233271	0.179106	0.857855	0.952788	0.0210036
chrVII.245208	217.586	-0.0339663	0.236979	-0.143331	0.886029	0.964321	0.0157784
chrVII.249602	41.8395	-0.424363	0.308643	-1.37493	0.169152	0.554262	0.256285
chrVII.254275	36.9514	-0.223979	0.314353	-0.712509	0.47615	0.788391	0.103258
chrVII.25477	46.6446	-0.371354	0.308438	-1.20398	0.228596	0.610896	0.214032
chrVII.255329	63.8922	-0.145849	0.285436	-0.510968	0.609373	0.852784	0.0691612
chrVII.257271	14.5161	-0.372264	0.35264	-1.05565	0.291129	0.661271	0.179621
chrVII.265936	42.7103	-0.237429	0.309559	-0.766992	0.443086	0.769668	0.113697
chrVII.269125	37.855	-0.273643	0.312685	-0.87514	0.381498	0.727588	0.138114
chrVII.270166	66.4234	-0.586093	0.283722	-2.06573	0.0388541	0.309104	0.509895
chrVII.270804	83.7606	0.504655	0.271517	1.85865	0.0630769	0.376047	0.424758
chrVII.271337	1117.53	0.331878	0.252496	1.31439	0.188715	0.568117	0.245562
chrVII.271748	1513.73	0.749172	0.245269	3.05449	0.00225446	0.0998787	1.00053
chrVII.27539	17.8291	-0.0974837	0.345505	-0.282149	0.77783	0.923893	0.0343781
chrVII.277084	85.8525	0.19594	0.27318	0.717256	0.473216	0.787528	0.103734
chrVII.278384	47.1509	0.134426	0.300172	0.447829	0.654276	0.870528	0.0602173
chrVII.278743	28.8388	-0.249329	0.325736	-0.765435	0.444013	0.769668	0.113697
chrVII.280554	11.1687	-0.567366	0.356454	-1.5917	0.111453	0.473773	0.32443
chrVII.283989	18.1048	-0.69388	0.347544	-1.99652	0.045877	0.325914	0.486897
chrVII.284254	13.5492	-0.711377	0.354799	-2.00502	0.0449612	0.325572	0.487353
chrVII.285938	12.7236	-0.446084	0.355193	-1.25589	0.209155	0.589436	0.229563
chrVII.287123	51.2137	-0.175333	0.297141	-0.590065	0.555147	0.822158	0.0850448
chrVII.288231	65.6903	0.494325	0.282571	1.74938	0.0802252	0.409522	0.387723
chrVII.289397	19.1029	0.0564176	0.34272	0.164617	0.869245	0.959887	0.01778
chrVII.291710	41.761	0.0974203	0.304609	0.319821	0.749104	0.91535	0.038413
chrVII.293080	32.146	0.666819	0.323361	2.06215	0.0391931	0.309999	0.50864
chrVII.295699	54.8014	0.406413	0.300055	1.35446	0.175589	0.559679	0.252061
chrVII.299772	195.234	0.168627	0.238665	0.706542	0.479851	0.790584	0.102052
chrVII.304117	21.0357	-0.43681	0.340855	-1.28151	0.200013	0.578788	0.237481
chrVII.306323	29.2409	-0.273676	0.32618	-0.839034	0.40145	0.74276	0.129151
chrVII.307133	8.20952	-0.0781106	0.355573	-0.219675	0.826124	0.940663	0.0265658
chrVII.310586	81.8614	0.219651	0.271687	0.808472	0.418819	0.755157	0.121963
chrVII.311928	73.9638	-0.0686341	0.277565	-0.247272	0.804698	0.934527	0.0294079
chrVII.313038	27.202	-0.288884	0.331947	-0.87027	0.384153	0.729482	0.136985
chrVII.314399	187.56	0.268528	0.240754	1.11536	0.264696	0.640389	0.193556
chrVII.316565	96.2566	0.632327	0.266077	2.37648	0.0174788	0.227507	0.643006
chrVII.31699	17.3461	-0.121001	0.346156	-0.349557	0.726671	0.902214	0.0446903
chrVII.318969	8.02196	-0.162022	0.355047	-0.45634	0.648145	0.869173	0.0608936
chrVII.319502	60.5124	-0.795709	0.291156	-2.73294	0.00627727	0.154658	0.810628
chrVII.321388	82.3159	0.246508	0.270388	0.911682	0.361936	0.715597	0.145331
chrVII.324668	366.462	0.832872	0.256392	3.24843	0.00116044	0.0750848	1.12445
chrVII.328133	17.1541	-0.318299	0.348332	-0.91378	0.360833	0.714945	0.145728
chrVII.330683	44.9883	0.139273	0.303201	0.459341	0.64599	0.8683	0.0613304
chrVII.334648	75.1161	0.858838	0.275105	3.12186	0.00179712	0.0886461	1.05234
chrVII.337618	121.37	-0.03353	0.259897	-0.129013	0.897348	0.968462	0.0139175
chrVII.341820	37.7137	-0.265138	0.311314	-0.851676	0.394394	0.737618	0.132169
chrVII.343101	112.213	-0.00732123	0.258509	-0.028321	0.977406	0.992155	0.00342042
chrVII.345763	147.533	0.5781	0.251189	2.30146	0.0213657	0.243337	0.613791
chrVII.346976	30.275	0.186958	0.326218	0.573109	0.566571	0.82858	0.0816654
chrVII.352349	44.9788	0.314982	0.302937	1.03976	0.298451	0.668755	0.174733
chrVII.352754	40.9549	0.258254	0.30459	0.847874	0.396508	0.739353	0.131148
chrVII.355552	59.4013	0.264781	0.286789	0.923262	0.355871	0.711172	0.148025
chrVII.359277	15.8701	-0.348136	0.349869	-0.995047	0.319713	0.683701	0.165134
chrVII.361917	185.57	0.620658	0.246049	2.52249	0.0116526	0.190832	0.719349
chrVII.364062	149.564	0.4313	0.247056	1.74576	0.0808535	0.411858	0.385252
chrVII.366051	126.716	0.341421	0.254983	1.33899	0.180573	0.563272	0.249281
chrVII.36729	49.9261	-0.51078	0.297196	-1.71866	0.0856755	0.417906	0.378921
chrVII.368290	130.487	0.206845	0.257536	0.803169	0.421877	0.756338	0.121284
chrVII.374868	71.9971	0.459183	0.275821	1.66479	0.0959555	0.438274	0.358255
chrVII.377226	43.8873	0.603333	0.301973	1.99797	0.0457201	0.325914	0.486897
chrVII.38838	7.85361	-0.953684	0.351643	-2.71208	0.00668622	0.156645	0.805083
chrVII.388728	16.8437	-0.434566	0.349366	-1.24387	0.213547	0.595736	0.224946
chrVII.392018	10.134	-0.0431456	0.356651	-0.120974	0.903711	0.970214	0.0131325
chrVII.393715	15.3294	-0.371513	0.35152	-1.05688	0.290568	0.660618	0.180049
chrVII.394818	19.013	0.0679485	0.345505	0.196664	0.84409	0.947229	0.0235452
chrVII.395815	182.814	0.765202	0.245135	3.12155	0.00179899	0.0886461	1.05234
chrVII.400179	145.427	0.173239	0.249413	0.694587	0.487314	0.795913	0.0991347
chrVII.401365	40.7241	0.120409	0.306199	0.393238	0.694143	0.886543	0.0523002
chrVII.401970	24.9709	-0.522802	0.335338	-1.55903	0.118989	0.483632	0.315485
chrVII.404647	134.771	0.690529	0.254221	2.71626	0.00660249	0.15645	0.805625
chrVII.409772	67.5912	0.310581	0.288276	1.07737	0.281313	0.654112	0.184348
chrVII.411310	21.3003	-0.0191436	0.339998	-0.056305	0.955099	0.986139	0.00606185
chrVII.412172	45.2921	-0.113232	0.302277	-0.374598	0.70796	0.895251	0.0480551
chrVII.41258	22.0114	-0.574653	0.339123	-1.69452	0.0901658	0.42433	0.372297
chrVII.417262	37.2792	-0.0387171	0.310349	-0.124754	0.900719	0.969451	0.0134742
chrVII.418664	161.394	-0.156344	0.244669	-0.639003	0.522821	0.811249	0.0908456
chrVII.420678	309.054	0.699748	0.235522	2.97105	0.00296786	0.11182	0.951482
chrVII.421168	65.3375	0.332788	0.280506	1.18639	0.23547	0.614641	0.211379
chrVII.423010	100.459	0.156386	0.261686	0.597611	0.5501	0.82124	0.0855298
chrVII.426982	317.612	0.621404	0.233823	2.65759	0.00787021	0.168912	0.772339
chrVII.427926	183.812	0.0994359	0.257792	0.385722	0.699703	0.890421	0.0504044
chrVII.431342	14.2636	-0.484611	0.355569	-1.36292	0.172908	0.558435	0.253028
chrVII.43170	18.755	0.0921766	0.343055	0.268694	0.788166	0.927759	0.032565
chrVII.433192	335.744	0.771587	0.237628	3.24703	0.00116615	0.0750848	1.12445
chrVII.433943	142.587	0.255447	0.260887	0.979149	0.327506	0.687621	0.162651
chrVII.434970	14.2757	0.135608	0.352869	0.384301	0.700755	0.891216	0.0500171
chrVII.437286	43.3127	0.0478696	0.3071	0.155876	0.876131	0.961747	0.016939
chrVII.438437	269.48	0.36056	0.232641	1.54985	0.121177	0.485691	0.31364
chrVII.439824	35.7923	0.12931	0.315622	0.409699	0.682027	0.882673	0.0541999
chrVII.440581	18.2816	-0.707909	0.34682	-2.04114	0.0412367	0.316566	0.499536
chrVII.443395	1057.15	0.00499541	0.239895	0.0208233	0.983387	0.993864	0.00267288
chrVII.448568	17.5757	-0.726437	0.348418	-2.08496	0.0370731	0.303336	0.518076
chrVII.449983	63.1024	0.00647766	0.293061	0.0221034	0.982365	0.993492	0.00283568
chrVII.452142	100.632	0.908081	0.268867	3.37743	0.000731654	0.0654288	1.18423
chrVII.45265	7.24795	-0.389297	0.352261	-1.10514	0.2691	0.64449	0.190784
chrVII.454587	8.46554	-0.561517	0.355349	-1.58018	0.114065	0.478557	0.320066
chrVII.457924	5.3605	-0.352671	0.340695	-1.03515	0.300599	0.67038	0.173679
chrVII.461443	51.4922	0.461085	0.299659	1.5387	0.123878	0.488231	0.311375
chrVII.465527	21.1989	-0.694069	0.344784	-2.01305	0.0441091	0.323912	0.489573
chrVII.472441	269.387	0.348811	0.232314	1.50146	0.133236	0.500711	0.300413
chrVII.475272	36.1233	-0.138375	0.316469	-0.437247	0.661932	0.875245	0.0578704
chrVII.478746	96.7712	0.219755	0.265343	0.828193	0.407561	0.747763	0.126236
chrVII.479314	129.199	0.0572291	0.258231	0.22162	0.82461	0.940047	0.0268502
chrVII.483949	413.644	0.814104	0.246346	3.30472	0.000950718	0.067875	1.16829
chrVII.48432	54.5855	-0.0198013	0.295027	-0.0671169	0.946489	0.985254	0.00645177
chrVII.490577	37.5485	0.10571	0.314663	0.335948	0.73691	0.909146	0.0413663
chrVII.491971	28.2859	0.247897	0.326476	0.759309	0.447668	0.770491	0.113232
chrVII.49325	24.1374	-0.301895	0.333548	-0.905102	0.365411	0.716864	0.144563
chrVII.494268	14.5163	-0.0461437	0.352376	-0.13095	0.895815	0.968194	0.0140378
chrVII.495210	27.6772	0.458079	0.325986	1.40521	0.159958	0.539616	0.267915
chrVII.496589	15.5869	-0.168461	0.349788	-0.48161	0.630083	0.862937	0.064021
chrVII.497010	7.92232	-0.373272	0.354629	-1.05257	0.292538	0.663161	0.178381
chrVII.498050	49.5754	-0.20711	0.296111	-0.699432	0.484282	0.793953	0.100205
chrVII.499925	25.5751	-0.235313	0.330973	-0.710972	0.477102	0.788475	0.103212
chrVII.502711	93.0922	0.77911	0.269182	2.89436	0.00379935	0.123135	0.90962
chrVII.505891	135.207	0.546297	0.252134	2.16669	0.0302582	0.281374	0.550717
chrVII.506781	172.425	0.256134	0.241775	1.05939	0.289422	0.659821	0.180574
chrVII.508823	74.9388	0.122166	0.274086	0.445723	0.655797	0.87073	0.0601163
chrVII.511069	41.334	0.156631	0.309077	0.50677	0.612316	0.854341	0.0683689
chrVII.512943	33.6634	-0.170215	0.316565	-0.537694	0.590788	0.842669	0.0743429
chrVII.514361	72.2358	0.305984	0.2834	1.07969	0.280281	0.654112	0.184348
chrVII.516317	299.654	0.475051	0.235772	2.01487	0.0439181	0.323429	0.490221
chrVII.522085	89.611	0.550737	0.265838	2.0717	0.0382933	0.306156	0.514057
chrVII.523429	31.3173	0.211124	0.322247	0.655161	0.512364	0.807245	0.0929947
chrVII.524757	91.4666	0.846742	0.266338	3.1792	0.00147684	0.081451	1.0891
chrVII.526677	29.7748	0.0844534	0.323151	0.261344	0.793827	0.929536	0.0317338
chrVII.527394	350.788	0.0900665	0.225169	0.399995	0.68916	0.884382	0.0533601
chrVII.528568	101.308	0.563202	0.26381	2.13488	0.032771	0.291439	0.535452
chrVII.528935	53.0663	-0.28184	0.297952	-0.945925	0.344187	0.701299	0.154097
chrVII.531141	7.2297	-0.510128	0.35148	-1.45137	0.146676	0.520454	0.283617
chrVII.531504	10.6832	-0.412672	0.35656	-1.15737	0.247121	0.627224	0.202577
chrVII.532627	89.8447	-0.0133698	0.268085	-0.0498714	0.960225	0.98742	0.00549792
chrVII.534825	44.567	-0.222252	0.301396	-0.737411	0.460872	0.781394	0.10713
chrVII.53631	8.83156	-0.606442	0.355568	-1.70556	0.0880899	0.42201	0.374677
chrVII.541738	12.6314	-0.695507	0.356177	-1.9527	0.0508551	0.340175	0.468297
chrVII.543391	26.2597	0.0384459	0.336304	0.114319	0.908985	0.972422	0.0121452
chrVII.544463	15.9667	-0.283246	0.349443	-0.810564	0.417616	0.754177	0.122527
chrVII.544929	14.9346	-0.163154	0.35415	-0.460692	0.64502	0.868019	0.0614709
chrVII.546178	106.239	0.318223	0.26658	1.19372	0.232587	0.614084	0.211772
chrVII.547289	399.019	0.44977	0.227902	1.97352	0.0484362	0.331285	0.479798
chrVII.556728	85.316	0.683942	0.268346	2.54873	0.0108115	0.187031	0.728086
chrVII.557545	119.019	0.452126	0.255676	1.76835	0.0770021	0.401181	0.39666
chrVII.559022	22.2359	-0.0943865	0.337382	-0.279761	0.779661	0.924864	0.0339223
chrVII.560087	289.848	0.425035	0.247384	1.71812	0.0857755	0.417972	0.378853
chrVII.561361	58.7911	-0.150988	0.287969	-0.524321	0.600055	0.847103	0.072064
chrVII.56166	164.975	-0.121199	0.244589	-0.495521	0.620233	0.857213	0.0669111
chrVII.576554	241.064	0.659661	0.235513	2.80095	0.00509522	0.141407	0.849529
chrVII.579305	73.7561	0.620677	0.277948	2.23307	0.0255444	0.264996	0.576761
chrVII.581731	31.0825	-0.234375	0.328225	-0.714068	0.475185	0.787967	0.103492
chrVII.584604	181.721	-0.0129572	0.247205	-0.0524149	0.958198	0.987364	0.00552277
chrVII.58889	52.9857	0.172363	0.291393	0.591513	0.554177	0.822158	0.0850448
chrVII.589495	243.416	0.0948387	0.238791	0.397161	0.691249	0.884952	0.0530802
chrVII.591882	177.377	0.277238	0.244686	1.13304	0.257199	0.634651	0.197465
chrVII.593333	26.0331	-0.312173	0.338528	-0.92215	0.356451	0.711339	0.147924
chrVII.596289	15.0434	-0.351144	0.351148	-0.999988	0.317316	0.682548	0.165867
chrVII.601213	28.9066	-0.0515632	0.324058	-0.159118	0.873576	0.960278	0.0176032
chrVII.601438	45.959	0.298079	0.29858	0.99832	0.318124	0.683372	0.165343
chrVII.605572	134.84	0.528266	0.250916	2.10535	0.0352609	0.30251	0.519261
chrVII.607177	33.1113	-0.213539	0.326366	-0.654293	0.512923	0.807599	0.0928044
chrVII.609119	339.793	0.645835	0.231349	2.79161	0.00524472	0.143421	0.843387
chrVII.609637	475.729	0.296648	0.234021	1.26762	0.204935	0.585579	0.232414
chrVII.611524	35.3228	-0.257833	0.316746	-0.814006	0.415641	0.754103	0.122569
chrVII.616102	17.7246	-0.506781	0.349241	-1.45109	0.146753	0.520454	0.283617
chrVII.617309	28.2766	-0.059581	0.324874	-0.183397	0.854486	0.951421	0.0216271
chrVII.617846	24.232	0.0322635	0.331889	0.0972119	0.922558	0.978268	0.0095421
chrVII.61922	16.5083	-0.549064	0.350818	-1.5651	0.11756	0.482218	0.316757
chrVII.619982	361.214	0.60139	0.233714	2.57319	0.0100767	0.182249	0.739334
chrVII.625214	464.445	0.644987	0.246837	2.61301	0.00897496	0.174284	0.758742
chrVII.627127	86.2059	-0.49995	0.274177	-1.82346	0.0682342	0.384266	0.415368
chrVII.634107	28.3359	-0.104025	0.335327	-0.310219	0.756395	0.918486	0.0369274
chrVII.635465	9.27884	-0.530866	0.355479	-1.49338	0.135337	0.504301	0.297311
chrVII.63628	75.5506	-0.0719833	0.276761	-0.260092	0.794793	0.929536	0.0317338
chrVII.637630	27.0972	-0.391608	0.329253	-1.18939	0.234288	0.614516	0.211467
chrVII.63874	15.8011	-0.188154	0.350328	-0.53708	0.591212	0.842669	0.0743429
chrVII.639538	48.4101	-0.385626	0.300127	-1.28488	0.198835	0.57832	0.237832
chrVII.640401	244.368	0.0624639	0.240112	0.260145	0.794752	0.929536	0.0317338
chrVII.641812	12.3625	-0.884116	0.356154	-2.4824	0.01305	0.198797	0.701591
chrVII.64347	22.8124	-0.369362	0.341819	-1.08058	0.279884	0.654112	0.184348
chrVII.643817	117.36	0.541328	0.256259	2.11242	0.0346502	0.299331	0.523849
chrVII.644634	25.1317	0.183644	0.331391	0.55416	0.579469	0.837801	0.076859
chrVII.646864	48.1975	-0.114307	0.298378	-0.383094	0.70165	0.891884	0.0496916
chrVII.648088	12.482	-0.141166	0.35666	-0.395799	0.692253	0.885534	0.0527949
chrVII.648960	96.4112	-0.280024	0.269546	-1.03887	0.298865	0.668755	0.174733
chrVII.650750	317.58	0.478387	0.251203	1.90438	0.0568605	0.357991	0.446128
chrVII.65332	17.6744	-0.923452	0.353077	-2.61544	0.00891125	0.17422	0.758901
chrVII.654159	150.245	0.624588	0.246693	2.53184	0.0113466	0.190752	0.719532
chrVII.656457	132.293	0.354582	0.254332	1.39417	0.163266	0.545431	0.26326
chrVII.659879	9.08312	-0.309046	0.35616	-0.867717	0.385549	0.730451	0.136409
chrVII.660326	11.7078	-0.154646	0.35567	-0.434802	0.663706	0.875621	0.0576837
chrVII.661644	131.107	0.409808	0.251716	1.62806	0.103512	0.45433	0.342628
chrVII.666111	50.4673	0.226997	0.298838	0.759598	0.447495	0.770491	0.113232
chrVII.667811	84.395	-0.294961	0.275938	-1.06894	0.285097	0.656213	0.182955
chrVII.671925	40.6527	-0.254225	0.307471	-0.826826	0.408336	0.748331	0.125906
chrVII.67252	136.26	-0.534733	0.255497	-2.09291	0.0363568	0.303336	0.518076
chrVII.676381	192.088	0.0889926	0.252193	0.352874	0.724183	0.901541	0.0450145
chrVII.677577	156.801	0.230149	0.262254	0.877583	0.38017	0.726621	0.138692
chrVII.678041	121.052	0.255393	0.258032	0.989774	0.322284	0.684422	0.164676
chrVII.67970	6.18368	-0.348793	0.346525	-1.00655	0.314153	0.679581	0.167759
chrVII.687695	11.8053	-0.431267	0.356367	-1.21018	0.226211	0.609276	0.215186
chrVII.69284	149.924	0.159374	0.253667	0.628279	0.529821	0.813202	0.0898013
chrVII.693143	143.146	0.252395	0.247964	1.01787	0.308739	0.67698	0.169424
chrVII.695161	7.57035	-0.683648	0.352915	-1.93715	0.0527273	0.346422	0.460395
chrVII.698414	69.479	0.126236	0.277846	0.454338	0.649586	0.869714	0.0606237
chrVII.698824	102.713	0.20161	0.260761	0.77316	0.439428	0.7679	0.114695
chrVII.699838	176.308	-0.0557616	0.24331	-0.229179	0.81873	0.938265	0.0276743
chrVII.700571	197.017	-0.0441738	0.239069	-0.184775	0.853406	0.950657	0.0219763
chrVII.700804	217.37	-0.113023	0.23725	-0.476388	0.633798	0.864276	0.0633475
chrVII.702627	345.659	0.640662	0.249727	2.56545	0.0103043	0.184295	0.734486
chrVII.705148	9.40863	-0.450439	0.356073	-1.26502	0.205865	0.585738	0.232296
chrVII.706787	102.113	0.38708	0.261613	1.47959	0.138983	0.509926	0.292493
[truncated: 2,830 more rows]

## Sheet: OLE1
Supplementary Data 3: Interactions and viewpoint information
NDR	Base mean	log2(FC)	StdErr	Wald-Stats	P-value	P-adj	logPadj	VP	VP_location
chrII.391678	154.514	1.00676	0.252786	3.98265	6.81508e-05	0.0193589	1.71312	OLE1	chrVII:400465
chrIX.386508	497.445	0.941326	0.225937	4.16632	3.09562e-05	0.00934298	2.02951	Local (<30kb)
chrVII.156271	343.463	1.2956	0.231441	5.59798	2.16864e-08	1.49605e-05	4.82505	Far cis (>30kb)
chrVII.371222	489.606	1.08218	0.226004	4.78835	1.68155e-06	0.000902246	3.04468	trans
chrVII.397712	1710.84	1.52608	0.255554	5.97164	2.34874e-09	2.26841e-06	5.64428
chrVII.400179	448.324	2.17515	0.253653	8.57531	9.88239e-18	2.3861e-14	13.6223
chrVII.401365	96.1137	1.68985	0.273821	6.17137	6.77021e-10	8.17334e-07	6.0876
chrVII.404647	189.184	1.39724	0.245187	5.69869	1.20733e-08	9.71699e-06	5.01247
chrVII.413198	710.936	1.13938	0.243507	4.67903	2.88232e-06	0.00139187	2.8564
chrVII.433192	332.398	0.869643	0.233006	3.73228	0.000189755	0.0436346	1.36017
chrVII.592506	536.593	1.05384	0.231475	4.55274	5.2952e-06	0.00232459	2.63365
chrVII.598757	622.56	1.87162	0.240047	7.79688	6.34542e-15	1.0214e-11	10.9908
chrVIII.292886	128.273	1.08238	0.256468	4.22032	2.43953e-05	0.00841463	2.07496
chrXIV.408072	107.096	1.44535	0.261633	5.52436	3.30694e-08	1.99615e-05	4.69981
chrXV.343446	82.0312	1.08059	0.276093	3.91387	9.08275e-05	0.0230845	1.63668
chrI.101189	50.0287	-0.161814	0.294636	-0.549199	0.582869	0.863938	0.0635173
chrI.105976	30.0339	0.573453	0.319914	1.79252	0.0730497	0.499968	0.301058
chrI.108645	20.364	-0.569984	0.334684	-1.70305	0.0885582	0.522815	0.281652
chrI.110455	27.3982	-0.503584	0.324177	-1.55342	0.120322	0.572948	0.241885
chrI.11138	185.73	0.31722	0.243285	1.3039	0.192267	0.643712	0.191308
chrI.113413	153.903	-0.389914	0.251901	-1.54789	0.121649	0.576491	0.239207
chrI.114635	218.447	0.179129	0.241512	0.741699	0.45827	0.799614	0.0971198
chrI.119542	17.3737	-0.603453	0.340224	-1.77369	0.0761142	0.5047	0.296967
chrI.124410	8.55568	-0.609332	0.342303	-1.7801	0.0750602	0.503763	0.297774
chrI.124638	13.7135	-0.0885579	0.342507	-0.258558	0.795976	0.940753	0.0265245
chrI.128092	9.8747	-0.326149	0.344333	-0.947192	0.343541	0.748966	0.125538
chrI.129070	13.3469	-0.244764	0.343023	-0.713549	0.475506	0.809352	0.0918624
chrI.130500	39.5043	-0.234128	0.304526	-0.768828	0.441996	0.793307	0.100559
chrI.132020	15.5332	-0.0853302	0.339393	-0.25142	0.801489	0.944581	0.0247608
chrI.135701	14.2184	-0.703236	0.342734	-2.05184	0.0401851	0.426492	0.370089
chrI.138434	208.032	0.0275865	0.241291	0.114329	0.908977	0.971765	0.0124386
chrI.139039	173.176	-0.386246	0.257975	-1.49722	0.134335	0.587595	0.230922
chrI.1393	51.26	0.123963	0.290144	0.427245	0.669201	0.895044	0.0481558
chrI.141612	231.65	-0.203413	0.244676	-0.831357	0.405772	0.783873	0.105754
chrI.143355	35.0755	-0.0485728	0.30861	-0.157392	0.874936	0.966753	0.0146846
chrI.151199	161.067	0.188201	0.246393	0.763826	0.444971	0.796573	0.0987747
chrI.152028	15.1653	-0.0419651	0.339732	-0.123524	0.901692	0.968961	0.0136937
chrI.154765	24.745	-0.00994149	0.323918	-0.0306914	0.975516	0.991114	0.00387636
chrI.158686	80.4911	0.639205	0.270356	2.36431	0.0180639	0.339383	0.46931
chrI.165637	183.469	-0.230373	0.267504	-0.861192	0.389132	0.777033	0.10956
chrI.166166	20.2629	-0.562635	0.333101	-1.68909	0.091203	0.524269	0.280446
chrI.169033	30.639	-0.413032	0.319378	-1.29324	0.195927	0.646496	0.189434
chrI.171744	17.0929	-0.435833	0.339326	-1.28441	0.198999	0.646544	0.189402
chrI.176206	9.06519	-0.75335	0.341905	-2.20339	0.0275675	0.374794	0.426207
chrI.181020	28.3681	-0.637697	0.324788	-1.96343	0.0495966	0.457065	0.340022
chrI.182467	60.1727	-0.391075	0.285485	-1.36987	0.170729	0.626006	0.203421
chrI.1828	39.9019	-0.82669	0.307321	-2.68999	0.00714552	0.265869	0.575332
chrI.183161	23.9932	-0.420253	0.32722	-1.28432	0.199032	0.646544	0.189402
chrI.184677	26.6747	0.497644	0.3196	1.55708	0.119451	0.570555	0.243703
chrI.185741	61.1127	0.343755	0.282271	1.21782	0.223293	0.664375	0.177587
chrI.189069	130.645	0.950012	0.26388	3.60017	0.000318012	0.0687491	1.16273
chrI.189481	30.9276	-0.54212	0.318855	-1.70021	0.0890915	0.522815	0.281652
chrI.192359	124.123	0.110302	0.260956	0.422682	0.672527	0.895405	0.0479807
chrI.198099	12.3931	-0.0931377	0.343355	-0.271258	0.786193	0.936027	0.0287117
chrI.198464	17.7434	0.0874101	0.336313	0.259907	0.794936	0.940753	0.0265245
chrI.208063	12.492	-0.66012	0.344077	-1.91852	0.0550445	0.467942	0.329808
chrI.20830	286.285	0.102174	0.237836	0.429599	0.667487	0.895044	0.0481558
chrI.208624	41.8111	-0.0344424	0.301377	-0.114283	0.909013	0.971765	0.0124386
chrI.210897	96.4763	0.0463621	0.264571	0.175235	0.860895	0.96199	0.0168296
chrI.214088	16.8325	-0.4051	0.338787	-1.19574	0.2318	0.670677	0.173487
chrI.217322	23.1062	0.555924	0.327002	1.70006	0.089119	0.522815	0.281652
chrI.220212	123.364	0.710032	0.257117	2.76151	0.00575348	0.249565	0.602816
chrI.223060	92.6967	-0.369931	0.268147	-1.37958	0.167715	0.623863	0.204911
chrI.223718	19.5908	-0.055784	0.333023	-0.167508	0.86697	0.964734	0.0155924
chrI.224995	18.0546	-0.0305644	0.334942	-0.0912529	0.927292	0.977375	0.00993874
chrI.23634	51.3541	-0.805137	0.294894	-2.73026	0.00632836	0.25898	0.586734
chrI.2420	78.7765	-0.0156249	0.273317	-0.0571676	0.954412	0.98669	0.00581923
chrI.28547	161.125	0.410992	0.250585	1.64013	0.100979	0.538009	0.269211
chrI.29746	35.5476	-0.143472	0.310821	-0.46159	0.644376	0.885458	0.0528323
chrI.30935	50.7444	0.0275701	0.293162	0.0940439	0.925074	0.977375	0.00993874
chrI.32962	42.8803	0.174214	0.308669	0.564403	0.57248	0.859075	0.0659688
chrI.36355	23.7196	0.22961	0.325003	0.706485	0.479886	0.81027	0.0913703
chrI.39023	16.6891	0.15846	0.338279	0.46843	0.639477	0.884317	0.0533922
chrI.41805	40.6336	-0.575973	0.304655	-1.89057	0.0586814	0.476767	0.321694
chrI.446	291.331	-0.640812	0.287101	-2.23201	0.0256145	0.370337	0.431403
chrI.48283	166.875	0.470034	0.245384	1.9155	0.0554282	0.467942	0.329808
chrI.52656	90.7621	0.314982	0.265635	1.18577	0.235713	0.674324	0.171131
chrI.56867	14.5579	-0.470146	0.341591	-1.37634	0.168716	0.624316	0.204596
chrI.58478	13.7834	-0.25207	0.342082	-0.736869	0.461202	0.800767	0.0964939
chrI.61080	16.8736	0.00736681	0.336779	0.0218743	0.982548	0.99301	0.00304618
chrI.62579	11.0296	-0.191009	0.344389	-0.554631	0.579147	0.863275	0.063851
chrI.6340	118.332	0.509758	0.256876	1.98446	0.0472051	0.452418	0.34446
chrI.65549	21.3806	-0.304758	0.330693	-0.921576	0.35675	0.757201	0.120789
chrI.68438	159.949	0.318073	0.247556	1.28485	0.198844	0.646544	0.189402
chrI.69583	107.075	0.413292	0.260716	1.58522	0.112916	0.552455	0.257703
chrI.70840	294.968	-0.0334086	0.264715	-0.126206	0.899569	0.968847	0.0137449
chrI.73292	39.3218	-0.341071	0.303684	-1.12311	0.261389	0.700082	0.154851
chrI.74824	15.2748	-0.409838	0.340648	-1.20311	0.228933	0.668391	0.174969
chrI.76205	26.3301	0.159047	0.324218	0.490555	0.623741	0.878983	0.0560193
chrI.79514	16.551	0.420859	0.339184	1.2408	0.214679	0.658063	0.181733
chrI.84506	27.0628	0.108536	0.322864	0.336167	0.736745	0.919551	0.0364241
chrI.87082	22.9452	-0.0551916	0.328395	-0.168065	0.866532	0.964734	0.0155924
chrI.92517	29.5223	-0.454287	0.318745	-1.42524	0.154089	0.605017	0.218233
chrI.94476	7.17167	-0.533927	0.337617	-1.58146	0.113773	0.554959	0.255739
chrI.99783	55.4477	0.0223647	0.287109	0.077896	0.937911	0.981395	0.00815632
chrII.100161	60.8826	-0.525758	0.285537	-1.84129	0.0655785	0.481274	0.317607
chrII.101213	67.7929	0.391343	0.280116	1.39708	0.16239	0.61721	0.209567
chrII.101711	45.7649	0.404965	0.298248	1.35781	0.174523	0.63016	0.200549
chrII.10560	11.1872	-0.300397	0.344397	-0.872242	0.383076	0.775575	0.110376
chrII.107510	91.9642	0.0266408	0.270335	0.0985475	0.921498	0.977375	0.00993874
chrII.111218	9.45646	-0.490871	0.34387	-1.42749	0.153438	0.604368	0.218698
chrII.113461	15.6818	-0.325352	0.340294	-0.956093	0.339025	0.747426	0.126432
chrII.116901	151.931	0.645882	0.251657	2.56652	0.0102725	0.298954	0.524395
chrII.117208	206.231	0.266502	0.242957	1.09691	0.27268	0.707279	0.15041
chrII.119163	32.5463	-0.306281	0.31617	-0.968722	0.332684	0.747224	0.126549
chrII.122144	66.3249	0.268499	0.282693	0.949789	0.34222	0.748632	0.125731
chrII.122565	82.0966	-0.0495788	0.270579	-0.183232	0.854616	0.961094	0.017234
chrII.124829	101.5	0.161518	0.264335	0.611035	0.541176	0.846202	0.0725261
chrII.127572	26.5591	-0.02242	0.320374	-0.0699808	0.944209	0.984579	0.00674946
chrII.132206	43.7254	0.0979299	0.298891	0.327645	0.74318	0.921681	0.0354191
chrII.133795	15.3575	-0.46348	0.340553	-1.36096	0.173525	0.63016	0.200549
chrII.135711	231.983	0.446172	0.238065	1.87416	0.0609084	0.478662	0.319971
chrII.137570	47.8459	-0.0609782	0.296946	-0.205351	0.837298	0.954775	0.0200991
chrII.140353	280.407	0.530491	0.235369	2.25387	0.0242041	0.370337	0.431403
chrII.141012	83.694	-0.0725937	0.271987	-0.266901	0.789545	0.938168	0.0277193
chrII.142028	25.4082	-0.543951	0.32554	-1.67092	0.0947377	0.527788	0.27754
chrII.143629	10.5817	-0.543662	0.344541	-1.57793	0.114582	0.557431	0.253809
chrII.145798	38.9523	-0.609905	0.308682	-1.97583	0.0481737	0.456649	0.340418
chrII.146953	25.962	-0.383924	0.32501	-1.18127	0.237497	0.677821	0.168885
chrII.150274	13.457	-0.0989918	0.342327	-0.289173	0.772449	0.932306	0.0304415
chrII.151241	47.0665	-0.0189	0.294102	-0.0642636	0.94876	0.986281	0.00599913
chrII.153703	36.2119	-0.326918	0.309312	-1.05692	0.290548	0.721425	0.141809
chrII.158470	50.6413	-0.0515787	0.290834	-0.177347	0.859235	0.961416	0.0170888
chrII.159715	111.156	-0.0629064	0.259951	-0.241993	0.808785	0.944897	0.0246154
chrII.161330	394.006	0.248351	0.23939	1.03743	0.299534	0.729425	0.137019
chrII.164915	111.672	0.470731	0.258317	1.8223	0.0684097	0.490862	0.30904
chrII.165855	88.9806	-0.0369598	0.295725	-0.12498	0.900539	0.968847	0.0137449
chrII.166286	18.4639	-0.0618549	0.336164	-0.184002	0.854012	0.961069	0.0172455
chrII.170405	24.4785	-0.34756	0.327222	-1.06215	0.288166	0.719606	0.142905
chrII.171273	57.1721	0.571214	0.286349	1.99482	0.0460626	0.450655	0.346156
chrII.172281	26.8221	0.0357123	0.322686	0.110672	0.911876	0.972941	0.0119134
chrII.177616	12.6277	-0.353077	0.344544	-1.02477	0.305474	0.732848	0.134986
chrII.17954	51.1641	-0.000661529	0.29424	-0.00224826	0.998206	0.999241	0.000329853
chrII.181422	38.7859	-0.338338	0.306163	-1.10509	0.26912	0.704955	0.151839
chrII.182127	105.438	0.56924	0.26111	2.18008	0.0292517	0.381649	0.418336
chrII.184045	39.2653	0.286382	0.302231	0.947559	0.343354	0.748896	0.125578
chrII.186515	20.6169	-0.376751	0.335647	-1.12246	0.261667	0.700429	0.154636
chrII.191773	175.417	0.342321	0.248082	1.37987	0.167627	0.623863	0.204911
chrII.192178	34.8353	-0.57849	0.311922	-1.8546	0.0636533	0.481274	0.317607
chrII.193577	195.858	0.719082	0.246021	2.92285	0.00346847	0.216962	0.663616
chrII.197388	53.7214	-0.173541	0.289667	-0.599107	0.549102	0.850035	0.0705632
chrII.198342	21.245	0.0218187	0.331206	0.0658764	0.947476	0.985857	0.00618603
chrII.201773	126.19	0.291776	0.25545	1.1422	0.253369	0.691253	0.160363
chrII.202306	402.71	0.443299	0.228541	1.93969	0.0524168	0.467942	0.329808
chrII.203119	322.682	0.639468	0.232458	2.7509	0.00594326	0.249565	0.602816
chrII.206963	88.7546	-0.0193772	0.275191	-0.0704138	0.943864	0.984432	0.00681422
chrII.21309	72.9625	0.164388	0.277513	0.592361	0.553609	0.851435	0.0698486
chrII.216420	45.2001	0.293599	0.302423	0.970823	0.331636	0.746259	0.12711
chrII.217150	393.16	0.316376	0.230263	1.37398	0.169448	0.624911	0.204182
chrII.221040	66.2962	-0.312249	0.280009	-1.11514	0.264791	0.700637	0.154507
chrII.221845	17.9742	-0.432793	0.341497	-1.26734	0.205034	0.651608	0.186013
chrII.226965	90.9157	-0.769894	0.270183	-2.84953	0.00437845	0.246037	0.609
chrII.227312	266.5	-0.229645	0.23729	-0.967782	0.333153	0.747348	0.126477
chrII.235200	21.7902	0.340373	0.328762	1.03532	0.30052	0.72947	0.136992
chrII.235968	304.895	0.287543	0.241287	1.1917	0.233377	0.672824	0.172099
chrII.237543	15.0859	0.146599	0.339999	0.431174	0.666342	0.895044	0.0481558
chrII.23799	39.1284	0.38893	0.302829	1.28432	0.199029	0.646544	0.189402
chrII.238136	20.2434	-0.297134	0.332191	-0.894468	0.371072	0.769058	0.114041
chrII.238217	18.7705	-0.580102	0.335949	-1.72675	0.084212	0.51838	0.285352
chrII.238889	18.4534	-0.174375	0.334829	-0.520789	0.602514	0.872082	0.0594425
chrII.241277	46.0373	-0.419347	0.297211	-1.41094	0.158263	0.60945	0.215062
chrII.242577	27.343	0.0395823	0.322851	0.122602	0.902422	0.969297	0.0135432
chrII.245681	80.3495	0.361533	0.270496	1.33655	0.181368	0.631911	0.199344
chrII.246691	104.69	0.238954	0.261121	0.915109	0.360134	0.759427	0.119514
chrII.24735	23.007	-0.0939815	0.327958	-0.286566	0.774445	0.932851	0.0301879
chrII.251270	275.98	0.652933	0.234802	2.78078	0.00542283	0.249565	0.602816
chrII.254924	29.2809	-0.474263	0.31911	-1.48621	0.137224	0.590034	0.229123
chrII.255874	52.1861	0.131753	0.289213	0.455557	0.648708	0.887929	0.0516218
chrII.256766	22.984	-0.0779711	0.329056	-0.236954	0.812693	0.946092	0.0240668
chrII.258020	28.3113	-0.00393901	0.324544	-0.0121371	0.990316	0.996113	0.00169152
chrII.258661	6.54283	-0.267878	0.337359	-0.794046	0.427169	0.789045	0.102898
chrII.266272	28.4625	0.113756	0.326956	0.347926	0.727896	0.91519	0.0384887
chrII.267360	27.0143	-0.179154	0.320568	-0.558866	0.576253	0.861925	0.0645304
chrII.269606	87.5394	0.0401653	0.267108	0.150371	0.880472	0.96759	0.0143087
chrII.270627	36.0297	0.0105132	0.307989	0.0341348	0.97277	0.99104	0.00390882
chrII.273746	24.6452	-0.126067	0.324211	-0.388842	0.697393	0.903957	0.0438524
chrII.275649	58.1579	0.304352	0.283831	1.0723	0.283585	0.713617	0.146535
chrII.278511	235.582	0.443459	0.237491	1.86727	0.0618637	0.479952	0.318803
chrII.280901	65.3511	-0.454839	0.287275	-1.58329	0.113356	0.553484	0.256895
chrII.288080	161.814	0.217578	0.248404	0.875901	0.381084	0.774718	0.110856
chrII.291948	116.403	-0.0365242	0.257535	-0.141822	0.88722	0.96759	0.0143087
chrII.296084	36.253	-0.823379	0.312214	-2.63723	0.00835868	0.277866	0.556164
chrII.29674	98.131	-0.224639	0.270326	-0.830993	0.405978	0.783873	0.105754
chrII.297836	184.092	0.437339	0.242752	1.80159	0.0716096	0.499968	0.301058
chrII.298118	44.8458	-0.155884	0.298779	-0.521738	0.601853	0.872082	0.0594425
chrII.299913	17.7705	-0.433437	0.336694	-1.28733	0.197979	0.646544	0.189402
chrII.301246	21.3518	0.0957351	0.329339	0.290688	0.77129	0.931621	0.0307606
chrII.301608	34.8998	0.126171	0.307909	0.409769	0.681975	0.898859	0.0463082
chrII.306022	149.235	0.209714	0.253924	0.825894	0.408864	0.78564	0.104776
chrII.306992	76.7505	0.0884825	0.275417	0.321267	0.748008	0.922353	0.0351028
chrII.307342	204.875	0.366155	0.244718	1.49623	0.134593	0.587658	0.230875
chrII.310375	35.4005	-0.0280322	0.308355	-0.0909087	0.927565	0.977375	0.00993874
chrII.311490	34.3115	-0.187816	0.313588	-0.598926	0.549223	0.850035	0.0705632
chrII.315317	19.142	-0.350533	0.334082	-1.04924	0.294066	0.72326	0.140705
chrII.316641	25.1973	-0.504805	0.327593	-1.54095	0.123328	0.578205	0.237918
chrII.316896	12.8618	-0.337835	0.343978	-0.982142	0.32603	0.743534	0.128699
chrII.318033	52.1741	0.350572	0.289742	1.20995	0.226299	0.667126	0.175792
chrII.324094	37.3648	0.429025	0.309915	1.38433	0.166258	0.623863	0.204911
chrII.326144	66.8995	0.212494	0.279408	0.760515	0.446947	0.796729	0.0986893
chrII.326712	10.412	-0.658249	0.344248	-1.91214	0.0558587	0.469116	0.32872
chrII.330250	24.9671	-0.0151111	0.326292	-0.0463117	0.963062	0.989512	0.00457906
chrII.331572	8.40172	-0.0650164	0.343333	-0.189368	0.849804	0.959931	0.01776
chrII.332298	63.1099	-0.113964	0.281181	-0.405304	0.685254	0.900188	0.0456666
chrII.336939	83.0309	0.0909122	0.277949	0.327082	0.743606	0.921681	0.0354191
chrII.338462	55.9359	0.229221	0.28537	0.80324	0.421836	0.788826	0.103019
chrII.339424	41.095	-0.144333	0.301131	-0.479305	0.631722	0.879975	0.0555296
chrII.340788	22.2661	0.638207	0.327996	1.94578	0.0516818	0.465618	0.33197
chrII.341253	32.6949	0.177295	0.312491	0.567359	0.57047	0.85899	0.0660119
chrII.341765	75.6297	0.584475	0.272997	2.14096	0.0322776	0.397623	0.400528
chrII.342258	57.3586	0.592244	0.28414	2.08434	0.0371295	0.42019	0.376555
chrII.347324	41.8257	-6.71847e-05	0.299912	-0.000224015	0.999821	0.999821	7.76318e-05
chrII.350735	178.277	0.289588	0.243571	1.18893	0.234468	0.673151	0.171888
chrII.353393	18.5236	-0.0875149	0.334132	-0.261917	0.793385	0.940558	0.0266142
chrII.356071	23.1007	0.151807	0.330489	0.459341	0.645989	0.886468	0.0523368
chrII.356625	42.2162	-0.192523	0.301511	-0.638525	0.523132	0.839683	0.0758848
chrII.35921	13.4376	-0.398371	0.343154	-1.16091	0.245679	0.686564	0.163319
chrII.360325	50.6785	0.348662	0.29069	1.19943	0.230361	0.669519	0.174237
chrII.362611	199.365	0.0953902	0.241422	0.395118	0.692756	0.902189	0.0447025
chrII.36295	200.486	0.251825	0.25122	1.00241	0.316146	0.741224	0.130051
chrII.364586	5.20071	-0.581615	0.327187	-1.77763	0.0754653	0.503993	0.297575
chrII.365738	62.9572	0.149972	0.280145	0.535338	0.592416	0.869164	0.0608984
chrII.366618	31.3056	0.373288	0.314441	1.18715	0.235169	0.673545	0.171634
chrII.369732	35.4031	-0.170756	0.311405	-0.54834	0.583458	0.864212	0.0633799
chrII.370994	440.062	0.411019	0.22785	1.8039	0.0712464	0.499798	0.301205
chrII.371963	42.581	0.164461	0.298402	0.55114	0.581538	0.863545	0.0637153
chrII.375782	642.679	0.39777	0.226471	1.75639	0.0790222	0.506373	0.29553
chrII.378602	83.0673	0.435537	0.268649	1.62121	0.104972	0.542016	0.265988
chrII.380008	94.5666	0.594239	0.264576	2.24601	0.0247036	0.370337	0.431403
chrII.382940	43.4709	0.24497	0.29759	0.823177	0.410407	0.78564	0.104776
chrII.386106	50.1203	-0.359972	0.293008	-1.22854	0.219244	0.66277	0.178637
chrII.38708	125.825	0.1515	0.285747	0.53019	0.59598	0.870008	0.0604766
chrII.389207	8.06199	-0.581072	0.340708	-1.70548	0.0881042	0.522815	0.281652
chrII.392333	613.726	0.0287431	0.230129	0.1249	0.900603	0.968847	0.0137449
chrII.398296	15.1024	-0.0554757	0.340026	-0.163151	0.870399	0.965542	0.0152286
chrII.400929	139.941	0.333281	0.256616	1.29876	0.194027	0.644824	0.190559
chrII.40462	12.0032	-0.52189	0.344267	-1.51594	0.129533	0.584877	0.232935
chrII.405390	23.6953	-0.0613103	0.328521	-0.186625	0.851955	0.960775	0.0173784
chrII.405779	55.6288	-0.146049	0.286987	-0.508905	0.610819	0.873825	0.0585755
chrII.406364	10.8997	-0.278282	0.344501	-0.807782	0.419216	0.788826	0.103019
chrII.407233	360.233	0.490458	0.233737	2.09834	0.0358755	0.417341	0.379509
chrII.407956	54.0252	-0.0280913	0.289262	-0.0971137	0.922636	0.977375	0.00993874
chrII.408524	407.864	0.120542	0.230026	0.524035	0.600254	0.871529	0.059718
chrII.410774	201.784	0.539046	0.242565	2.22227	0.0262651	0.371093	0.430517
chrII.417596	18.8908	-0.0447821	0.333384	-0.134326	0.893145	0.968171	0.0140478
chrII.418154	81.6342	0.669908	0.270284	2.47853	0.0131925	0.331354	0.479707
chrII.419241	290.617	-0.449929	0.24421	-1.84239	0.0654188	0.481274	0.317607
chrII.419706	713.241	-0.148637	0.256211	-0.580135	0.561824	0.854503	0.0682864
chrII.423322	162.436	0.0447931	0.246664	0.181596	0.8559	0.961416	0.0170888
chrII.425856	75.4116	0.223189	0.276078	0.80843	0.418843	0.788826	0.103019
chrII.426889	119.721	-0.0531366	0.255725	-0.207788	0.835394	0.954419	0.020261
chrII.427517	68.8811	-0.308509	0.280319	-1.10056	0.271087	0.707279	0.15041
chrII.429215	50.4923	0.14671	0.290306	0.505363	0.613304	0.873825	0.0585755
chrII.43062	78.4592	-0.384606	0.2836	-1.35615	0.17505	0.63016	0.200549
chrII.431811	47.5001	0.603375	0.294466	2.04905	0.0404576	0.427932	0.368626
chrII.435739	32.8547	0.11404	0.311104	0.366565	0.713944	0.909426	0.0412327
chrII.436761	9.83511	-0.160529	0.344353	-0.466175	0.64109	0.884521	0.0532918
chrII.441154	13.4333	-0.627692	0.343496	-1.82736	0.0676453	0.487148	0.312339
chrII.444747	177.796	0.257923	0.244176	1.0563	0.290831	0.721425	0.141809
chrII.447383	16.7678	0.0724529	0.33702	0.214981	0.829782	0.953706	0.0205853
chrII.449323	141.901	0.487821	0.249968	1.95154	0.0509932	0.462869	0.334542
chrII.45043	97.9107	0.304822	0.263666	1.15609	0.247644	0.686888	0.163114
chrII.452119	546.364	-0.144696	0.234191	-0.617854	0.536671	0.845417	0.0729293
chrII.453226	186.326	0.110404	0.242631	0.455029	0.649088	0.88797	0.0516016
chrII.454586	39.5105	0.26934	0.302688	0.889828	0.373558	0.770235	0.113377
chrII.458415	32.07	-0.385267	0.314204	-1.22617	0.220136	0.663106	0.178417
chrII.461951	86.5499	0.541642	0.268904	2.01426	0.0439827	0.439736	0.356808
chrII.462545	26.367	-0.141304	0.322796	-0.437749	0.661568	0.893572	0.0488705
chrII.46390	12.8404	-0.342481	0.343404	-0.997313	0.318612	0.742388	0.129369
chrII.466995	54.3795	0.214123	0.288973	0.740979	0.458706	0.799614	0.0971198
chrII.47212	8.99304	-0.498179	0.342929	-1.45272	0.146302	0.599231	0.222406
chrII.474036	85.072	0.292479	0.268512	1.08926	0.27604	0.709685	0.148935
chrII.476694	47.4962	0.632665	0.293165	2.15805	0.0309239	0.3899	0.409047
chrII.479023	80.5809	-0.237998	0.271804	-0.875624	0.381234	0.774718	0.110856
chrII.481005	155.805	0.393801	0.2501	1.57457	0.115355	0.56041	0.251494
chrII.483507	46.2583	0.238569	0.296765	0.803897	0.421457	0.788826	0.103019
chrII.484545	35.1762	-0.557176	0.310951	-1.79185	0.0731577	0.499968	0.301058
chrII.48650	21.0414	-0.276009	0.330813	-0.834336	0.404092	0.782628	0.106444
chrII.486747	27.2882	-0.198884	0.320004	-0.621505	0.534267	0.845014	0.0731362
chrII.488576	71.7078	-0.224041	0.277206	-0.808213	0.418968	0.788826	0.103019
chrII.490550	146.165	0.483847	0.258285	1.87331	0.0610263	0.478662	0.319971
chrII.492866	80.9441	0.147789	0.273845	0.539681	0.589417	0.867814	0.0615733
chrII.494174	29.1455	-0.153086	0.317059	-0.482832	0.629215	0.879953	0.0555404
chrII.495377	90.3618	0.249333	0.277477	0.898572	0.368881	0.766821	0.115306
chrII.496937	64.6012	0.379377	0.2798	1.35589	0.175135	0.63016	0.200549
chrII.501629	121.022	0.313808	0.254996	1.23064	0.218458	0.66236	0.178906
chrII.504428	180.758	-0.177327	0.284731	-0.622785	0.533426	0.844793	0.0732497
chrII.505324	42.0303	-0.26338	0.303884	-0.866715	0.386098	0.776201	0.110026
chrII.512789	27.8083	0.196648	0.318618	0.61719	0.53711	0.845417	0.0729293
chrII.515417	27.6865	0.318207	0.319354	0.996408	0.319052	0.742388	0.129369
chrII.526928	85.4143	0.606637	0.268523	2.25916	0.0238735	0.370337	0.431403
chrII.528071	80.2846	0.434169	0.270617	1.60437	0.108633	0.54531	0.263356
chrII.532248	31.8419	-0.186683	0.31475	-0.593116	0.553103	0.851435	0.0698486
chrII.535005	36.7185	-0.016314	0.307371	-0.0530759	0.957671	0.987209	0.0055908
chrII.5351	1047.33	-0.56479	0.292844	-1.92864	0.0537756	0.467942	0.329808
chrII.536242	35.0059	0.510208	0.307128	1.66122	0.0966689	0.530471	0.275339
chrII.537514	155.891	0.467527	0.248083	1.88456	0.0594895	0.478662	0.319971
chrII.539735	29.4045	-0.122836	0.325537	-0.377333	0.705926	0.906413	0.0426739
chrII.541412	32.8334	-0.524958	0.313633	-1.6738	0.0941697	0.527014	0.278178
chrII.544519	96.5249	0.274422	0.265276	1.03448	0.300912	0.72947	0.136992
chrII.549103	19.4804	-0.380976	0.33485	-1.13775	0.255225	0.692883	0.15934
chrII.553246	28.4427	0.0908302	0.31752	0.286062	0.774831	0.932851	0.0301879
chrII.558477	63.7315	-0.00463554	0.280205	-0.0165434	0.986801	0.994123	0.00256005
chrII.559626	43.1767	-0.402193	0.301368	-1.33456	0.182021	0.632416	0.198997
chrII.561033	134.934	-0.370675	0.260685	-1.42193	0.155047	0.605499	0.217886
chrII.562817	23.5285	-0.146663	0.332652	-0.440891	0.659292	0.893572	0.0488705
chrII.564707	205.926	0.228565	0.240884	0.948858	0.342693	0.748632	0.125731
chrII.565449	35.504	0.259354	0.312868	0.828957	0.407129	0.784511	0.105401
chrII.567148	11.7155	-0.0983009	0.344358	-0.285462	0.77529	0.932851	0.0301879
chrII.568547	18.7411	-0.495035	0.33605	-1.4731	0.140725	0.590383	0.228866
chrII.571247	55.8387	-0.183275	0.287818	-0.636774	0.524272	0.839832	0.0758075
chrII.575966	87.7798	-0.114541	0.268109	-0.427219	0.66922	0.895044	0.0481558
chrII.578139	31.5043	-0.124973	0.313492	-0.398649	0.690152	0.902189	0.0447025
chrII.578944	31.5835	-0.382179	0.316227	-1.20856	0.226832	0.667126	0.175792
chrII.581482	34.6744	0.109455	0.308921	0.354314	0.723104	0.912968	0.0395446
chrII.582211	42.3121	0.229472	0.299387	0.766471	0.443396	0.795083	0.0995875
chrII.583446	79.2777	0.500419	0.272213	1.83834	0.0660128	0.482263	0.316716
chrII.586214	220.401	0.127536	0.242473	0.525981	0.598901	0.871132	0.0599158
chrII.589196	41.3058	0.0726983	0.299875	0.242428	0.808448	0.944897	0.0246154
chrII.589514	15.6667	-0.925143	0.341574	-2.70847	0.00675947	0.263238	0.579652
chrII.591378	47.9614	-0.10553	0.293204	-0.359922	0.718906	0.910941	0.0405098
chrII.592819	189.744	0.593284	0.243439	2.43709	0.0148059	0.33423	0.475955
chrII.595567	363.941	0.325994	0.229326	1.42153	0.155163	0.605499	0.217886
chrII.59601	20.7145	-0.565578	0.333208	-1.69737	0.089626	0.522815	0.281652
chrII.597011	66.9608	0.193533	0.277894	0.696426	0.486162	0.816015	0.0883016
chrII.600000	124.115	-0.18583	0.255079	-0.72852	0.466296	0.803619	0.0949496
chrII.600260	66.9648	-0.0125579	0.278268	-0.0451288	0.964005	0.989621	0.00453099
chrII.602261	334.476	0.68256	0.230842	2.95683	0.00310819	0.208902	0.680057
chrII.604201	101.078	0.068628	0.262598	0.261343	0.793828	0.940558	0.0266142
chrII.605834	132.218	0.352785	0.255689	1.37974	0.167666	0.623863	0.204911
chrII.607136	27.6317	-0.090395	0.320326	-0.282196	0.777793	0.933173	0.0300376
chrII.60795	135.462	-0.148062	0.252083	-0.587354	0.556966	0.852754	0.069176
chrII.609776	55.7786	0.17465	0.290177	0.601873	0.547258	0.849563	0.0708045
chrII.611941	63.3886	0.475935	0.279744	1.70132	0.0888822	0.522815	0.281652
chrII.613969	165.4	0.0702592	0.247832	0.283496	0.776797	0.933122	0.0300613
chrII.615043	74.1923	0.425798	0.274609	1.55056	0.121007	0.574573	0.240655
chrII.615882	121.468	0.237495	0.256574	0.925641	0.354633	0.756329	0.121289
chrII.618592	40.6869	0.0248181	0.301042	0.0824407	0.934296	0.97953	0.00898212
chrII.620609	84.6791	-0.114223	0.277746	-0.411249	0.68089	0.898859	0.0463082
chrII.622697	17.933	-0.407006	0.336672	-1.20891	0.226697	0.667126	0.175792
chrII.623252	73.0718	0.441797	0.273824	1.61343	0.10665	0.542016	0.265988
chrII.624889	111.641	0.35614	0.262466	1.3569	0.174813	0.63016	0.200549
chrII.6254	273.068	-0.582466	0.296314	-1.96571	0.0493326	0.457065	0.340022
chrII.625428	80.486	0.400492	0.269937	1.48365	0.137903	0.590383	0.228866
chrII.62701	18.8631	-0.422852	0.336096	-1.25813	0.208346	0.655974	0.183113
chrII.628444	279.018	0.0809468	0.238902	0.338829	0.734739	0.919185	0.0365972
chrII.63277	26.9834	-0.498727	0.322945	-1.54431	0.122513	0.576745	0.239016
chrII.633433	16.626	0.649999	0.338274	1.92152	0.0546664	0.467942	0.329808
chrII.634892	39.3228	-0.260163	0.303794	-0.856379	0.391788	0.777145	0.109498
chrII.63518	105.237	0.114644	0.260141	0.440699	0.659431	0.893572	0.0488705
chrII.642160	80.097	0.680771	0.270671	2.51512	0.0118992	0.318654	0.49668
chrII.642652	230.595	0.82528	0.248477	3.32136	0.000895802	0.0974534	1.0112
chrII.642954	79.3572	0.18231	0.271818	0.670708	0.502407	0.826222	0.082903
chrII.645052	42.9572	-0.0639159	0.298533	-0.2141	0.830469	0.953706	0.0205853
chrII.645933	27.8686	0.119462	0.318043	0.375615	0.707203	0.906579	0.0425945
chrII.647241	148.567	0.106215	0.25206	0.421387	0.673472	0.895996	0.0476937
chrII.650087	70.5003	-0.0726068	0.277157	-0.26197	0.793345	0.940558	0.0266142
chrII.653010	26.3786	-0.350063	0.322918	-1.08406	0.278337	0.709685	0.148935
chrII.657624	14.1697	-0.253951	0.343046	-0.740282	0.459129	0.799614	0.0971198
chrII.662486	206.618	0.325212	0.240564	1.35187	0.176416	0.63016	0.200549
chrII.664745	40.9057	0.187978	0.304208	0.617924	0.536625	0.845417	0.0729293
chrII.666480	31.2522	-0.0102193	0.314317	-0.0325127	0.974063	0.99104	0.00390882
chrII.66838	19.6324	-0.472618	0.334274	-1.41386	0.157402	0.60945	0.215062
chrII.668414	76.0072	0.246525	0.272028	0.90625	0.364803	0.763936	0.116943
chrII.668720	91.9697	0.367896	0.265476	1.3858	0.165808	0.623863	0.204911
chrII.670326	248.82	0.100348	0.251949	0.398288	0.690418	0.902189	0.0447025
chrII.675174	35.7288	0.012366	0.310835	0.0397831	0.968266	0.99062	0.00409302
chrII.679259	100.63	0.139006	0.263715	0.527109	0.598118	0.871132	0.0599158
chrII.680103	61.5383	0.206458	0.281084	0.734508	0.462639	0.801743	0.0959648
chrII.681868	268.423	0.145885	0.253084	0.576428	0.564326	0.855639	0.0677096
chrII.68239	7.06725	-0.710867	0.33759	-2.10571	0.0352294	0.414934	0.382021
chrII.683137	43.3671	-0.122759	0.299085	-0.410448	0.681478	0.898859	0.0463082
chrII.684635	86.0819	0.148549	0.269296	0.551621	0.581208	0.863403	0.0637866
chrII.686625	89.4187	0.298087	0.266188	1.11984	0.262784	0.700637	0.154507
chrII.691738	11.5181	-0.644723	0.344434	-1.87184	0.0612294	0.478662	0.319971
chrII.69554	31.9189	0.419023	0.312747	1.33982	0.180305	0.631538	0.199601
chrII.697421	123.184	0.153006	0.25511	0.599767	0.548662	0.849739	0.0707142
chrII.700092	30.2849	0.12827	0.314652	0.407658	0.683525	0.899406	0.046044
chrII.701830	78.3458	0.151109	0.274426	0.550636	0.581883	0.863791	0.0635913
chrII.702200	356.993	0.576767	0.239931	2.40388	0.016222	0.339383	0.46931
chrII.704309	69.7122	0.31422	0.278268	1.1292	0.258813	0.697049	0.156737
chrII.706817	81.5315	0.491231	0.270397	1.8167	0.0692627	0.492604	0.307502
chrII.711398	22.0252	0.332705	0.328971	1.01135	0.311849	0.737889	0.132009
chrII.71408	46.3423	0.0952848	0.299845	0.31778	0.750652	0.922353	0.0351028
chrII.714507	30.1953	-0.0463336	0.316691	-0.146305	0.88368	0.96759	0.0143087
chrII.716552	18.3278	0.0237096	0.334465	0.0708881	0.943487	0.984251	0.00689413
chrII.718001	337.706	0.187537	0.231068	0.811608	0.417017	0.788826	0.103019
chrII.721165	19.3044	-0.400485	0.33675	-1.18927	0.234334	0.673151	0.171888
chrII.722416	16.484	-0.107157	0.337729	-0.317286	0.751027	0.922353	0.0351028
chrII.724274	8.14203	-0.134457	0.34235	-0.392746	0.694507	0.902523	0.044542
chrII.728140	16.5038	-0.166865	0.338	-0.493684	0.621529	0.877686	0.0566606
chrII.728679	92.4869	0.389185	0.264771	1.46989	0.141591	0.590383	0.228866
chrII.730184	31.6003	0.335167	0.321254	1.04331	0.296807	0.726884	0.138535
chrII.734659	15.5928	-0.203029	0.340149	-0.596883	0.550585	0.850213	0.0704721
chrII.736075	10.8045	-0.663418	0.34453	-1.92557	0.0541579	0.467942	0.329808
chrII.737705	30.7941	-0.458352	0.317278	-1.44464	0.14856	0.601037	0.221099
chrII.738377	24.5667	0.0540803	0.323937	0.166947	0.867412	0.964923	0.0155072
chrII.739633	33.9487	-0.0526137	0.312206	-0.168523	0.866172	0.964734	0.0155924
chrII.741122	20.6952	0.386391	0.329865	1.17136	0.241453	0.68317	0.165471
chrII.741684	29.0153	0.0783665	0.31895	0.245702	0.805913	0.944897	0.0246154
chrII.741960	28.5861	0.081011	0.317519	0.255137	0.798617	0.942915	0.0255274
chrII.742589	34.0606	0.550017	0.308546	1.78261	0.0746497	0.502766	0.298634
chrII.744674	127.843	-0.0352228	0.256652	-0.13724	0.890841	0.967801	0.0142141
chrII.74756	18.4713	-0.482147	0.339965	-1.41823	0.156125	0.607027	0.216792
chrII.747821	11.6452	-0.21107	0.344523	-0.612643	0.540112	0.845871	0.072696
chrII.749411	58.7588	0.6012	0.283716	2.11902	0.0340887	0.409409	0.387843
chrII.75024	15.231	-0.395221	0.340594	-1.16039	0.245891	0.686759	0.163195
chrII.760905	23.1194	-0.0833697	0.326345	-0.255465	0.798364	0.942915	0.0255274
chrII.764754	138.059	0.325439	0.251191	1.29558	0.195119	0.646248	0.189601
chrII.767653	31.7937	0.350927	0.312333	1.12357	0.261197	0.699957	0.154929
chrII.768040	11.9294	-0.29514	0.34394	-0.858114	0.390829	0.777145	0.109498
chrII.768653	37.3013	-0.0876535	0.305754	-0.28668	0.774357	0.932851	0.0301879
chrII.770589	307.66	-0.00729028	0.233417	-0.0312329	0.975084	0.99104	0.00390882
chrII.774347	32.8061	0.151657	0.313593	0.48361	0.628662	0.879953	0.0555404
chrII.776311	37.067	0.172867	0.308054	0.561157	0.57469	0.861055	0.0649693
chrII.779498	53.4622	-0.177389	0.30339	-0.58469	0.558756	0.852963	0.0690698
chrII.782391	28.0335	-0.270358	0.320204	-0.84433	0.398485	0.779376	0.108253
chrII.784647	41.1005	-0.13588	0.300887	-0.4516	0.651557	0.888101	0.0515376
chrII.784911	73.7679	0.159233	0.279627	0.569446	0.569054	0.85899	0.0660119
chrII.786877	23.7825	0.240982	0.32467	0.742237	0.457943	0.799614	0.0971198
chrII.788739	120.8	-0.014356	0.257423	-0.055768	0.955527	0.98669	0.00581923
chrII.789003	27.923	-0.195962	0.320752	-0.610944	0.541236	0.846202	0.0725261
chrII.792155	67.1031	0.137534	0.280239	0.490773	0.623587	0.878983	0.0560193
chrII.792623	55.813	0.136595	0.289959	0.471085	0.63758	0.883282	0.0539008
chrII.798934	113.098	0.315214	0.258004	1.22174	0.221805	0.663106	0.178417
chrII.800270	52.6874	0.25794	0.289556	0.890812	0.37303	0.770235	0.113377
chrII.804420	23.3879	-0.559244	0.329184	-1.69888	0.0893421	0.522815	0.281652
chrII.804914	235.445	0.117123	0.237529	0.493088	0.62195	0.87793	0.0565404
chrII.807156	29.0063	-0.0191279	0.316232	-0.0604869	0.951768	0.98669	0.00581923
chrII.80771	78.8971	0.34943	0.271216	1.28838	0.197613	0.646496	0.189434
chrII.809726	184.347	0.0409292	0.250359	0.163482	0.870139	0.965542	0.0152286
chrII.812257	158.855	-0.594837	0.293265	-2.02833	0.0425266	0.433251	0.363261
chrII.84295	173.47	-0.230023	0.246689	-0.932444	0.351107	0.75249	0.123499
chrII.89472	116.068	0.212892	0.258206	0.824507	0.409652	0.78564	0.104776
chrII.90500	38.7443	-0.0929785	0.30458	-0.305268	0.760162	0.925046	0.0338368
chrII.9158	44.0218	-0.33074	0.30078	-1.09961	0.271502	0.707279	0.15041
chrII.92210	40.221	0.373628	0.303356	1.23165	0.218081	0.66236	0.178906
chrII.93415	10.0488	-0.698745	0.344242	-2.02981	0.0423759	0.433251	0.363261
chrII.9490	48.1036	-0.44733	0.299392	-1.49413	0.135143	0.588434	0.230302
chrII.96140	37.2442	0.0454409	0.304761	0.149103	0.881472	0.96759	0.0143087
chrIII.101824	33.519	-0.222724	0.314242	-0.708766	0.47847	0.809352	0.0918624
chrIII.103384	12.7178	-0.327899	0.343537	-0.95448	0.339841	0.74813	0.126023
chrIII.104378	107.436	0.0799585	0.261329	0.305968	0.759629	0.925046	0.0338368
chrIII.105584	42.4907	0.30852	0.297911	1.03561	0.300384	0.72947	0.136992
chrIII.106859	67.4031	0.238609	0.278137	0.857884	0.390956	0.777145	0.109498
chrIII.107805	76.1193	-0.0965266	0.278272	-0.346878	0.728683	0.915653	0.038269
chrIII.108847	50.3756	0.260758	0.29074	0.896876	0.369785	0.767571	0.114881
chrIII.11157	13.6337	-0.256383	0.343273	-0.746879	0.455137	0.799229	0.0973285
chrIII.111703	16.782	-0.00354152	0.337861	-0.0104822	0.991637	0.99659	0.00148365
chrIII.114251	55.4482	-0.289457	0.288188	-1.0044	0.315185	0.741007	0.130178
chrIII.114481	30.3415	-0.480919	0.322682	-1.49038	0.136123	0.588434	0.230302
chrIII.118405	23.6297	0.199455	0.325422	0.612912	0.539934	0.845871	0.072696
chrIII.119350	8.25141	-0.656505	0.340015	-1.93081	0.0535066	0.467942	0.329808
chrIII.120552	28.8043	0.0446521	0.319077	0.139942	0.888706	0.96759	0.0143087
chrIII.123443	153.157	0.257498	0.248507	1.03618	0.300118	0.72947	0.136992
chrIII.124158	31.8218	-0.243959	0.313696	-0.777692	0.43675	0.791007	0.10182
chrIII.125014	91.2308	0.353648	0.265247	1.33328	0.18244	0.632416	0.198997
chrIII.127604	310.418	-0.230725	0.234185	-0.985224	0.324514	0.742388	0.129369
chrIII.13048	5.75511	-0.359258	0.330811	-1.08599	0.277482	0.709685	0.148935
chrIII.133537	180.17	0.690661	0.245726	2.81069	0.00494354	0.249565	0.602816
chrIII.137085	210.504	0.212781	0.239639	0.887921	0.374583	0.770235	0.113377
chrIII.138990	32.1702	-0.1389	0.317015	-0.438151	0.661277	0.893572	0.0488705
chrIII.142531	39.9416	-0.786917	0.315861	-2.49134	0.0127262	0.326886	0.485603
chrIII.143433	41.4158	0.42729	0.29933	1.42749	0.153439	0.604368	0.218698
chrIII.14570	14.6354	-0.362916	0.341809	-1.06175	0.288349	0.719606	0.142905
chrIII.147694	69.092	-0.170765	0.277618	-0.615107	0.538484	0.845871	0.072696
chrIII.155103	61.5709	0.186178	0.281482	0.66142	0.508343	0.829435	0.0812175
chrIII.155938	13.1677	-0.329443	0.342905	-0.960742	0.336682	0.747426	0.126432
chrIII.157545	136.107	0.756768	0.2512	3.01261	0.00259007	0.194248	0.711643
chrIII.16	7271.6	-0.271631	0.337689	-0.804384	0.421175	0.788826	0.103019
chrIII.160450	26.7272	-0.329629	0.325735	-1.01196	0.311559	0.737889	0.132009
chrIII.162235	16.1202	-0.607993	0.339846	-1.78903	0.0736106	0.499968	0.301058
chrIII.163242	245.341	0.481992	0.24115	1.99872	0.0456388	0.450071	0.346719
chrIII.166642	17.2122	-0.49681	0.337997	-1.46987	0.141598	0.590383	0.228866
chrIII.168187	41.6882	-0.424617	0.307765	-1.37968	0.167686	0.623863	0.204911
chrIII.169287	40.6441	-0.175438	0.30309	-0.57883	0.562704	0.854773	0.0681492
chrIII.16973	94.6329	0.20959	0.263634	0.795005	0.42661	0.789045	0.102898
chrIII.172521	42.0029	0.450325	0.298771	1.50726	0.131745	0.587595	0.230922
chrIII.173494	57.8122	0.254588	0.285034	0.893182	0.37176	0.769475	0.113805
chrIII.176531	61.3142	0.096838	0.283321	0.341796	0.732504	0.917704	0.0372971
chrIII.176915	21.2259	-0.00361985	0.333767	-0.0108454	0.991347	0.996506	0.0015202
chrIII.177329	26.8778	-0.346212	0.322773	-1.07262	0.283443	0.713617	0.146535
chrIII.178244	161.034	0.556123	0.248112	2.24142	0.0249988	0.370337	0.431403
chrIII.178790	16.6327	-0.249691	0.33833	-0.738011	0.460508	0.800767	0.0964939
chrIII.179254	59.9508	-0.302125	0.284671	-1.06132	0.288547	0.719613	0.142901
chrIII.186047	59.103	-0.0176967	0.283682	-0.0623819	0.950259	0.98669	0.00581923
chrIII.190240	109.599	0.386045	0.259877	1.48549	0.137413	0.590034	0.229123
chrIII.191620	12.2382	-0.416785	0.343853	-1.2121	0.225473	0.666344	0.176301
chrIII.193038	51.025	-0.15014	0.294811	-0.509276	0.610559	0.873825	0.0585755
chrIII.194265	16.8654	-0.221144	0.338848	-0.652635	0.513991	0.834027	0.0788198
chrIII.197231	27.861	-0.102851	0.318373	-0.323053	0.746655	0.922353	0.0351028
chrIII.200208	5.42217	-0.430154	0.328298	-1.31026	0.19011	0.640488	0.193489
chrIII.202559	134.232	0.43903	0.251629	1.74475	0.0810279	0.508161	0.293999
chrIII.205432	13.0204	-0.360711	0.34327	-1.05081	0.293347	0.72326	0.140705
chrIII.206679	72.8231	-0.0185932	0.278965	-0.0666507	0.94686	0.985853	0.00618788
chrIII.207961	24.7148	0.0111554	0.325661	0.0342545	0.972674	0.99104	0.00390882
chrIII.210455	46.9472	-0.0399704	0.299948	-0.133258	0.89399	0.968171	0.0140478
chrIII.211627	172.841	0.324643	0.245196	1.32401	0.185498	0.63575	0.196714
chrIII.213849	16.8015	-0.294006	0.338898	-0.867534	0.38565	0.776201	0.110026
chrIII.214801	13.5457	0.142748	0.342203	0.417146	0.676572	0.897108	0.0471551
chrIII.216424	10.4759	-0.451976	0.344536	-1.31184	0.189574	0.640488	0.193489
chrIII.22165	25.5225	0.179225	0.323364	0.554252	0.579406	0.863275	0.063851
chrIII.223273	51.3971	0.225134	0.298095	0.755243	0.450103	0.797814	0.0980982
chrIII.224250	126.164	0.341942	0.254514	1.34351	0.179107	0.630189	0.200529
chrIII.224747	24.1234	-0.18007	0.326485	-0.55154	0.581264	0.863403	0.0637866
chrIII.225239	88.7847	0.519582	0.272158	1.90912	0.0562469	0.470739	0.32722
chrIII.227833	116.281	-0.40107	0.259539	-1.54532	0.12227	0.576745	0.239016
chrIII.228759	120.8	0.384263	0.258308	1.48761	0.136853	0.590034	0.229123
chrIII.231157	26.5829	-0.431634	0.32639	-1.32245	0.186019	0.636257	0.196367
chrIII.23399	45.3675	0.138898	0.297692	0.466584	0.640798	0.884521	0.0532918
chrIII.236439	20.3954	-0.385983	0.331868	-1.16306	0.244804	0.685558	0.163956
chrIII.236803	38.0214	0.0543474	0.305805	0.177719	0.858944	0.961416	0.0170888
chrIII.23858	64.7501	0.417069	0.280786	1.48537	0.137447	0.590034	0.229123
chrIII.238703	222.692	0.0989371	0.239674	0.412799	0.679754	0.898606	0.0464305
chrIII.240597	77.3424	0.134572	0.275182	0.489029	0.624821	0.879501	0.0557634
chrIII.242375	34.8283	-0.155578	0.308466	-0.504359	0.614009	0.873835	0.0585705
chrIII.24361	102.757	0.00101878	0.261134	0.00390138	0.996887	0.998541	0.000633924
chrIII.24636	80.3662	-0.173175	0.270976	-0.639078	0.522772	0.839683	0.0758848
chrIII.246644	45.127	-0.17393	0.298999	-0.581709	0.560763	0.853965	0.0685598
chrIII.247942	5.822	-0.41728	0.332598	-1.25461	0.209621	0.656886	0.18251
chrIII.252662	7.13185	-0.581604	0.338268	-1.71936	0.0855495	0.518536	0.285221
chrIII.254211	32.912	0.111523	0.310447	0.359233	0.719421	0.911208	0.0403823
chrIII.258664	17.227	-0.192863	0.336894	-0.572474	0.567001	0.857642	0.066694
chrIII.259959	17.4847	-0.355532	0.33661	-1.05621	0.290871	0.721425	0.141809
chrIII.262647	50.0586	-0.0375691	0.293975	-0.127797	0.89831	0.968847	0.0137449
chrIII.264486	6.57776	-0.390847	0.337416	-1.15835	0.246721	0.686888	0.163114
chrIII.264868	8.16901	-0.23677	0.342508	-0.691283	0.489387	0.817875	0.087313
chrIII.266961	50.5513	-0.0669195	0.292626	-0.228686	0.819113	0.948048	0.0231695
chrIII.272891	64.7007	-0.411105	0.281883	-1.45843	0.144723	0.596178	0.224624
chrIII.273340	13.9244	-0.138694	0.341949	-0.405599	0.685037	0.900149	0.0456858
chrIII.276611	10.8102	-0.580425	0.343579	-1.68935	0.0911529	0.524269	0.280446
chrIII.27779	38.3326	-0.366215	0.305395	-1.19915	0.230468	0.669519	0.174237
chrIII.279865	15.4132	-0.516392	0.341765	-1.51096	0.130799	0.587595	0.230922
chrIII.286476	38.7426	-0.127594	0.304156	-0.419501	0.67485	0.89628	0.0475561
chrIII.289300	34.3376	0.0636016	0.310281	0.20498	0.837588	0.954775	0.0200991
chrIII.28977	123.644	-0.320489	0.256081	-1.25151	0.210747	0.657851	0.181873
chrIII.292519	10.7903	-0.563671	0.344544	-1.63599	0.101842	0.538452	0.268853
chrIII.294738	10.5299	-0.517454	0.344523	-1.50194	0.133112	0.587595	0.230922
chrIII.295168	15.3174	-0.743784	0.341859	-2.1757	0.0295775	0.381649	0.418336
chrIII.295388	69.9829	0.111839	0.277798	0.40259	0.68725	0.901049	0.0452515
chrIII.299040	185.164	0.387729	0.243959	1.58932	0.111989	0.551515	0.258443
chrIII.303019	23.1316	0.0651126	0.327233	0.19898	0.842279	0.955672	0.0196911
chrIII.305704	82.8802	0.539821	0.273738	1.97203	0.0486059	0.457065	0.340022
chrIII.307338	256.998	-0.0849787	0.239414	-0.354944	0.722631	0.912904	0.0395747
chrIII.308140	12.1404	-0.337138	0.34408	-0.979824	0.327173	0.744738	0.127997
chrIII.310768	24.2668	0.246175	0.324779	0.757978	0.448464	0.796775	0.0986643
chrIII.31198	19.3248	-0.0343885	0.332717	-0.103356	0.91768	0.976107	0.0105025
chrIII.315755	117.048	-0.592073	0.267605	-2.21248	0.0269333	0.374015	0.427111
chrIII.35426	4.73071	-0.781107	0.319303	-2.44629	0.0144336	0.331904	0.478988
chrIII.38868	68.3758	-0.0265535	0.277933	-0.0955394	0.923886	0.977375	0.00993874
chrIII.39471	99.153	0.0886788	0.268169	0.330682	0.740885	0.919725	0.0363418
chrIII.41903	60.6088	-0.655709	0.288606	-2.27198	0.0230876	0.370337	0.431403
chrIII.46942	69.9611	0.0974751	0.277178	0.351669	0.725087	0.913738	0.0391785
chrIII.48440	20.7658	0.180023	0.329727	0.545978	0.585081	0.865475	0.0627453
chrIII.50288	132.028	-0.149331	0.278825	-0.535573	0.592254	0.869164	0.0608984
chrIII.52404	17.7145	-0.0514577	0.337157	-0.152622	0.878696	0.96744	0.0143758
chrIII.58762	45.4341	-0.251583	0.297072	-0.846874	0.397065	0.779376	0.108253
chrIII.61237	47.9112	0.185048	0.293989	0.629439	0.529062	0.84308	0.0741311
chrIII.61469	40.2353	-0.00943961	0.30199	-0.031258	0.975064	0.99104	0.00390882
chrIII.65615	22.5087	-0.0466811	0.327266	-0.14264	0.886575	0.96759	0.0143087
chrIII.71520	47.4469	0.361854	0.295634	1.22399	0.220955	0.663106	0.178417
chrIII.74082	49.183	-0.143135	0.29454	-0.485961	0.626995	0.879501	0.0557634
chrIII.74492	20.3627	-0.343114	0.332717	-1.03125	0.302424	0.731666	0.135687
chrIII.748	325.674	-0.598697	0.295159	-2.02839	0.0425206	0.433251	0.363261
chrIII.75845	60.141	-0.145138	0.284399	-0.510334	0.609817	0.873825	0.0585755
chrIII.78105	368.966	0.553619	0.229627	2.41095	0.0159108	0.339383	0.46931
chrIII.78907	66.7034	0.440926	0.285719	1.54322	0.122778	0.576745	0.239016
chrIII.90755	93.6776	0.11138	0.265369	0.419718	0.674692	0.89628	0.0475561
chrIII.94380	9.53322	-0.238413	0.34418	-0.692698	0.488499	0.817875	0.087313
chrIII.96002	49.3292	-0.271264	0.300565	-0.902513	0.366784	0.765583	0.116007
chrIV.1002236	53.486	-0.0414916	0.288426	-0.143855	0.885615	0.96759	0.0143087
chrIV.1005339	281.082	0.652131	0.234735	2.77816	0.00546682	0.249565	0.602816
chrIV.1008591	60.1398	-0.49323	0.287838	-1.71357	0.0866086	0.520669	0.283438
chrIV.1009894	54.3323	0.593585	0.286951	2.0686	0.038584	0.42019	0.376555
chrIV.101096	78.1462	0.509932	0.276708	1.84286	0.0653501	0.481274	0.317607
chrIV.1011434	2275.08	-0.487139	0.248561	-1.95984	0.0500144	0.457423	0.339682
chrIV.10126	21.3189	-0.063198	0.329112	-0.192026	0.847722	0.958574	0.0183745
chrIV.1013682	157.092	0.660163	0.248866	2.65268	0.00798555	0.277426	0.556853
chrIV.1017117	18.1973	-0.489497	0.336732	-1.45367	0.146038	0.599231	0.222406
chrIV.1017633	7.22145	-0.143159	0.339979	-0.421082	0.673695	0.895996	0.0476937
chrIV.1020424	49.4224	0.0827816	0.292632	0.282886	0.777264	0.933173	0.0300376
chrIV.1022458	75.6967	0.392987	0.275226	1.42787	0.153328	0.604368	0.218698
chrIV.1023087	31.776	-0.425382	0.314551	-1.35235	0.176265	0.63016	0.200549
chrIV.1030290	19.2491	-0.648834	0.335864	-1.93184	0.0533797	0.467942	0.329808
chrIV.1031734	72.2914	0.414142	0.282773	1.46458	0.143037	0.592896	0.227021
chrIV.1032128	104.299	0.559715	0.260319	2.15011	0.0315468	0.39224	0.406448
chrIV.103417	61.6453	0.566613	0.288536	1.96375	0.0495592	0.457065	0.340022
chrIV.1037000	84.3749	0.214898	0.27296	0.787289	0.431112	0.790102	0.102317
chrIV.1039555	8.77746	-0.255029	0.343108	-0.74329	0.457306	0.799614	0.0971198
chrIV.104682	107.043	0.669688	0.259701	2.57869	0.00991765	0.295632	0.529249
chrIV.1049525	104.53	0.53265	0.263149	2.02414	0.0429557	0.434974	0.361536
chrIV.1050250	27.3031	-0.309166	0.322144	-0.959715	0.337199	0.747426	0.126432
chrIV.1052286	33.2674	-0.222762	0.313289	-0.711042	0.477058	0.809352	0.0918624
chrIV.1054928	62.1695	0.13709	0.281409	0.487155	0.626148	0.879501	0.0557634
chrIV.1055897	102.027	0.401889	0.26601	1.5108	0.130838	0.587595	0.230922
chrIV.1056148	150.567	0.444421	0.266556	1.66727	0.0954603	0.528743	0.276755
chrIV.1057849	33.013	-0.328948	0.313747	-1.04845	0.294432	0.723569	0.14052
chrIV.1058977	35.6417	-0.0154788	0.306838	-0.0504461	0.959767	0.988014	0.00523689
chrIV.1059391	46.8942	-0.162703	0.297023	-0.54778	0.583843	0.86431	0.0633305
chrIV.1062864	35.3174	0.182603	0.308744	0.591437	0.554228	0.851435	0.0698486
chrIV.1063144	13.8948	-0.308469	0.342141	-0.901585	0.367277	0.765768	0.115903
chrIV.1067496	48.6282	-0.0512961	0.292929	-0.175115	0.86099	0.96199	0.0168296
chrIV.106875	19.9057	-0.333309	0.334658	-0.995971	0.319264	0.742388	0.129369
chrIV.1080340	1087.4	0.131313	0.231514	0.567194	0.570582	0.85899	0.0660119
chrIV.1084610	17.7741	-0.163727	0.335615	-0.487842	0.625662	0.879501	0.0557634
chrIV.1084890	37.7275	-0.0294155	0.304804	-0.0965065	0.923118	0.977375	0.00993874
chrIV.1087042	24.7909	-0.212559	0.327685	-0.648668	0.516553	0.836777	0.0773901
chrIV.1087372	21.3287	0.112869	0.329	0.343068	0.731548	0.917331	0.0374737
chrIV.1090151	61.7264	0.248866	0.282723	0.880249	0.378724	0.772901	0.111876
chrIV.1092580	11.1328	-0.536601	0.344544	-1.55742	0.11937	0.570555	0.243703
chrIV.1093606	6.68685	-0.420206	0.336981	-1.24697	0.212408	0.657934	0.181818
chrIV.1095267	20.0342	-0.121678	0.334658	-0.363589	0.716165	0.91038	0.0407775
chrIV.1101956	9.7264	-0.575656	0.344122	-1.67282	0.0943619	0.527014	0.278178
chrIV.1103556	64.1861	-0.0847574	0.281744	-0.300831	0.763543	0.926653	0.0330831
chrIV.1105904	55.2232	0.254845	0.287944	0.885049	0.37613	0.771833	0.112477
chrIV.1108139	52.6146	0.166478	0.292003	0.570124	0.568593	0.858848	0.0660836
chrIV.1108507	17.1789	-0.367419	0.337909	-1.08733	0.27689	0.709685	0.148935
chrIV.1110039	36.6096	-0.58452	0.308595	-1.89413	0.0582073	0.476767	0.321694
chrIV.111173	24.3327	0.101349	0.323861	0.31294	0.754326	0.923825	0.0344105
chrIV.1112319	64.7819	-0.0114464	0.280248	-0.0408438	0.96742	0.990557	0.00412069
chrIV.1114074	32.8792	-0.0592639	0.318743	-0.18593	0.8525	0.960953	0.0172979
chrIV.1116730	36.3504	0.184425	0.309072	0.596706	0.550704	0.850213	0.0704721
chrIV.1116975	66.9974	0.342009	0.280569	1.21898	0.22285	0.664116	0.177756
chrIV.1120264	65.1623	-0.105788	0.280371	-0.377315	0.705939	0.906413	0.0426739
chrIV.1125116	11.1782	0.241442	0.344289	0.701277	0.48313	0.812905	0.0899604
chrIV.1126082	54.4662	0.136741	0.287031	0.476399	0.63379	0.880425	0.0553079
chrIV.1127618	23.659	0.128179	0.326149	0.393009	0.694313	0.902523	0.044542
chrIV.1129384	53.1565	-0.0408219	0.290654	-0.140448	0.888306	0.96759	0.0143087
chrIV.1130827	41.1839	-0.536096	0.304643	-1.75975	0.0784503	0.506373	0.29553
chrIV.1135471	22.9073	-0.755271	0.329771	-2.29029	0.0220047	0.364	0.438899
chrIV.1140595	171.294	0.545894	0.245084	2.22738	0.0259222	0.370797	0.430864
chrIV.114386	16.7909	0.052607	0.337379	0.155929	0.876089	0.966753	0.0146846
chrIV.1146095	43.1736	0.481477	0.298334	1.61389	0.106552	0.542016	0.265988
chrIV.1150554	51.9925	0.135642	0.291513	0.465302	0.641715	0.884686	0.0532107
chrIV.1153667	9.84237	-0.0509904	0.344509	-0.148009	0.882336	0.96759	0.0143087
chrIV.1156193	228.002	-0.589705	0.244363	-2.41324	0.0158115	0.339383	0.46931
chrIV.1157293	186.466	0.163458	0.243077	0.672455	0.501294	0.82563	0.0832143
chrIV.1159294	64.3282	0.445859	0.282594	1.57774	0.114626	0.557431	0.253809
chrIV.115989	30.5624	-0.0758847	0.314454	-0.241322	0.809306	0.944897	0.0246154
chrIV.1161684	55.387	0.193509	0.287451	0.673189	0.500827	0.82563	0.0832143
chrIV.1166462	468.986	0.497645	0.229626	2.16719	0.0302201	0.384034	0.41563
chrIV.1168853	20.0952	-0.374506	0.333747	-1.12213	0.261809	0.700429	0.154636
chrIV.116962	33.2526	-0.701828	0.317654	-2.20941	0.0271463	0.374541	0.426501
chrIV.1172069	135.482	0.122866	0.256218	0.479535	0.631558	0.879975	0.0555296
chrIV.117289	126.045	0.217059	0.254232	0.853784	0.393225	0.778169	0.108926
chrIV.1174284	74.814	0.343153	0.274832	1.24859	0.211814	0.657851	0.181873
chrIV.1178234	51.2294	-0.438189	0.292087	-1.5002	0.133563	0.587595	0.230922
chrIV.1181378	52.1056	0.337818	0.288831	1.1696	0.24216	0.683945	0.164979
chrIV.1184462	110.628	0.49954	0.259193	1.92729	0.0539436	0.467942	0.329808
chrIV.1185900	24.2859	0.195994	0.324549	0.603896	0.545913	0.849212	0.070984
chrIV.1189719	143.002	-0.0544794	0.250597	-0.217399	0.827898	0.95302	0.0208981
chrIV.1195167	233.19	0.363668	0.242851	1.49749	0.134265	0.587595	0.230922
chrIV.1196307	117.753	-0.112194	0.262048	-0.428143	0.668547	0.895044	0.0481558
chrIV.1198835	28.331	-0.0403793	0.317584	-0.127145	0.898825	0.968847	0.0137449
chrIV.1201298	10.3076	-0.683041	0.343659	-1.98756	0.0468608	0.450885	0.345934
chrIV.1201644	32.604	-0.222041	0.313049	-0.709287	0.478146	0.809352	0.0918624
chrIV.1204221	33.0779	-0.195734	0.311529	-0.6283	0.529807	0.84308	0.0741311
chrIV.1206445	23.5489	0.031128	0.32566	0.0955844	0.923851	0.977375	0.00993874
chrIV.1213666	42.4292	0.211149	0.30171	0.699842	0.484026	0.813562	0.0896095
chrIV.1217607	95.2011	0.136	0.26414	0.514876	0.60664	0.873641	0.0586671
chrIV.121787	49.038	-0.0596763	0.299879	-0.199002	0.842262	0.955672	0.0196911
chrIV.1219124	38.9697	0.220904	0.302983	0.729097	0.465942	0.803297	0.0951237
chrIV.1222451	33.9878	0.348459	0.310904	1.12079	0.262377	0.700637	0.154507
chrIV.1224386	30.1754	-0.377035	0.316892	-1.18979	0.234129	0.673151	0.171888
chrIV.1226569	11.168	-0.332792	0.344408	-0.966271	0.333908	0.747426	0.126432
chrIV.1228331	44.1532	-0.0421484	0.298801	-0.141059	0.887824	0.96759	0.0143087
chrIV.1229102	11.1469	-0.646824	0.344477	-1.8777	0.0604223	0.478662	0.319971
chrIV.1229633	34.8684	0.271199	0.311878	0.869567	0.384537	0.77566	0.110329
chrIV.1233783	73.8957	0.582383	0.276189	2.10864	0.0349761	0.412957	0.384095
chrIV.1236201	97.73	0.493449	0.262277	1.8814	0.0599173	0.478662	0.319971
chrIV.123666	25.0147	-0.52887	0.327632	-1.61422	0.10648	0.542016	0.265988
chrIV.1237974	44.3749	0.0184101	0.301654	0.0610304	0.951335	0.98669	0.00581923
chrIV.1239798	65.4438	-0.00644279	0.279028	-0.0230901	0.981578	0.99301	0.00304618
chrIV.1240907	31.2644	-0.190362	0.314593	-0.605105	0.545109	0.849212	0.070984
chrIV.1245877	93.2038	0.249693	0.267265	0.93425	0.350175	0.751887	0.123847
chrIV.1249969	17.2003	0.0127397	0.34088	0.037373	0.970188	0.99104	0.00390882
chrIV.1251671	26.9272	0.119373	0.321302	0.371529	0.710244	0.908307	0.0417674
chrIV.125168	8.21885	-0.589203	0.341698	-1.72434	0.0846471	0.51838	0.285352
chrIV.1256881	106.213	-0.0547839	0.259937	-0.210758	0.833076	0.954007	0.0204485
chrIV.1258473	121.988	0.18586	0.254875	0.729222	0.465866	0.803297	0.0951237
chrIV.1259674	19.8944	-0.44268	0.334248	-1.32441	0.185368	0.63575	0.196714
chrIV.1261393	67.1701	0.344036	0.278399	1.23577	0.216545	0.659329	0.180898
chrIV.1263002	262.702	0.137769	0.236438	0.582686	0.560105	0.853232	0.0689326
chrIV.126456	90.3927	-1.05522	0.27751	-3.80245	0.000143273	0.0345933	1.46101
chrIV.1266909	87.3181	0.661369	0.267042	2.47664	0.0132625	0.331354	0.479707
chrIV.1267202	61.1617	0.199823	0.283072	0.705908	0.480245	0.810592	0.0911974
chrIV.1269676	34.6009	-0.0228219	0.308892	-0.0738832	0.941103	0.982678	0.00758893
chrIV.1273953	231.65	0.437066	0.240963	1.81383	0.0697034	0.493545	0.306673
chrIV.1276237	13.3625	-0.631952	0.34371	-1.83862	0.0659712	0.482263	0.316716
chrIV.1277355	77.1198	-0.4655	0.277529	-1.67731	0.0934828	0.52614	0.278899
chrIV.1278691	168.306	0.0151135	0.255552	0.0591406	0.95284	0.98669	0.00581923
chrIV.1288034	30.0644	-0.190665	0.315231	-0.604842	0.545284	0.849212	0.070984
chrIV.1289188	41.5865	-0.422654	0.302579	-1.39684	0.162462	0.61721	0.209567
chrIV.1293165	25.4382	-0.255103	0.323157	-0.789408	0.429873	0.789838	0.102462
chrIV.1294437	49.9818	0.170943	0.2959	0.577708	0.563461	0.855377	0.0678423
chrIV.1296861	70.0879	0.336179	0.276291	1.21676	0.223697	0.664589	0.177447
chrIV.1298210	15.5299	-0.215039	0.340392	-0.631739	0.527558	0.842174	0.0745982
chrIV.129998	52.2936	-0.139438	0.289783	-0.48118	0.630388	0.879975	0.0555296
chrIV.1300981	30.1579	0.0143955	0.314611	0.0457567	0.963504	0.989512	0.00457906
chrIV.1301291	82.9248	0.255243	0.270078	0.945071	0.344623	0.749655	0.125138
chrIV.1302517	53.5778	0.52659	0.28755	1.8313	0.0670559	0.485477	0.313831
chrIV.130510	43.6345	-0.447162	0.299471	-1.49317	0.135392	0.588434	0.230302
chrIV.1311808	11.8605	0.0721581	0.344009	0.209756	0.833858	0.954419	0.020261
chrIV.1317879	10.413	-0.457268	0.344395	-1.32774	0.184264	0.632416	0.198997
chrIV.1319253	43.8322	-0.127895	0.299389	-0.427187	0.669243	0.895044	0.0481558
chrIV.1321945	18.432	-0.632563	0.336831	-1.87798	0.0603836	0.478662	0.319971
chrIV.1325321	14.5309	0.120808	0.341937	0.353304	0.72386	0.913146	0.0394599
chrIV.132751	492.389	-0.129828	0.228911	-0.567156	0.570608	0.85899	0.0660119
chrIV.1328558	37.1445	-0.913515	0.321026	-2.84561	0.00443263	0.246037	0.609
chrIV.1330959	12.4805	-0.304907	0.343683	-0.887175	0.374985	0.770554	0.113197
chrIV.1339440	17.8459	-0.0113402	0.335567	-0.0337942	0.973041	0.99104	0.00390882
chrIV.1342231	136.463	0.654192	0.260463	2.51165	0.0120169	0.318654	0.49668
chrIV.1345066	198.35	-0.00516065	0.241262	-0.0213903	0.982934	0.99301	0.00304618
chrIV.134733	119.019	0.156574	0.256443	0.61056	0.541491	0.846233	0.0725101
chrIV.1350019	22.7869	-0.292263	0.331725	-0.88104	0.378296	0.772901	0.111876
chrIV.1352362	19.3747	-0.242705	0.334356	-0.725887	0.467908	0.804388	0.0945342
chrIV.1353038	3.18984	-0.698245	0.293529	-2.37879	0.0173695	0.339383	0.46931
chrIV.1353547	62.5659	0.122445	0.284014	0.431123	0.666379	0.895044	0.0481558
chrIV.1355582	29.5548	-0.114285	0.318222	-0.359135	0.719494	0.911208	0.0403823
chrIV.135565	25.8893	0.034685	0.323062	0.107363	0.914501	0.974467	0.0112329
chrIV.1357432	36.5856	-0.652671	0.311152	-2.0976	0.0359405	0.417341	0.379509
chrIV.1358939	144.821	0.533414	0.250416	2.13011	0.0331625	0.402366	0.395378
chrIV.1359474	221.576	0.206001	0.239267	0.860969	0.389255	0.777033	0.10956
chrIV.1360850	16.583	-0.583864	0.339187	-1.72136	0.0851851	0.518536	0.285221
chrIV.1362321	233.883	0.176479	0.237255	0.743837	0.456975	0.799614	0.0971198
chrIV.1364870	43.6894	0.107083	0.2971	0.360427	0.718528	0.910941	0.0405098
chrIV.13668	40.1091	-0.14472	0.302047	-0.479129	0.631847	0.879975	0.0555296
chrIV.1366867	103.235	0.46105	0.260697	1.76853	0.076973	0.505718	0.296092
chrIV.1369476	176.038	0.0412944	0.246656	0.167417	0.867042	0.964734	0.0155924
chrIV.137533	164.308	-0.383485	0.251018	-1.52772	0.126583	0.581549	0.235414
chrIV.137875	320.519	0.143424	0.237298	0.604403	0.545576	0.849212	0.070984
chrIV.1382105	14.4363	-0.287452	0.3416	-0.841487	0.400075	0.779961	0.107927
chrIV.1383531	106.257	0.230632	0.264934	0.870525	0.384013	0.775575	0.110376
chrIV.1385306	25.6966	-0.0249984	0.322304	-0.0775616	0.938177	0.981395	0.00815632
chrIV.1385824	78.9367	0.125866	0.271956	0.462815	0.643497	0.885458	0.0528323
chrIV.1386562	48.5737	0.311509	0.29618	1.05175	0.292912	0.72326	0.140705
chrIV.1388376	35.3399	-0.369289	0.309453	-1.19336	0.232728	0.672046	0.172601
chrIV.1393220	5.47462	-0.623414	0.32914	-1.89407	0.0582154	0.476767	0.321694
chrIV.1394846	51.854	0.379476	0.29328	1.2939	0.195699	0.646496	0.189434
chrIV.1398794	23.3235	0.00760381	0.325589	0.023354	0.981368	0.99301	0.00304618
chrIV.1401299	68.2394	0.259986	0.280043	0.928379	0.353211	0.755718	0.12164
chrIV.1402569	55.5697	-0.169721	0.287763	-0.589794	0.555329	0.851869	0.0696272
chrIV.1404277	31.615	0.256614	0.311997	0.822489	0.410799	0.78564	0.104776
chrIV.1405917	43.9625	0.0175136	0.299167	0.0585414	0.953317	0.98669	0.00581923
chrIV.1411914	42.5056	-0.0508	0.298991	-0.169905	0.865085	0.964734	0.0155924
chrIV.1412176	16.6472	-0.175645	0.338286	-0.51922	0.603607	0.872808	0.0590814
chrIV.1414367	107.531	0.22439	0.25908	0.866103	0.386433	0.776201	0.110026
chrIV.1417163	13.5812	-0.0380331	0.3439	-0.110594	0.911939	0.972941	0.0119134
chrIV.141790	102.523	0.451187	0.262443	1.71918	0.0855815	0.518536	0.285221
chrIV.1420924	72.374	0.381166	0.276177	1.38015	0.16754	0.623863	0.204911
chrIV.1422559	18.4286	-0.21602	0.336179	-0.642573	0.520501	0.838805	0.076339
chrIV.1427231	22.4903	-0.0670084	0.328416	-0.204035	0.838326	0.954775	0.0200991
chrIV.1428142	36.2248	0.0452981	0.306266	0.147904	0.882418	0.96759	0.0143087
chrIV.1429033	190.977	0.19339	0.244787	0.790034	0.429508	0.789838	0.102462
chrIV.1430823	69.7981	0.933553	0.27661	3.37498	0.000738216	0.0964354	1.01576
chrIV.1434353	86.2458	-0.164094	0.268199	-0.611838	0.540645	0.846202	0.0725261
chrIV.1435976	29.503	0.209666	0.316285	0.662902	0.507393	0.829172	0.0813555
chrIV.1436690	20.2889	-0.252561	0.33204	-0.760635	0.446875	0.796729	0.0986893
chrIV.1441210	19.5079	-0.142837	0.336293	-0.424741	0.671025	0.895162	0.0480983
chrIV.1443443	18.7859	-0.36674	0.335304	-1.09375	0.274063	0.707653	0.15018
chrIV.1445583	170.895	0.311161	0.246655	1.26152	0.20712	0.653714	0.184612
chrIV.1447028	76.8352	0.0320818	0.272738	0.117629	0.906362	0.971757	0.0124421
chrIV.1450890	167.055	0.155641	0.251656	0.618468	0.536267	0.845417	0.0729293
chrIV.1454628	60.4325	0.125665	0.286577	0.438505	0.66102	0.893572	0.0488705
chrIV.145556	36.1038	0.41227	0.307986	1.3386	0.180701	0.631538	0.199601
chrIV.1455938	18.461	0.123104	0.334687	0.367818	0.713009	0.908833	0.0415159
chrIV.1456352	10.8546	-0.780754	0.344513	-2.26625	0.0234359	0.370337	0.431403
chrIV.1459467	375.93	0.402935	0.229945	1.75231	0.0797202	0.507874	0.294244
chrIV.1461612	28.393	-0.133164	0.320723	-0.415198	0.677997	0.897955	0.0467453
chrIV.1462000	24.0759	-0.0171785	0.325208	-0.052823	0.957873	0.987209	0.0055908
chrIV.1465955	154.289	0.238997	0.255415	0.93572	0.349417	0.751263	0.124208
chrIV.1468471	125.001	0.292085	0.270133	1.08126	0.279581	0.711325	0.147932
chrIV.1473059	59.7631	0.209086	0.282964	0.738916	0.459958	0.800122	0.096844
chrIV.1474751	37.1616	-0.188029	0.306463	-0.613545	0.539516	0.845871	0.072696
chrIV.1476979	87.6043	0.123348	0.266686	0.46252	0.643708	0.885458	0.0528323
chrIV.1478365	43.3787	0.0543676	0.29829	0.182264	0.855376	0.961416	0.0170888
chrIV.148008	78.7665	0.0879095	0.275688	0.318873	0.749823	0.922353	0.0351028
chrIV.1480196	45.5283	0.321717	0.303567	1.05979	0.289239	0.720339	0.142463
chrIV.1483520	71.6417	0.126701	0.274795	0.461074	0.644746	0.885458	0.0528323
chrIV.1485280	12.0912	-0.160758	0.343745	-0.467667	0.640023	0.884521	0.0532918
chrIV.1487370	13.7636	-0.184131	0.342253	-0.537996	0.59058	0.867947	0.0615068
chrIV.1489046	47.9421	-0.428661	0.299293	-1.43225	0.152073	0.603915	0.219024
chrIV.1489812	405.042	-0.105062	0.242139	-0.43389	0.664368	0.895044	0.0481558
chrIV.149036	22.8918	-0.472277	0.328988	-1.43555	0.151131	0.603672	0.219199
chrIV.1490802	61.4415	-0.492147	0.288295	-1.70709	0.0878046	0.522815	0.281652
chrIV.1493124	82.4317	0.110428	0.27008	0.408872	0.682634	0.899406	0.046044
chrIV.1494015	51.8083	0.211967	0.295599	0.717077	0.473327	0.807952	0.0926146
chrIV.1495882	39.7338	-0.537668	0.305536	-1.75975	0.0784494	0.506373	0.29553
chrIV.1496600	136.667	0.479512	0.25436	1.88517	0.0594071	0.478662	0.319971
chrIV.1502674	54.9078	0.269742	0.287281	0.938947	0.347758	0.750367	0.124726
chrIV.1507311	161.073	0.106766	0.246494	0.433138	0.664915	0.895044	0.0481558
chrIV.1509661	111.102	0.281752	0.257829	1.09279	0.274487	0.707653	0.15018
chrIV.1510665	30.9502	-0.0440632	0.315678	-0.139583	0.88899	0.96759	0.0143087
chrIV.1514729	14.4729	0.221912	0.341629	0.649569	0.515971	0.836115	0.077734
chrIV.1517770	180.967	0.823964	0.24469	3.36738	0.000758862	0.0964354	1.01576
chrIV.1519458	3.87573	-0.362982	0.313013	-1.15964	0.246196	0.686888	0.163114
chrIV.1523670	71.014	0.272884	0.280296	0.973556	0.330277	0.745284	0.127678
chrIV.1524598	338.509	-0.713744	0.298309	-2.39263	0.0167279	0.339383	0.46931
chrIV.155960	104.4	-0.0579016	0.262683	-0.220424	0.825541	0.951896	0.0214107
chrIV.15776	25.0291	0.302397	0.323386	0.935096	0.349739	0.751285	0.124195
chrIV.159327	37.7187	-0.621164	0.31067	-1.99943	0.0455614	0.450071	0.346719
chrIV.160808	25.2605	-0.258003	0.32538	-0.792928	0.42782	0.789045	0.102898
chrIV.161453	26.8584	-0.0724959	0.320198	-0.22641	0.820883	0.94955	0.0224822
chrIV.163208	10.5243	0.219412	0.344537	0.636832	0.524234	0.839832	0.0758075
chrIV.164091	72.6773	0.198623	0.273914	0.725129	0.468373	0.804857	0.0942811
chrIV.167306	46.5232	0.469656	0.294455	1.595	0.110711	0.550956	0.258883
chrIV.167556	31.0943	0.314502	0.313779	1.0023	0.316198	0.741224	0.130051
chrIV.169622	51.8055	-0.361264	0.292227	-1.23625	0.216367	0.659203	0.180981
chrIV.172208	25.072	0.240773	0.324831	0.741227	0.458556	0.799614	0.0971198
chrIV.174621	38.7054	-0.0291453	0.303466	-0.0960416	0.923488	0.977375	0.00993874
chrIV.176420	44.4466	0.0260814	0.296654	0.0879186	0.929941	0.978178	0.00958194
chrIV.183053	49.0348	0.523417	0.299597	1.74707	0.0806253	0.50811	0.294042
chrIV.184729	24.5381	-0.375036	0.324909	-1.15428	0.248385	0.687498	0.162728
chrIV.190638	16.6508	-0.369964	0.339849	-1.08861	0.276324	0.709685	0.148935
chrIV.192399	51.3314	-0.181909	0.294917	-0.616814	0.537358	0.84552	0.0728762
chrIV.198459	16.411	-0.574013	0.339261	-1.69195	0.0906553	0.524269	0.280446
chrIV.19951	84.1662	0.437748	0.269461	1.62453	0.104263	0.541411	0.266473
chrIV.199766	71.7851	0.15452	0.275807	0.560249	0.57531	0.861448	0.0647709
chrIV.20262	68.897	0.633394	0.277986	2.27851	0.022696	0.369021	0.432949
chrIV.202623	114.443	0.508741	0.259023	1.96408	0.049521	0.457065	0.340022
chrIV.205209	44.0507	0.00535479	0.296918	0.0180346	0.985611	0.994123	0.00256005
chrIV.210631	16.4511	-0.37294	0.340922	-1.09392	0.273991	0.707653	0.15018
chrIV.211130	68.7461	0.184554	0.282394	0.653534	0.513412	0.83396	0.0788548
chrIV.212070	112.486	0.581431	0.258285	2.25112	0.024378	0.370337	0.431403
chrIV.212473	34.6232	0.0174983	0.310825	0.0562962	0.955106	0.98669	0.00581923
chrIV.212822	136.843	0.432871	0.255469	1.69442	0.0901856	0.523445	0.281129
chrIV.215745	22.4053	-0.472726	0.329108	-1.43639	0.150893	0.603672	0.219199
chrIV.217194	91.2255	0.293893	0.266316	1.10355	0.269787	0.706127	0.151117
chrIV.219383	39.5966	0.208023	0.308107	0.675163	0.499572	0.82563	0.0832143
chrIV.221273	66.8128	0.210809	0.277824	0.758787	0.44798	0.796729	0.0986893
chrIV.221841	68.3804	-0.102683	0.279127	-0.367872	0.712969	0.908833	0.0415159
chrIV.223810	21.5453	0.0898265	0.328937	0.273081	0.784791	0.935395	0.0290049
chrIV.22461	25.7127	0.0768086	0.321545	0.238873	0.811204	0.945752	0.0242229
chrIV.228892	127.635	0.056566	0.257042	0.220065	0.825821	0.951991	0.0213674
chrIV.229518	172.885	0.0414277	0.245934	0.16845	0.866229	0.964734	0.0155924
chrIV.230550	165.585	0.435363	0.246809	1.76396	0.0777381	0.506373	0.29553
chrIV.232347	7.22512	-0.45857	0.338913	-1.35306	0.176036	0.63016	0.200549
chrIV.235960	61.1885	0.177741	0.28364	0.626643	0.530893	0.843526	0.0739015
chrIV.238735	35.9806	0.147433	0.306458	0.481089	0.630453	0.879975	0.0555296
chrIV.239918	86.8003	0.689493	0.269728	2.55625	0.0105807	0.302979	0.518587
chrIV.241193	58.4477	0.252332	0.283288	0.890726	0.373076	0.770235	0.113377
chrIV.242093	18.0121	-0.265445	0.335607	-0.790941	0.428978	0.789838	0.102462
chrIV.244950	10.9989	-0.581876	0.344544	-1.68883	0.0912525	0.524269	0.280446
chrIV.245614	16.9656	0.251966	0.337608	0.746328	0.45547	0.799229	0.0973285
chrIV.248014	131.595	0.105475	0.252457	0.417794	0.676097	0.896944	0.0472349
chrIV.251312	35.7795	-0.0315451	0.307228	-0.102676	0.91822	0.97624	0.0104433
chrIV.255798	8.22374	-0.434595	0.341688	-1.27191	0.203406	0.649634	0.187331
chrIV.258630	49.6594	0.171532	0.291399	0.588649	0.556097	0.852593	0.0692584
chrIV.264164	63.7176	-0.249281	0.288582	-0.863814	0.38769	0.776828	0.109675
chrIV.265044	51.2321	-0.146432	0.293759	-0.498479	0.618147	0.87676	0.0571191
chrIV.271967	71.8242	-0.0621292	0.277469	-0.223914	0.822824	0.950351	0.022116
chrIV.272207	53.8293	-0.0769553	0.294294	-0.261491	0.793714	0.940558	0.0266142
chrIV.274915	128.603	0.504783	0.255084	1.97889	0.0478289	0.455554	0.341461
chrIV.276638	54.4399	-0.0946315	0.28745	-0.32921	0.741997	0.92087	0.0358018
chrIV.281909	9.91293	-0.369811	0.344461	-1.07359	0.283005	0.713617	0.146535
chrIV.283210	33.8465	-0.129873	0.309783	-0.41924	0.675041	0.89628	0.0475561
chrIV.285200	34.9763	0.140921	0.30859	0.456662	0.647914	0.88778	0.0516947
chrIV.286744	266.042	0.148181	0.239229	0.61941	0.535647	0.845417	0.0729293
chrIV.289662	39.9515	0.138747	0.306001	0.453419	0.650247	0.88797	0.0516016
chrIV.292570	70.9551	0.0756714	0.282019	0.26832	0.788453	0.937331	0.028107
chrIV.294860	6.04347	-0.28521	0.334835	-0.851794	0.394329	0.778558	0.108709
chrIV.301039	17.5665	0.0011178	0.336116	0.00332564	0.997347	0.998587	0.000613978
chrIV.302233	179.134	0.410163	0.245222	1.67262	0.094402	0.527014	0.278178
chrIV.304845	19.0381	-0.53617	0.335106	-1.6	0.109598	0.548338	0.260952
chrIV.307813	98.2439	0.127141	0.2627	0.483977	0.628403	0.879953	0.0555404
chrIV.309336	109.724	-0.0542352	0.259809	-0.20875	0.834643	0.954419	0.020261
chrIV.310180	85.323	-0.135879	0.268427	-0.506203	0.612714	0.873825	0.0585755
chrIV.314166	23.01	-0.755698	0.335201	-2.25446	0.0241672	0.370337	0.431403
chrIV.32059	30.6452	-0.104347	0.315295	-0.330951	0.740681	0.919725	0.0363418
chrIV.322983	13.1983	0.0230478	0.342945	0.0672056	0.946418	0.985818	0.00620321
chrIV.323648	15.9372	0.110494	0.338488	0.326433	0.744096	0.921823	0.0353525
chrIV.326211	12.8088	-0.110652	0.343214	-0.3224	0.74715	0.922353	0.0351028
chrIV.327437	5.71291	-0.381839	0.332232	-1.14931	0.250426	0.687498	0.162728
chrIV.329454	31.9753	0.0263663	0.311679	0.0845947	0.932584	0.979077	0.00918303
chrIV.330514	111.418	0.379446	0.258373	1.4686	0.141941	0.590383	0.228866
chrIV.330843	179.106	0.335311	0.247155	1.35668	0.174881	0.63016	0.200549
chrIV.332996	21.4292	-0.229148	0.331547	-0.691149	0.489472	0.817875	0.087313
chrIV.337303	14.8624	-0.264877	0.340771	-0.777288	0.436989	0.791007	0.10182
chrIV.338116	10.1193	-0.338842	0.343939	-0.98518	0.324535	0.742388	0.129369
chrIV.340248	25.7794	-0.121946	0.326638	-0.373337	0.708897	0.907735	0.042041
chrIV.34045	8.64337	-0.513665	0.342619	-1.49923	0.133814	0.587595	0.230922
chrIV.341242	31.5967	-0.527972	0.315998	-1.67081	0.0947592	0.527788	0.27754
chrIV.352622	34.9588	0.160203	0.308999	0.518457	0.604139	0.872808	0.0590814
chrIV.356939	595.433	0.386955	0.227721	1.69925	0.089272	0.522815	0.281652
chrIV.358178	53.8713	0.155051	0.287647	0.539033	0.589864	0.867814	0.0615733
chrIV.359493	25.5354	0.246193	0.326127	0.754898	0.45031	0.797814	0.0980982
chrIV.361363	162.799	0.329647	0.247044	1.33436	0.182085	0.632416	0.198997
chrIV.362274	30.4939	-0.77256	0.321578	-2.40241	0.0162876	0.339383	0.46931
chrIV.363633	17.5616	-0.653681	0.33777	-1.93529	0.0529552	0.467942	0.329808
chrIV.364858	46.8336	-0.178188	0.295631	-0.602738	0.546683	0.849563	0.0708045
chrIV.36605	83.1067	0.180346	0.268803	0.670923	0.50227	0.826222	0.082903
chrIV.366118	347.146	0.070907	0.264543	0.268036	0.788672	0.937361	0.0280932
chrIV.366448	375.592	0.208837	0.268792	0.776944	0.437192	0.791007	0.10182
chrIV.370814	24.7718	-0.170691	0.324639	-0.525786	0.599037	0.871132	0.0599158
chrIV.372027	24.1178	0.17206	0.324042	0.530982	0.595431	0.870008	0.0604766
chrIV.373770	99.4895	0.110932	0.262346	0.422847	0.672407	0.895405	0.0479807
chrIV.375306	23.1913	0.043544	0.325899	0.133612	0.893709	0.968171	0.0140478
chrIV.376510	161.536	0.241216	0.246876	0.977075	0.328532	0.744738	0.127997
chrIV.378505	39.2914	0.219142	0.302462	0.72453	0.468741	0.80496	0.0942256
chrIV.381498	200.712	0.600834	0.243481	2.46768	0.0135991	0.331465	0.479562
chrIV.38279	16.9265	-0.413115	0.338975	-1.21872	0.222951	0.664116	0.177756
chrIV.385952	15.1103	-0.154165	0.340848	-0.452298	0.651055	0.88797	0.0516016
chrIV.386652	77.1742	0.463552	0.272234	1.70277	0.0886117	0.522815	0.281652
chrIV.388889	88.1315	0.25064	0.270654	0.926054	0.354418	0.756329	0.121289
chrIV.392325	64.1725	-0.0211016	0.282995	-0.0745655	0.94056	0.98259	0.00762767
chrIV.392573	37.4622	-0.37218	0.306051	-1.21607	0.223958	0.664589	0.177447
chrIV.393957	39.7109	0.134936	0.302689	0.445792	0.655748	0.891641	0.04981
chrIV.397295	84.8704	0.0768668	0.272852	0.281716	0.778161	0.933173	0.0300376
chrIV.399131	32.9095	-0.305498	0.313207	-0.975384	0.32937	0.744738	0.127997
chrIV.400638	15.2243	-0.575084	0.34227	-1.6802	0.0929176	0.524617	0.280158
chrIV.403444	6.26601	-0.860573	0.332455	-2.58854	0.00963841	0.294787	0.530492
chrIV.405024	98.1875	0.435137	0.263497	1.65139	0.0986584	0.535162	0.271515
chrIV.408073	54.5569	-0.143566	0.289449	-0.495998	0.619896	0.877052	0.0569744
chrIV.410282	83.752	0.237067	0.268105	0.884233	0.37657	0.772169	0.112288
chrIV.410854	184.27	0.236647	0.252223	0.938244	0.348119	0.750476	0.124663
chrIV.411167	371.803	0.129809	0.269363	0.48191	0.62987	0.879975	0.0555296
chrIV.413049	47.7989	-0.366348	0.294859	-1.24245	0.21407	0.658063	0.181733
chrIV.414823	23.5961	-0.320616	0.326474	-0.982055	0.326073	0.743534	0.128699
chrIV.416960	27.4126	-0.555306	0.322737	-1.72061	0.0853209	0.518536	0.285221
chrIV.421756	16.843	0.268937	0.337411	0.797061	0.425415	0.789045	0.102898
chrIV.42356	16.4679	-0.247669	0.338092	-0.732551	0.463832	0.801798	0.0959348
chrIV.426975	12.6947	-0.308634	0.343456	-0.898612	0.36886	0.766821	0.115306
chrIV.428734	38.5528	-0.228962	0.304154	-0.752783	0.45158	0.797814	0.0980982
chrIV.431533	128.111	0.112604	0.264739	0.425342	0.670588	0.895044	0.0481558
chrIV.432086	62.9739	0.537644	0.280629	1.91585	0.0553836	0.467942	0.329808
chrIV.434064	38.2964	-0.272772	0.315352	-0.864978	0.387051	0.776372	0.10993
chrIV.43736	29.3617	-0.713773	0.319734	-2.2324	0.0255887	0.370337	0.431403
chrIV.437574	60.5929	-0.507566	0.290247	-1.74874	0.080336	0.50811	0.294042
chrIV.439386	50.1913	-0.0518347	0.292526	-0.177197	0.859354	0.961416	0.0170888
chrIV.442366	18.812	-0.558324	0.336924	-1.65712	0.0974948	0.532699	0.273518
chrIV.442779	84.312	0.242467	0.268344	0.903567	0.366225	0.765108	0.116277
chrIV.443847	23.7823	-0.38841	0.326364	-1.19011	0.234002	0.673151	0.171888
chrIV.444266	47.6117	-0.0996336	0.295958	-0.336647	0.736383	0.919336	0.0365257
chrIV.447658	33.243	-0.0541639	0.310208	-0.174605	0.86139	0.962214	0.0167282
chrIV.450072	30.0472	-0.0107856	0.316067	-0.0341246	0.972778	0.99104	0.00390882
chrIV.452771	91.4803	-0.411266	0.275655	-1.49196	0.135709	0.588434	0.230302
chrIV.453853	137.638	0.250099	0.251478	0.994515	0.319972	0.742388	0.129369
chrIV.455031	14.0804	-0.296093	0.34259	-0.864279	0.387435	0.776639	0.109781
chrIV.458230	47.2906	0.32812	0.293113	1.11943	0.262956	0.700637	0.154507
chrIV.461375	55.6519	0.655776	0.291446	2.25008	0.0244441	0.370337	0.431403
chrIV.462438	99.039	0.259957	0.264048	0.984505	0.324867	0.742796	0.129131
chrIV.465031	118.891	0.45075	0.258755	1.74199	0.08151	0.510521	0.291986
chrIV.471583	70.6904	0.242421	0.277337	0.874104	0.382062	0.7752	0.110586
chrIV.472983	49.8506	0.175831	0.291943	0.602277	0.54699	0.849563	0.0708045
chrIV.478	183.421	-0.302867	0.29931	-1.01188	0.311594	0.737889	0.132009
chrIV.47853	175.343	0.593382	0.245781	2.41427	0.0157667	0.339383	0.46931
chrIV.478797	107.43	-0.0879292	0.262369	-0.335135	0.737523	0.919725	0.0363418
chrIV.482231	204.304	-0.0144501	0.242489	-0.0595909	0.952481	0.98669	0.00581923
chrIV.483893	45.064	0.0348101	0.303399	0.114734	0.908656	0.971765	0.0124386
chrIV.485419	29.3264	-0.0640347	0.317035	-0.20198	0.839933	0.954889	0.0200471
chrIV.486554	169.752	0.370769	0.247268	1.49946	0.133753	0.587595	0.230922
chrIV.488682	20.1219	-0.650675	0.334097	-1.94757	0.0514668	0.464548	0.332969
chrIV.489199	22.5241	0.13538	0.328146	0.412559	0.67993	0.898606	0.0464305
chrIV.491019	93.1456	0.208506	0.272466	0.765256	0.444119	0.796085	0.0990407
chrIV.492332	9.63344	-0.352835	0.344302	-1.02478	0.305466	0.732848	0.134986
chrIV.49294	91.2477	0.360003	0.269043	1.33808	0.180869	0.631538	0.199601
chrIV.494457	54.8544	0.027165	0.289739	0.0937567	0.925302	0.977375	0.00993874
chrIV.49725	58.8944	0.19726	0.285709	0.690422	0.489929	0.818073	0.087208
chrIV.497445	106.96	-0.0169967	0.263211	-0.0645746	0.948513	0.986281	0.00599913
chrIV.501610	28.4169	0.344442	0.317837	1.08371	0.278494	0.709685	0.148935
chrIV.503322	22.2922	0.0472389	0.329177	0.143506	0.88589	0.96759	0.0143087
chrIV.503886	3.73001	-0.29525	0.307169	-0.961198	0.336453	0.747426	0.126432
chrIV.504863	145.377	0.273747	0.249342	1.09788	0.272258	0.707279	0.15041
chrIV.506117	271.412	0.650098	0.235188	2.76417	0.00570679	0.249565	0.602816
chrIV.509465	41.2267	0.233027	0.301179	0.773717	0.439098	0.792114	0.101212
chrIV.512255	240.492	0.258892	0.241127	1.07367	0.28297	0.713617	0.146535
chrIV.519321	120.838	-0.561584	0.292065	-1.92281	0.0545044	0.467942	0.329808
chrIV.521467	84.5544	0.486406	0.269695	1.80354	0.0713033	0.499798	0.301205
chrIV.52204	85.0221	0.354874	0.27265	1.30158	0.193062	0.644074	0.191064
chrIV.522977	56.4332	0.147253	0.285685	0.515438	0.606247	0.873641	0.0586671
chrIV.525110	520.901	-0.232092	0.248035	-0.935721	0.349417	0.751263	0.124208
chrIV.538565	13.8404	-0.523927	0.342613	-1.52921	0.126213	0.581549	0.235414
chrIV.538935	93.0473	0.108645	0.269226	0.403547	0.686546	0.901049	0.0452515
chrIV.539590	36.882	-0.23243	0.308004	-0.754631	0.45047	0.797814	0.0980982
chrIV.541801	139.399	0.375098	0.250526	1.49724	0.134331	0.587595	0.230922
chrIV.542127	56.7628	0.285094	0.286501	0.995087	0.319694	0.742388	0.129369
chrIV.542422	129.757	0.464744	0.253265	1.83501	0.066504	0.482492	0.31651
chrIV.543608	426.876	0.303935	0.239654	1.26822	0.204719	0.651608	0.186013
chrIV.544662	25.2525	0.233171	0.327703	0.711533	0.476754	0.809352	0.0918624
chrIV.545997	138.036	0.431846	0.251591	1.71646	0.0860778	0.520669	0.283438
chrIV.548460	90.2133	-0.584052	0.271716	-2.14949	0.0315955	0.39224	0.406448
chrIV.551145	456.173	0.739763	0.229545	3.22274	0.0012697	0.122627	0.911413
chrIV.553016	36.445	-0.447361	0.307892	-1.45298	0.146229	0.599231	0.222406
chrIV.555122	33.2358	0.168008	0.318358	0.527733	0.597685	0.871097	0.0599334
chrIV.555541	34.0857	0.376476	0.308989	1.21841	0.223068	0.664116	0.177756
chrIV.556480	133.623	-0.105097	0.256506	-0.409723	0.682009	0.898859	0.0463082
chrIV.558100	67.4967	0.157204	0.278718	0.564027	0.572736	0.859192	0.0659097
chrIV.560769	77.7922	-0.256453	0.279108	-0.91883	0.358185	0.758223	0.120203
chrIV.562498	38.6739	0.158055	0.303746	0.520352	0.602819	0.872082	0.0594425
chrIV.562814	132.317	0.649957	0.253365	2.56529	0.0103088	0.298954	0.524395
chrIV.565712	86.1708	0.14696	0.269825	0.54465	0.585994	0.866432	0.0622655
chrIV.5660	123.401	-0.215121	0.255308	-0.842595	0.399455	0.779376	0.108253
chrIV.56709	43.6256	-0.794611	0.307838	-2.58126	0.00984393	0.295257	0.5298
chrIV.568736	121.586	-0.471615	0.258194	-1.82659	0.067761	0.487148	0.312339
chrIV.570368	62.7997	0.215194	0.283149	0.760004	0.447252	0.796729	0.0986893
chrIV.573807	173.06	0.0694221	0.245666	0.282587	0.777494	0.933173	0.0300376
chrIV.575878	56.5948	0.0548702	0.287913	0.190579	0.848855	0.959308	0.018042
chrIV.578370	37.3922	-0.291108	0.308471	-0.943715	0.345316	0.749655	0.125138
chrIV.579114	56.557	-0.681953	0.289182	-2.35821	0.0183633	0.341461	0.466659
chrIV.580459	26.9853	0.0521668	0.321009	0.162509	0.870905	0.965542	0.0152286
chrIV.587452	12.6806	-0.113874	0.34339	-0.331616	0.740179	0.919725	0.0363418
chrIV.587787	158.216	-0.122325	0.251522	-0.48634	0.626726	0.879501	0.0557634
chrIV.589512	23.2029	-0.644018	0.328576	-1.96002	0.0499929	0.457423	0.339682
chrIV.592109	145.635	0.29852	0.253372	1.17819	0.238721	0.679662	0.167707
chrIV.593455	45.8186	0.233215	0.295205	0.790012	0.429521	0.789838	0.102462
chrIV.596633	21.0598	-0.249171	0.332331	-0.749769	0.453394	0.798596	0.0976731
chrIV.598216	21.6462	-0.050173	0.331045	-0.151559	0.879534	0.96759	0.0143087
chrIV.602902	23.0075	-0.41867	0.329762	-1.26961	0.204222	0.65138	0.186166
chrIV.603834	9.77348	-0.423475	0.34417	-1.23042	0.218539	0.66236	0.178906
chrIV.60450	23.2174	-0.128994	0.327109	-0.394345	0.693326	0.90242	0.0445915
chrIV.606971	29.102	-0.751887	0.320174	-2.34837	0.0188557	0.342627	0.465178
chrIV.610169	71.0798	-0.0410999	0.285209	-0.144105	0.885418	0.96759	0.0143087
chrIV.611869	174.563	0.0303332	0.245609	0.123502	0.90171	0.968961	0.0136937
chrIV.614055	12.2425	-0.178852	0.343645	-0.520456	0.602746	0.872082	0.0594425
chrIV.616387	80.0617	0.629612	0.270455	2.32798	0.0199133	0.347288	0.45931
chrIV.617236	35.7488	-0.147949	0.311183	-0.475438	0.634475	0.880425	0.0553079
chrIV.618349	60.6541	-0.0521141	0.283008	-0.184143	0.853901	0.961069	0.0172455
chrIV.619838	30.2381	-0.156134	0.314866	-0.495874	0.619984	0.877052	0.0569744
chrIV.62113	289.505	0.530202	0.237135	2.23586	0.0253608	0.370337	0.431403
chrIV.621611	105.981	0.202677	0.260328	0.778545	0.436248	0.791007	0.10182
chrIV.626099	69.6058	0.214339	0.276379	0.775528	0.438028	0.791334	0.10164
chrIV.628595	34.9977	-0.235405	0.308738	-0.762474	0.445777	0.796729	0.0986893
chrIV.628899	24.1481	-0.215291	0.325398	-0.661623	0.508213	0.829435	0.0812175
chrIV.629647	16.8512	-0.0607958	0.336947	-0.180432	0.856814	0.961416	0.0170888
chrIV.630739	164.569	-0.0975335	0.263471	-0.370187	0.711243	0.908377	0.0417337
chrIV.636128	92.8532	0.129855	0.266814	0.486687	0.62648	0.879501	0.0557634
chrIV.639786	24.0919	-0.913048	0.331343	-2.7556	0.00585848	0.249565	0.602816
chrIV.643937	104.365	0.310892	0.261723	1.18787	0.234885	0.673151	0.171888
chrIV.645005	17.7983	-0.561114	0.338852	-1.65593	0.0977368	0.532699	0.273518
chrIV.65040	70.7642	0.547375	0.275034	1.99021	0.046568	0.450655	0.346156
chrIV.652397	67.9646	0.0363037	0.279847	0.129727	0.896782	0.968847	0.0137449
chrIV.654787	24.9562	-0.279126	0.329297	-0.847642	0.396638	0.779376	0.108253
chrIV.657489	38.2855	-0.122594	0.307775	-0.398322	0.690393	0.902189	0.0447025
chrIV.658129	83.7496	0.559283	0.26806	2.08641	0.0369416	0.42019	0.376555
chrIV.65957	17.2001	-0.661244	0.340372	-1.94271	0.0520514	0.466338	0.331299
chrIV.664962	13.5483	0.292684	0.341918	0.856007	0.391994	0.777145	0.109498
chrIV.666821	21.3769	-0.139838	0.329254	-0.424711	0.671047	0.895162	0.0480983
chrIV.667905	40.6569	-0.173285	0.301352	-0.575024	0.565275	0.856369	0.0673393
chrIV.671642	13.1713	-0.00242286	0.34249	-0.00707425	0.994356	0.998076	0.000836422
chrIV.675895	12.266	-0.473809	0.34451	-1.37531	0.169035	0.624536	0.204442
chrIV.677966	28.0658	-0.80353	0.326061	-2.46436	0.0137259	0.331465	0.479562
chrIV.680309	38.8352	-0.291901	0.304768	-0.957783	0.338172	0.747426	0.126432
chrIV.681707	220.102	0.207021	0.241384	0.85764	0.391091	0.777145	0.109498
chrIV.683596	25.8439	-0.0681281	0.321837	-0.211686	0.832352	0.954007	0.0204485
chrIV.685687	102.001	0.095425	0.261702	0.364632	0.715386	0.910063	0.0409285
chrIV.68783	26.7269	-0.165544	0.322149	-0.513875	0.607339	0.873641	0.0586671
chrIV.687900	246.865	0.282109	0.237384	1.18841	0.234674	0.673151	0.171888
chrIV.690515	54.518	-0.056498	0.289804	-0.194953	0.84543	0.957371	0.0189196
chrIV.693255	53.9591	-0.0871875	0.292597	-0.297978	0.76572	0.928128	0.0323921
chrIV.694215	66.3195	-0.237612	0.280136	-0.848204	0.396325	0.779376	0.108253
chrIV.699542	514.195	0.363937	0.228651	1.59167	0.111458	0.551515	0.258443
chrIV.702892	19.8503	-0.146346	0.332605	-0.439998	0.659938	0.893572	0.0488705
chrIV.704202	37.3052	0.193852	0.305534	0.63447	0.525774	0.841155	0.0751242
chrIV.715430	28.3142	-0.134406	0.32351	-0.415463	0.677803	0.897955	0.0467453
chrIV.716662	15.8285	-0.202191	0.338867	-0.596669	0.550728	0.850213	0.0704721
chrIV.721619	812.154	-0.222854	0.236103	-0.943882	0.34523	0.749655	0.125138
chrIV.722522	53.4305	-0.470144	0.291749	-1.61146	0.107079	0.542016	0.265988
chrIV.730348	13.1251	-0.478292	0.34453	-1.38825	0.165062	0.621751	0.206384
chrIV.73352	32.0924	0.00691081	0.312225	0.0221341	0.982341	0.99301	0.00304618
chrIV.733956	36.375	0.213901	0.30707	0.696588	0.486061	0.816015	0.0883016
chrIV.740046	125.336	0.0914862	0.25719	0.355714	0.722054	0.912904	0.0395747
chrIV.74140	69.3787	0.367515	0.276425	1.32953	0.183674	0.632416	0.198997
chrIV.741807	62.9367	0.40293	0.280916	1.43434	0.151474	0.603672	0.219199
chrIV.744012	23.2233	-0.369822	0.328434	-1.12602	0.260159	0.699113	0.155452
chrIV.746250	71.8593	-0.00884244	0.274976	-0.0321571	0.974347	0.99104	0.00390882
chrIV.746533	59.6179	-0.142482	0.286038	-0.498121	0.618398	0.87676	0.0571191
chrIV.748414	13.1489	-0.0824198	0.342491	-0.240648	0.809828	0.944897	0.0246154
chrIV.750973	45.5276	0.377571	0.295149	1.27926	0.200807	0.647595	0.188696
chrIV.753211	78.5944	0.0350581	0.274947	0.127508	0.898538	0.968847	0.0137449
chrIV.755365	148.871	0.48599	0.249167	1.95046	0.0511215	0.463163	0.334266
chrIV.765317	67.1627	-0.324571	0.280134	-1.15863	0.246608	0.686888	0.163114
chrIV.767962	100.19	0.0679733	0.272459	0.249481	0.802989	0.944897	0.0246154
chrIV.769087	127.69	0.240636	0.257724	0.933696	0.350461	0.752166	0.123686
chrIV.76946	98.8573	0.143849	0.263155	0.546633	0.584631	0.86521	0.0628783
chrIV.770031	89.4022	-0.0340241	0.273603	-0.124356	0.901034	0.968847	0.0137449
chrIV.771450	83.6339	0.329509	0.271298	1.21457	0.224531	0.664589	0.177447
chrIV.775807	57.3804	0.644439	0.28747	2.24176	0.024977	0.370337	0.431403
chrIV.778435	5.50329	-0.627737	0.329454	-1.90539	0.0567298	0.47136	0.326648
chrIV.778627	17.7764	-0.739802	0.338025	-2.1886	0.0286259	0.379137	0.421203
chrIV.77992	14.3421	-0.544418	0.341888	-1.59239	0.111297	0.551515	0.258443
chrIV.78225	6.74189	-0.25345	0.338067	-0.749704	0.453433	0.798596	0.0976731
chrIV.784666	58.9885	0.463858	0.28354	1.63596	0.101849	0.538452	0.268853
chrIV.794272	25.2697	0.388305	0.321846	1.20649	0.227628	0.667535	0.175526
chrIV.802446	26.9079	-0.071427	0.321935	-0.221868	0.824417	0.951326	0.0216706
chrIV.803004	62.2602	-0.236758	0.293378	-0.807006	0.419663	0.788826	0.103019
chrIV.803710	15.0512	-0.123395	0.342242	-0.360549	0.718437	0.910941	0.0405098
chrIV.80487	41.7673	-0.073495	0.299924	-0.245046	0.806421	0.944897	0.0246154
chrIV.806291	261.306	0.392933	0.239139	1.64312	0.100359	0.536098	0.270756
chrIV.807848	31.2506	0.300246	0.315727	0.950967	0.341621	0.748632	0.125731
chrIV.808093	19.0022	-0.612518	0.335345	-1.82653	0.0677699	0.487148	0.312339
chrIV.810412	34.7928	-0.663253	0.317297	-2.09032	0.0365889	0.419686	0.377075
chrIV.811705	60.9787	0.0426153	0.282457	0.150874	0.880075	0.96759	0.0143087
chrIV.812861	20.0935	-0.437534	0.332711	-1.31505	0.188492	0.640102	0.19375
chrIV.814208	60.4554	-0.00617504	0.28423	-0.0217255	0.982667	0.99301	0.00304618
chrIV.816572	63.4138	-0.185074	0.281141	-0.658297	0.510347	0.831186	0.0803015
chrIV.817652	147.808	0.494676	0.248527	1.99043	0.0465435	0.450655	0.346156
chrIV.818576	19.0127	0.0227874	0.333095	0.068411	0.945458	0.985456	0.00636262
chrIV.819206	17.0704	0.0396833	0.336528	0.11792	0.906131	0.971732	0.0124536
chrIV.820968	262.499	0.200395	0.23661	0.846944	0.397026	0.779376	0.108253
chrIV.827375	24.0502	0.191026	0.327016	0.584149	0.55912	0.852963	0.0690698
chrIV.831554	28.3542	-0.43029	0.32192	-1.33664	0.181341	0.631911	0.199344
chrIV.832578	31.8451	-0.106148	0.315296	-0.336663	0.736371	0.919336	0.0365257
chrIV.83445	87.7356	-0.815697	0.273463	-2.98284	0.00285587	0.202809	0.692914
chrIV.836075	562.037	-0.104867	0.238862	-0.43903	0.66064	0.893572	0.0488705
chrIV.838008	89.691	0.0352757	0.268536	0.131363	0.895488	0.968847	0.0137449
chrIV.842053	19.9435	-0.079961	0.33228	-0.240644	0.809831	0.944897	0.0246154
chrIV.844936	68.4112	0.412067	0.27865	1.4788	0.139194	0.590383	0.228866
chrIV.848193	53.2059	0.183575	0.292198	0.628255	0.529837	0.84308	0.0741311
chrIV.851022	46.7357	-0.673928	0.298925	-2.25451	0.0241642	0.370337	0.431403
chrIV.854000	26.1286	-0.236797	0.323307	-0.732423	0.463911	0.801798	0.0959348
chrIV.859156	20.2388	-0.243081	0.337688	-0.71984	0.471624	0.806998	0.0931275
chrIV.86007	50.3918	0.319328	0.29088	1.0978	0.272293	0.707279	0.15041
chrIV.861521	65.4277	0.619541	0.280199	2.21107	0.0270307	0.374015	0.427111
chrIV.864814	26.7773	-0.811268	0.326741	-2.48291	0.0130314	0.329468	0.482186
chrIV.866708	436.645	0.129801	0.243988	0.531997	0.594728	0.870008	0.0604766
chrIV.867589	202.371	0.282113	0.245184	1.15062	0.249889	0.687498	0.162728
chrIV.867889	109.854	0.0102747	0.259895	0.039534	0.968465	0.99062	0.00409302
chrIV.870644	295.537	0.24798	0.23544	1.05327	0.292219	0.722914	0.140914
chrIV.87267	29.6088	-0.202853	0.317872	-0.638161	0.523369	0.839683	0.0758848
chrIV.88036	16.3279	-0.194876	0.338504	-0.575697	0.56482	0.856094	0.0674784
chrIV.884249	77.3305	-0.492186	0.276056	-1.78292	0.0745985	0.502766	0.298634
chrIV.886825	19.8512	-0.518256	0.333952	-1.55189	0.120689	0.573627	0.241371
chrIV.889334	225.388	0.349665	0.239884	1.45764	0.14494	0.596178	0.224624
chrIV.892448	77.8027	-0.298508	0.278943	-1.07014	0.284556	0.714944	0.145728
chrIV.893920	229.516	0.102882	0.241184	0.426573	0.669691	0.895044	0.0481558
chrIV.89874	45.0186	0.399634	0.295226	1.35365	0.175847	0.63016	0.200549
chrIV.903520	59.7799	0.188905	0.283822	0.665574	0.505683	0.828339	0.0817917
chrIV.905097	113.765	0.150368	0.257658	0.583595	0.559493	0.852963	0.0690698
chrIV.907104	27.2464	-0.436156	0.320829	-1.35946	0.174	0.63016	0.200549
chrIV.909461	200.236	-0.164762	0.243267	-0.677288	0.498223	0.824889	0.0836047
chrIV.913784	69.4067	-0.685391	0.285019	-2.40472	0.0161849	0.339383	0.46931
chrIV.916230	110.273	0.47615	0.265312	1.79468	0.0727048	0.499968	0.301058
chrIV.917153	158.47	0.338409	0.246845	1.37093	0.170396	0.626006	0.203421
chrIV.921711	37.7587	-0.215698	0.308887	-0.698306	0.484986	0.814891	0.0889002
chrIV.923940	56.0275	0.269567	0.286757	0.940054	0.34719	0.750367	0.124726
chrIV.924516	38.9992	0.304692	0.303034	1.00547	0.31467	0.740656	0.130383
chrIV.92461	26.6574	-0.643429	0.324313	-1.98398	0.0472585	0.452418	0.34446
chrIV.926952	146.941	0.388136	0.249156	1.5578	0.119281	0.570555	0.243703
chrIV.929117	67.5083	-0.0919094	0.280209	-0.328003	0.742909	0.921681	0.0354191
chrIV.933308	31.5392	0.123068	0.316753	0.388528	0.697625	0.903957	0.0438524
chrIV.936338	16.3159	-0.143278	0.338733	-0.422983	0.672308	0.895405	0.0479807
chrIV.937624	12.4986	-0.459926	0.343672	-1.33827	0.180809	0.631538	0.199601
chrIV.93928	73.7597	0.228848	0.273736	0.83602	0.403144	0.781839	0.106882
chrIV.940856	112.382	-0.0120579	0.258967	-0.0465617	0.962863	0.989512	0.00457906
chrIV.943472	90.2845	0.357068	0.265896	1.34289	0.179308	0.630189	0.200529
chrIV.945176	78.3068	0.160691	0.270987	0.592985	0.553191	0.851435	0.0698486
chrIV.946040	176.202	-0.418867	0.249656	-1.67778	0.0933903	0.52614	0.278899
chrIV.946545	268.626	0.178102	0.237103	0.751158	0.452557	0.798174	0.0979027
chrIV.950322	21.9622	0.330651	0.327688	1.00904	0.312955	0.738281	0.131778
chrIV.952508	24.1781	0.0846792	0.324122	0.261257	0.793894	0.940558	0.0266142
chrIV.954081	99.8397	0.349819	0.263057	1.32982	0.183577	0.632416	0.198997
chrIV.955441	203.055	0.436894	0.24773	1.76359	0.0778018	0.506373	0.29553
chrIV.95797	20.6832	-0.679089	0.33371	-2.03497	0.041854	0.430028	0.366504
chrIV.958432	47.1403	0.103401	0.296624	0.348594	0.727394	0.915027	0.038566
chrIV.960100	161.375	0.873157	0.249629	3.49782	0.000469072	0.0838945	1.07627
chrIV.963232	104.016	0.577214	0.26012	2.21903	0.0264848	0.372128	0.429308
chrIV.964821	12.7448	-0.303011	0.343506	-0.882111	0.377717	0.772901	0.111876
chrIV.967862	64.4628	0.0975111	0.282598	0.345053	0.730055	0.916411	0.0379096
chrIV.971464	16.4177	-0.245459	0.340157	-0.721606	0.470537	0.806593	0.0933455
chrIV.974300	37.3082	-0.426179	0.31262	-1.36325	0.172804	0.63016	0.200549
chrIV.977261	54.6861	-0.0819617	0.287968	-0.284621	0.775934	0.933015	0.0301115
chrIV.979266	68.605	0.492431	0.276975	1.77789	0.0754221	0.503993	0.297575
chrIV.980860	32.0716	-0.0512371	0.312759	-0.163823	0.86987	0.965542	0.0152286
chrIV.981243	126.151	-0.473738	0.275467	-1.71977	0.0854752	0.518536	0.285221
chrIV.98153	20.0104	-0.110075	0.33211	-0.331441	0.740312	0.919725	0.0363418
chrIV.992718	104.625	-0.0339472	0.261682	-0.129727	0.896782	0.968847	0.0137449
chrIV.99325	23.2342	-0.0885487	0.328452	-0.269594	0.787472	0.936857	0.0283265
chrIV.993997	44.0395	-0.0100426	0.297575	-0.0337481	0.973078	0.99104	0.00390882
chrIV.995662	54.104	0.388231	0.287795	1.34898	0.177342	0.630189	0.200529
chrIV.998421	16.4946	-0.549555	0.340507	-1.61393	0.106542	0.542016	0.265988
chrIX.100533	17.5892	0.300691	0.335965	0.895005	0.370784	0.768792	0.114191
chrIX.102324	30.8821	-0.635566	0.318031	-1.99844	0.0456689	0.450071	0.346719
chrIX.105311	31.8569	-0.954852	0.321381	-2.97108	0.0029675	0.207682	0.682601
chrIX.105674	23.2398	-0.920233	0.332776	-2.76533	0.00568658	0.249565	0.602816
chrIX.11331	9.8971	-0.233402	0.344452	-0.677603	0.498023	0.824889	0.0836047
chrIX.113341	27.3554	-0.05558	0.319385	-0.174022	0.861848	0.962504	0.0165976
chrIX.117684	75.0309	0.442451	0.273032	1.62051	0.105123	0.542016	0.265988
chrIX.122186	299.945	-0.0250226	0.239453	-0.104499	0.916773	0.975562	0.0107453
chrIX.125784	30.8593	-0.46694	0.317546	-1.47046	0.141436	0.590383	0.228866
chrIX.127251	134.513	0.0872181	0.254831	0.342259	0.732156	0.917704	0.0372971
chrIX.127800	71.1484	0.38067	0.280286	1.35815	0.174417	0.63016	0.200549
chrIX.129923	109.411	-0.0241926	0.259268	-0.0933111	0.925656	0.977375	0.00993874
chrIX.131830	97.0261	0.215236	0.262794	0.819029	0.41277	0.78564	0.104776
chrIX.136092	27.423	-0.140296	0.320385	-0.437898	0.66146	0.893572	0.0488705
chrIX.138679	154.832	0.318946	0.247367	1.28936	0.197272	0.646496	0.189434
chrIX.139154	111.019	0.317784	0.258865	1.2276	0.219597	0.66277	0.178637
chrIX.141728	107.764	0.225277	0.261778	0.860567	0.389477	0.777033	0.10956
chrIX.142490	28.481	0.0642124	0.319983	0.200674	0.840953	0.955521	0.0197598
chrIX.148900	19.4584	-0.741877	0.336128	-2.20712	0.0273054	0.374794	0.426207
chrIX.150282	51.1101	0.60973	0.290698	2.09747	0.0359523	0.417341	0.379509
chrIX.151391	21.9316	0.0723194	0.330522	0.218803	0.826803	0.952551	0.0211118
chrIX.154927	41.6845	-0.00200224	0.304853	-0.0065679	0.99476	0.998159	0.000800063
chrIX.155849	23.0298	-0.300998	0.327513	-0.919041	0.358074	0.758223	0.120203
chrIX.160256	247.433	0.367351	0.237083	1.54946	0.12127	0.57526	0.240135
chrIX.160507	141.305	0.311071	0.259259	1.19985	0.230199	0.669519	0.174237
chrIX.162994	26.6294	-0.706027	0.324768	-2.17394	0.0297094	0.381649	0.418336
chrIX.16451	16.6096	-0.312579	0.339273	-0.92132	0.356883	0.757201	0.120789
chrIX.165952	83.7819	-0.0187849	0.277021	-0.0678104	0.945937	0.985742	0.00623681
chrIX.169800	35.1465	-0.0445679	0.312783	-0.142488	0.886694	0.96759	0.0143087
chrIX.171545	32.5199	-0.0334789	0.312808	-0.107027	0.914768	0.974467	0.0112329
chrIX.173645	67.8783	0.417844	0.277195	1.5074	0.131707	0.587595	0.230922
chrIX.174930	35.7375	-0.912455	0.316283	-2.88493	0.00391497	0.234985	0.628959
chrIX.177446	99.792	0.259758	0.262664	0.988935	0.322695	0.742388	0.129369
chrIX.177663	140.049	0.19141	0.259479	0.737668	0.460716	0.800767	0.0964939
chrIX.183400	50.2261	-0.185342	0.291903	-0.634943	0.525465	0.841155	0.0751242
chrIX.187716	55.4323	-0.409961	0.305793	-1.34065	0.180035	0.631538	0.199601
chrIX.188856	32.2116	0.266361	0.311837	0.854169	0.393011	0.778127	0.10895
chrIX.193228	57.9606	0.323975	0.284475	1.13885	0.254765	0.692883	0.15934
chrIX.195259	30.6505	-0.604243	0.319301	-1.89239	0.0584385	0.476767	0.321694
chrIX.196681	9.12224	-0.288489	0.343957	-0.838735	0.401618	0.780762	0.107481
chrIX.202091	62.215	0.278563	0.286224	0.973234	0.330437	0.745296	0.127671
chrIX.203303	73.3055	0.170974	0.273715	0.624645	0.532204	0.844119	0.0735964
chrIX.205211	27.5684	-0.66848	0.321933	-2.07646	0.0378515	0.42019	0.376555
chrIX.207382	25.6267	-0.764654	0.326696	-2.34057	0.0192545	0.346939	0.459746
chrIX.210401	83.4625	-0.43956	0.276773	-1.58816	0.112249	0.551515	0.258443
chrIX.212276	47.1193	-0.253191	0.300146	-0.843559	0.398916	0.779376	0.108253
chrIX.214704	29.0114	-0.320046	0.321083	-0.996772	0.318875	0.742388	0.129369
chrIX.215988	113.226	0.118536	0.26119	0.453833	0.649949	0.88797	0.0516016
chrIX.216466	37.3545	-0.452496	0.307758	-1.4703	0.141481	0.590383	0.228866
chrIX.220751	81.6417	-0.05087	0.270181	-0.188281	0.850656	0.960219	0.0176295
chrIX.222604	522.165	0.394974	0.224743	1.75745	0.078841	0.506373	0.29553
chrIX.226346	40.6498	0.540105	0.306612	1.76152	0.0781496	0.506373	0.29553
chrIX.231137	34.2523	0.016611	0.3128	0.0531041	0.957649	0.987209	0.0055908
chrIX.232488	165.642	0.349522	0.246061	1.42047	0.155471	0.605499	0.217886
chrIX.235534	31.1857	0.100333	0.317898	0.315615	0.752295	0.922353	0.0351028
chrIX.237821	26.1757	0.257641	0.320447	0.804004	0.421395	0.788826	0.103019
[truncated: 3,603 more rows]

## Sheet: CDC43
Supplementary Data 3: Interactions and viewpoint information
[truncated: 4,829 more rows]

[truncated: 18 more sheets: PCL10, SHC1, LSM4, VHR1, LHS1, MBR1, MNR2, MATa-D, MATalpha-D, MATa-G(swithcing), MATalpha-G(switching), TRP2_+met, TRP2_-met, YBP2_4X_1H, YBP2_8X_1H, YBP2_16X_1H, YBP2_256X_1H, YBP2_Mlp1_MLP2_deletion]
