# Supplementary material for: DNA methylation-based high-resolution mapping of long-distance chromosomal interactions in nucleosome-depleted regions
Source: Nat Commun. 2024 May 22;15:4358. doi: 10.1038/s41467-024-48718-y (PMC11111806; doi:10.1038/s41467-024-48718-y)
Supplement: Supplementary file 8 — Source Data [file 41467_2024_48718_MOESM8_ESM.xlsx]

## Sheet: Fig2C
Figure 2C: Percentage of NPC-association by genome-wide NDRs vs NDRs that make long-distance interactions with the YBP2 VP.
		all	far-cis	trans
	NPC-associated	546	14	57
	No association	4283	8	32
	sum	4829	22	89
	Ratio	0.113067	0.636364	0.640449

## Sheet: Fig2D
Figure 2D: Histogram of distances between interacting / non-interacting NDRs and the nearest NPC binding site.
	bin_center	Interacting	Non-interacting
	0	0.70968	0.20201
	5000	0.07527	0.22746
	10000	0.10753	0.15647
	15000	0.02151	0.1205
	20000	0.03226	0.08431
	25000	0	0.05628
	30000	0.01075	0.0397
	35000	0.02151	0.02966
	40000	0	0.01752
	45000	0	0.01098
	50000	0.01075	0.00747
	55000	0	0.00654
	60000	0	0.00701
	65000	0	0.0056
	70000	0	0.00444
	75000	0	0.00257
	80000	0	0.00374
	85000	0	0.0028
	90000	0	0.00234
	95000	0.01075	0.000700607
	100000	0	0.000700607
	105000	0	0.000700607
	110000	0	0.00117
	115000	0	0.00163
	120000	0	0.000700607
	125000	0	0.000700607
	130000	0	0.000467071
	135000	0	0.000934143
	140000	0	0.000700607
	145000	0	0.000467071
	150000	0	0.000700607
	155000	0	0.000700607
	160000	0	0.000467071
	165000	0	0.000233536
	170000	0	0.000233536
	175000	0	0
	180000	0	0.000467071
	185000	0	0.000233536
	190000	0	0.000700607

## Sheet: Fig2H
Figure 2H: Comparison of MTAC signals between WT and MLP1/MLP2 mutant over interacting and non-interacting regions.
	far_cis_sig	wt_Fold_Change	mut_Fold_Change		far_cis_non_sig	wt_Fold_Change	mut_Fold_Change		trans_sig	wt_Fold_Change	mut_Fold_Change		trans_non_sig	wt_Fold_Change	mut_Fold_Change
	chrVII.156076	1.55923	0.707229		chrVII.1004071	-0.159571	-0.0682412		chrI.189069	0.989783	0.191804		chrI.101189	-0.740391	0.0311919
	chrVII.156271	1.76764	0.766163		chrVII.1010819	-0.42613	-0.000498426		chrI.220212	1.0164	0.0345832		chrI.105976	-0.0765032	-0.421347
	chrVII.159261	1.00319	0.123007		chrVII.1011271	-0.486875	0.763138		chrII.193577	1.06603	-0.132196		chrI.108645	-0.404036	0.399168
	chrVII.193351	0.834725	0.195645		chrVII.1012290	-0.126105	0.34675		chrII.203119	0.89587	-0.0162521		chrI.110455	-0.295019	0.479618
	chrVII.271337	0.841354	0.316882		chrVII.1016776	-0.0398825	-0.172678		chrII.251270	0.776122	0.000262203		chrI.11138	0.0655778	-0.0886743
	chrVII.271748	1.30153	0.683772		chrVII.1017794	0.182736	-0.05281		chrII.391678	0.924442	0.0151558		chrI.113413	-0.147216	-0.105872
	chrVII.316565	1.21518	0.212541		chrVII.1021897	-0.375089	-0.285402		chrII.490550	0.901712	-0.0592374		chrI.114635	0.224122	-0.0238789
	chrVII.324668	0.887867	0.196692		chrVII.1022381	-0.363891	-0.694948		chrII.602261	0.877659	-0.164917		chrI.119542	-0.353715	0.453771
	chrVII.433192	1.11153	0.612769		chrVII.10230	-0.484353	0.544263		chrII.642160	0.902966	0.151593		chrI.124410	-0.0538737	0.212042
	chrVII.452142	0.962533	-0.0916318		chrVII.1025914	0.464042	-0.216485		chrII.642652	0.936742	0.0630729		chrI.124638	-0.402094	0.203695
	chrVII.483949	0.933338	0.238535		chrVII.1026693	0.155642	-0.193647		chrII.702200	1.07371	-0.300166		chrI.128092	-0.067356	0.752367
	chrVII.485217	0.945214	0.22245		chrVII.1027019	0.262504	-0.117519		chrIII.157545	0.914478	-0.197995		chrI.129070	0.107188	-0.227101
	chrVII.528568	0.967008	0.0769958		chrVII.1031577	-0.402779	0.850336		chrIII.78105	0.844207	-0.197577		chrI.130500	-0.166884	0.0916151
	chrVII.592506	1.43893	0.368542		chrVII.1038534	0.179017	-0.193036		chrIV.1013682	0.824064	-0.0427258		chrI.132020	0.00467362	0.149011
	chrVII.598757	2.45117	1.58802		chrVII.1039308	0.128456	0.312179		chrIV.1140595	0.769551	0.0330064		chrI.135701	-0.514654	0.0247434
	chrVII.625214	0.764597	0.188662		chrVII.1043107	0.200011	0.160624		chrIV.274915	0.773355	0.197779		chrI.138434	0.00486303	-0.312774
	chrVII.754397	1.02203	0.181922		chrVII.1043698	-0.0706859	0.0216035		chrIV.356939	0.813347	-0.145358		chrI.139039	-0.073137	0.0562581
	chrVII.766158	0.780586	-0.00261081		chrVII.1045500	-0.00888192	0.116003		chrIV.551145	0.733122	-0.0474463		chrI.1393	-0.199554	-0.838832
	chrVII.785494	0.736146	0.137431		chrVII.1046576	-0.133699	-0.746221		chrIV.917153	0.705459	0.0264376		chrI.141612	0.0114321	-0.0745806
	chrVII.856623	0.774895	-0.160158		chrVII.1048474	-0.764064	-0.0500003		chrIX.177446	0.892174	-0.0280079		chrI.143355	0.236779	0.307583
	chrVII.919927	0.848896	-0.109829		chrVII.1050089	0.423056	-0.0346577		chrIX.177663	0.851853	-0.037792		chrI.151199	0.108848	0.191858
	chrVII.993745	0.70675	-0.0712162		chrVII.1051737	0.0463783	-0.333686		chrIX.386508	0.820996	-0.1108		chrI.152028	0.146358	-0.194958
					chrVII.1052257	0.648903	-0.471848		chrV.123025	0.909269	-0.0447417		chrI.154765	-0.121753	-0.276124
					chrVII.1058775	-0.150212	0.0755354		chrV.153007	0.835707	0.0221556		chrI.158686	0.234479	0.0167914
					chrVII.1060078	0.0128444	-0.0923155		chrV.212042	0.823524	0.194478		chrI.165637	0.094422	-1.0504
					chrVII.1061639	-0.207237	-0.440545		chrV.272271	0.744863	0.0463987		chrI.166166	-0.632601	-0.86832
					chrVII.1063164	-0.0650523	0.486511		chrV.311466	0.912394	-0.0847362		chrI.169033	-0.543799	-0.162992
					chrVII.1070033	-0.266875	-0.106723		chrV.474839	0.953539	-0.0249014		chrI.171744	-0.584953	-0.628768
					chrVII.1072722	0.355595	-0.244156		chrVI.183934	0.913251	0.0467214		chrI.176206	0.0667053	1.0746
					chrVII.107595	-0.1001	0.0619574		chrVIII.123673	0.842602	0.1425		chrI.181020	-0.708891	-0.248708
					chrVII.1076163	0.200016	-0.450321		chrVIII.209309	1.09357	0.169565		chrI.182467	-0.410011	-0.45175
					chrVII.1078404	0.445894	-0.0178043		chrVIII.280265	0.877639	-0.455758		chrI.1828	-0.077389	-0.78444
					chrVII.108043	-0.207363	-0.0372291		chrVIII.292886	1.0776	-0.00464898		chrI.183161	-0.387224	-0.417584
					chrVII.1080972	-0.400381	-0.189205		chrVIII.504188	0.843887	-0.107679		chrI.184677	0.121075	0.434338
					chrVII.1082563	0.211989	-1.11037		chrVIII.540814	0.898014	-0.0559437		chrI.185741	0.42061	-0.145861
					chrVII.1083602	0.224289	-0.233488		chrX.181801	1.0112	-0.265115		chrI.189481	-0.277419	-0.130801
					chrVII.10877	-0.214574	0.253335		chrX.191486	0.81171	-0.0285926		chrI.192359	0.451576	-0.0863238
					chrVII.110524	-0.645688	-0.204488		chrX.254495	0.754292	-0.108079		chrI.198099	-0.00134481	-0.0618947
					chrVII.110891	-0.135979	0.0190058		chrX.291135	0.752056	0.400659		chrI.198464	-0.258122	-0.273616
					chrVII.112079	-0.177763	0.4108		chrX.391874	0.783606	-0.0573379		chrI.208063	-0.176635	0.619079
					chrVII.114756	-0.316759	-0.168711		chrX.471845	0.720298	-0.102879		chrI.20830	0.216599	-0.543808
					chrVII.115041	-0.204278	-0.477423		chrX.647091	0.953079	-0.279682		chrI.208624	0.32882	0.429323
					chrVII.115385	-0.0754774	0.0771136		chrX.75341	0.718953	0.127277		chrI.210897	0.259377	-0.342517
					chrVII.115711	-0.176029	-0.163309		chrXI.278815	0.904574	-0.0782808		chrI.214088	0.119704	0.0342503
					chrVII.120469	-0.292816	0.263295		chrXI.308729	0.762628	0.237005		chrI.217322	0.13296	0.183623
					chrVII.120966	0.127663	-0.18981		chrXI.70522	0.835804	0.047603		chrI.223060	-0.0250837	-0.524235
					chrVII.122154	-0.456112	-0.0618001		chrXI.99620	0.983567	-0.209001		chrI.223718	-0.175368	0.222099
					chrVII.123342	-0.302021	0.213303		chrXII.1030608	0.713339	-0.0177616		chrI.224995	-0.250355	-1.04895
					chrVII.124270	0.401101	0.123733		chrXII.108396	0.8363	-0.0399877		chrI.23634	-0.300804	0.568692
					chrVII.129576	-0.179736	0.238995		chrXII.184935	0.738798	0.0864807		chrI.2420	-0.150847	-1.35183
					chrVII.131297	-0.230061	0.36587		chrXII.723412	0.78253	-0.0886229		chrI.28547	0.38542	0.101859
					chrVII.140217	-0.422048	-0.0195622		chrXII.839287	0.795694	0.00981748		chrI.29746	0.0896849	-0.415942
					chrVII.141787	-0.182148	0.252073		chrXIII.26123	0.760582	0.0862619		chrI.30935	0.223768	0.175617
					chrVII.144133	-0.0177377	-0.148168		chrXIII.434276	0.769943	-0.262609		chrI.32962	0.435438	-0.246377
					chrVII.144525	-0.420085	0.169992		chrXIII.513361	0.718919	0.200468		chrI.36355	0.236944	0.0290858
					chrVII.147951	-0.340243	0.400157		chrXIII.540689	0.867743	0.000524662		chrI.39023	0.552874	0.154426
					chrVII.148977	-0.270471	-0.17782		chrXIII.551218	0.762898	-0.0197705		chrI.41805	-0.232872	0.0235224
					chrVII.150653	0.0259637	0.167097		chrXIII.560715	0.762347	0.0859194		chrI.446	0.0552551	-0.358629
					chrVII.152849	0.404993	0.119016		chrXIII.759216	1.00734	-0.181532		chrI.48283	0.447394	-0.0863334
					chrVII.157623	0.489949	0.223214		chrXIII.797943	0.797315	-0.0104862		chrI.52656	0.126437	-0.368919
					chrVII.159720	-0.442677	-0.271432		chrXIII.91085	0.748342	-0.0542979		chrI.56867	-0.524644	0.0449571
					chrVII.162994	-0.243314	-0.0121406		chrXIV.227179	0.733478	-0.338588		chrI.58478	-0.26809	-0.463507
					chrVII.165193	0.540682	0.0440814		chrXIV.301715	0.849033	0.0626359		chrI.61080	-0.440008	-0.293038
					chrVII.166083	0.475217	-0.119928		chrXIV.308654	0.986628	0.099844		chrI.62579	-0.52991	0.09244
					chrVII.167500	0.109005	0.155174		chrXIV.310206	0.964414	0.00964233		chrI.6340	0.565686	0.0262622
					chrVII.170569	-0.303366	0.213718		chrXIV.408072	1.84139	0.0691391		chrI.65549	-0.115028	0.674399
					chrVII.173124	0.358596	-0.028972		chrXIV.60104	0.746034	-0.0272827		chrI.68438	0.549455	-0.14719
					chrVII.17630	-0.0851093	0.0665552		chrXIV.605879	1.07219	0.128654		chrI.69583	0.12239	0.134414
					chrVII.180471	0.176143	0.136236		chrXIV.606021	1.06183	-0.0140934		chrI.70840	0.270129	-0.0750866
					chrVII.182168	-0.384793	0.268682		chrXIV.625893	0.847133	-0.0447433		chrI.73292	-0.311912	0.410755
					chrVII.185639	-0.269164	-0.299354		chrXIV.631321	0.721697	-0.0601668		chrI.74824	-0.476932	0.522859
					chrVII.190900	0.392688	0.0851362		chrXIV.653194	0.970476	0.073825		chrI.76205	-0.136558	-0.323183
					chrVII.191793	0.346416	0.174465		chrXIV.672221	0.888191	-0.0232817		chrI.79514	0.0286291	-0.155125
					chrVII.196550	-0.0776408	0.407627		chrXV.1043086	0.746381	-0.0640624		chrI.84506	0.162731	-0.108637
					chrVII.197918	0.234756	0.392964		chrXV.1049168	0.937225	-0.0631921		chrI.87082	-0.474757	0.0386152
					chrVII.200236	0.190145	-0.189942		chrXV.161735	1.12927	-0.227099		chrI.92517	-0.39613	-0.0991595
					chrVII.20478	0.442062	-0.0919867		chrXV.34148	1.01221	-0.0816703		chrI.94476	0.108042	0.167204
					chrVII.205423	-0.260386	-0.26577		chrXV.343446	0.891607	-0.0244819		chrI.99783	0.01918	0.33132
					chrVII.206319	0.00939198	0.0171157		chrXV.479903	0.723867	0.0122012		chrII.100161	-0.383538	0.0419838
					chrVII.208675	0.481501	0.138962		chrXV.520474	0.795392	-0.0796782		chrII.101213	0.30954	0.107678
					chrVII.213794	0.305675	-0.108851		chrXV.639259	0.823572	-0.214034		chrII.101711	0.270857	-0.191176
					chrVII.216101	0.527509	0.132122		chrXV.673774	0.713631	-0.00964203		chrII.10560	0.156731	0.479958
					chrVII.217303	-0.0962915	0.117675		chrXV.825642	0.820416	-0.0648154		chrII.107510	-0.050683	0.0523873
					chrVII.22128	-0.0162794	-0.113498		chrXV.908543	0.833184	-0.180925		chrII.111218	-0.172335	1.15124
					chrVII.226146	-0.0292457	0.205904		chrXVI.67038	0.707327	-0.311148		chrII.113461	-0.390048	0.305016
					chrVII.227554	0.11108	-0.266464		chrXVI.826632	0.848965	0.250933		chrII.116901	0.530258	0.00482413
					chrVII.228367	0.154496	0.0271943		chrXVI.829150	0.700807	-0.0200107		chrII.117208	0.307067	-0.110674
					chrVII.229859	0.123269	0.141122		chrXIV.661939	1.01458	-0.247498		chrII.119163	0.113715	-0.541628
					chrVII.23268	0.115038	0.0131377		chrXV.15	0.759115	-0.1383		chrII.122144	-0.0289322	-0.200682
					chrVII.245208	-0.132361	0.0371873						chrII.122565	-0.0109269	0.45837
					chrVII.249602	-0.104564	-0.44757						chrII.124829	-0.275869	-0.12792
					chrVII.254275	-0.161837	-0.0766845						chrII.127572	-0.652594	0.263641
					chrVII.25477	-0.19493	0.0488331						chrII.132206	0.17829	-0.0102329
					chrVII.255329	-0.175284	0.198344						chrII.133795	-0.00245596	-0.118783
					chrVII.257271	-0.499834	-0.419247						chrII.135711	0.648136	-0.0850542
					chrVII.265936	-0.106121	0.339133						chrII.137570	-0.0207879	0.0610915
					chrVII.269125	-0.459385	0.0415281						chrII.140353	0.657271	-0.113445
					chrVII.270166	-0.374834	0.0815298						chrII.141012	0.164104	-0.164315
					chrVII.270804	0.619512	0.452419						chrII.142028	-0.453961	0.0139146
					chrVII.27539	0.0361813	0.00756863						chrII.143629	-0.133378	0.14069
					chrVII.277084	0.090785	0.520129						chrII.145798	-0.861399	-0.351752
					chrVII.278384	0.0547471	0.158367						chrII.146953	-0.38054	0.14454
					chrVII.278743	-0.756832	0.158309						chrII.150274	-0.119236	0.140452
					chrVII.280554	-0.39392	0.69931						chrII.151241	-0.202742	-0.271729
					chrVII.283989	-0.583951	-0.000318294						chrII.153703	-0.186858	0.151444
					chrVII.284254	-0.497126	0.0825009						chrII.158470	0.73859	0.202364
					chrVII.285938	-0.363304	0.220782						chrII.159715	0.25788	-0.216886
					chrVII.287123	-0.103445	0.101679						chrII.161330	0.556452	-0.191175
					chrVII.288231	0.472134	-0.0700532						chrII.164915	0.558121	0.242699
					chrVII.289397	-0.335927	0.444409						chrII.165855	-0.14406	0.205165
					chrVII.291710	0.868805	-0.396425						chrII.166286	0.241822	0.431119
					chrVII.293080	-0.191297	-0.203674						chrII.170405	0.0534819	0.187085
					chrVII.295699	-0.0423259	-0.440864						chrII.171273	0.293204	0.191355
					chrVII.299772	-0.0611992	-0.101585						chrII.172281	0.0710827	0.261952
					chrVII.304117	-0.142427	-0.0527127						chrII.177616	-0.180843	0.969938
					chrVII.306323	-0.284108	0.582121						chrII.17954	0.0465741	-0.41624
					chrVII.307133	-0.0338036	0.190651						chrII.181422	-0.208707	-0.379553
					chrVII.310586	-0.280538	0.126188						chrII.182127	0.538854	-0.221044
					chrVII.311928	-0.232736	0.31943						chrII.184045	-0.142491	-0.16439
					chrVII.313038	-0.408692	0.325022						chrII.186515	-0.36501	-0.184261
					chrVII.314399	0.187676	-0.00297124						chrII.191773	0.252968	-0.0683265
					chrVII.31699	-0.393676	-0.23061						chrII.192178	-0.348524	-0.0840024
					chrVII.318969	-0.387249	0.124738						chrII.197388	-0.942762	-0.101934
					chrVII.319502	-0.403453	-0.551952						chrII.198342	0.0307091	0.535655
					chrVII.321388	0.0242948	0.0916483						chrII.201773	0.0100919	-0.0906882
					chrVII.328133	-0.47116	-0.516675						chrII.202306	0.444083	-0.0604191
					chrVII.330683	-0.65646	0.0514464						chrII.206963	-0.0322909	0.096713
					chrVII.334648	0.675233	-0.119019						chrII.21309	0.237928	-0.15367
					chrVII.337618	0.235247	-0.054397						chrII.216420	0.24169	-0.173868
					chrVII.341820	-0.00650085	-0.25377						chrII.217150	0.612641	-0.052024
					chrVII.343101	0.432025	0.0885738						chrII.221040	0.292871	-0.292875
					chrVII.345763	0.495697	0.215932						chrII.221845	0.315382	-0.301416
					chrVII.346976	-0.242312	-0.149092						chrII.226965	-0.838795	-0.529708
					chrVII.352349	0.13907	0.10929						chrII.227312	-0.245345	-0.258158
					chrVII.352754	0.155823	0.521849						chrII.235200	0.216554	0.842275
					chrVII.355552	0.365429	0.378709						chrII.235968	0.379349	-0.407859
					chrVII.359277	-0.293775	0.30699						chrII.237543	0.136645	0.276133
					chrVII.364062	0.69939	0.352427						chrII.23799	-0.0499346	0.00447947
					chrVII.366051	0.299514	0.0018644						chrII.238136	0.319319	0.0523708
					chrVII.36729	0.035546	0.0958102						chrII.238217	0.0572648	0.084236
					chrVII.368290	0.329544	0.306687						chrII.238889	0.151863	0.3475
					chrVII.374868	0.449135	0.145713						chrII.241277	-0.382927	0.309979
					chrVII.377226	-0.178236	-0.0269993						chrII.242577	-0.239538	0.00430706
					chrVII.38838	-0.304962	-0.0584274						chrII.245681	0.483515	-0.041503
					chrVII.388728	0.0505016	1.14595						chrII.246691	0.284181	-0.045946
					chrVII.393715	0.789841	2.11668						chrII.24735	-0.664542	0.439996
					chrVII.400179	0.155839	0.905093						chrII.254924	-0.0574114	0.289148
					chrVII.401365	0.206058	0.209844						chrII.255874	-0.00444781	-0.0987735
					chrVII.401970	-0.10355	0.0975947						chrII.256766	0.247537	0.205074
					chrVII.409772	0.43961	0.523861						chrII.258020	0.489145	0.324302
					chrVII.411310	-0.212962	0.482265						chrII.258661	-0.461378	0.922232
					chrVII.412172	0.294114	0.584309						chrII.266272	0.0710505	-0.37597
					chrVII.41258	-0.374602	0.174544						chrII.267360	-0.184516	-0.0533215
					chrVII.417262	0.300302	0.488539						chrII.269606	0.358051	0.493543
					chrVII.418664	0.151072	0.177249						chrII.270627	-0.202567	0.102229
					chrVII.421168	0.2933	0.525741						chrII.273746	-0.210402	0.0708101
					chrVII.423010	0.40304	0.255194						chrII.275649	0.111788	0.298971
					chrVII.427926	0.276945	0.321405						chrII.278511	0.51526	0.0403719
					chrVII.431342	-0.271159	0.42484						chrII.280901	-0.508378	-0.34187
					chrVII.43170	-0.0161618	0.383953						chrII.288080	-0.0207052	-0.144005
					chrVII.433943	0.445033	0.524498						chrII.291948	-0.147882	0.071521
					chrVII.434970	0.161071	-0.150751						chrII.296084	-1.14401	0.238195
					chrVII.437286	0.105747	0.785751						chrII.29674	0.255523	-0.507673
					chrVII.438437	0.335991	0.154674						chrII.297836	0.26359	-0.110519
					chrVII.439824	-0.177987	0.701502						chrII.298118	-0.0247512	-0.593577
					chrVII.440581	-0.421647	-0.0675208						chrII.299913	-0.350891	0.391115
					chrVII.443395	0.338248	-0.446424						chrII.301246	0.375971	-0.0377211
					chrVII.448568	-0.508547	-0.330187						chrII.301608	-0.105404	0.467321
					chrVII.449983	0.304251	-0.0464084						chrII.306022	0.547438	0.244135
					chrVII.45265	-0.246169	1.80051						chrII.306992	0.411188	-0.033165
					chrVII.454587	-0.632697	0.815674						chrII.307342	0.313915	-0.201399
					chrVII.457924	-0.100526	0.685918						chrII.310375	0.527891	-0.313028
					chrVII.461443	0.432495	0.260391						chrII.311490	-0.171757	0.133013
					chrVII.465527	-0.599902	0.383077						chrII.315317	-0.229368	0.638092
					chrVII.472441	0.421698	0.0146076						chrII.316641	-0.403723	0.0950315
					chrVII.475272	-0.437308	0.102364						chrII.316896	-0.1259	0.384643
					chrVII.478746	0.0554004	0.167326						chrII.318033	0.116252	-0.0541277
					chrVII.479314	0.691461	0.0203537						chrII.324094	0.125914	0.00256778
					chrVII.48432	-0.323658	-0.0613349						chrII.326144	0.00627339	0.124932
					chrVII.490577	0.266628	0.38895						chrII.326712	-0.517862	0.856497
					chrVII.491971	0.224851	-0.0860104						chrII.330250	-0.0392171	-0.299324
					chrVII.49325	-0.507335	-0.593056						chrII.331572	-0.00530699	0.16018
					chrVII.494268	0.0672079	0.212799						chrII.332298	-0.313404	0.232471
					chrVII.495210	-0.173373	0.451903						chrII.336939	0.280555	-0.264468
					chrVII.496589	-0.035184	0.481371						chrII.338462	0.362797	-0.071391
					chrVII.497010	0.0186241	-0.338347						chrII.339424	-0.00557923	0.268097
					chrVII.498050	-0.272936	-0.0113742						chrII.340788	0.391972	-0.256304
					chrVII.499925	-0.022838	0.0956011						chrII.341253	0.690211	0.212329
					chrVII.502711	0.0857446	0.085443						chrII.341765	0.607216	0.230958
					chrVII.505891	0.37051	-0.0194242						chrII.342258	0.398998	0.0661929
					chrVII.506781	0.238045	-0.144329						chrII.347324	-0.0939332	-0.186846
					chrVII.508823	0.548097	-0.236916						chrII.350735	0.287497	-0.102958
					chrVII.511069	0.094846	-0.101393						chrII.353393	0.230132	0.155116
					chrVII.512943	-0.132888	0.0160572						chrII.356071	0.106287	-0.076368
					chrVII.514361	0.393903	-0.0758908						chrII.356625	0.161456	0.3063
					chrVII.516317	0.602399	0.218132						chrII.35921	-0.376962	-0.671865
					chrVII.522085	0.411955	0.137606						chrII.360325	0.47866	0.0631548
					chrVII.523429	-0.126989	0.176888						chrII.362611	0.255453	0.0273902
					chrVII.524757	0.483805	0.311602						chrII.36295	0.317646	-0.220767
					chrVII.526677	-0.140785	0.169249						chrII.364586	-0.285067	-0.024881
					chrVII.527394	0.0601304	-0.0372435						chrII.365738	0.591742	-0.233361
					chrVII.528935	-0.011303	0.493714						chrII.366618	0.333409	0.235374
					chrVII.531141	-0.131184	-0.834851						chrII.369732	-0.41043	0.151004
					chrVII.531504	-0.306005	1.04785						chrII.370994	0.503213	-0.101693
					chrVII.532627	-0.0916462	0.190742						chrII.371963	0.0602686	-0.0219404
					chrVII.534825	-0.379034	0.137114						chrII.375782	0.611436	-0.197459
					chrVII.53631	-0.41833	-0.00402279						chrII.378602	0.595075	0.0765116
					chrVII.541738	-0.515142	0.93099						chrII.380008	0.55748	-0.173997
					chrVII.543391	-0.00378051	-0.274328						chrII.382940	0.0729941	0.109591
					chrVII.544463	-0.40147	0.36699						chrII.386106	-0.5347	0.403676
					chrVII.544929	0.15275	0.894987						chrII.38708	0.104161	0.254899
					chrVII.546178	0.0370245	-0.0453796						chrII.389207	-0.0607517	0.196507
					chrVII.547289	0.282226	0.140308						chrII.392333	-0.0196114	-0.313006
					chrVII.556728	0.759429	0.220351						chrII.398296	-0.255026	-0.262148
					chrVII.557545	0.29451	0.0325475						chrII.400929	0.152139	-0.00566233
					chrVII.559022	-0.286013	0.128803						chrII.40462	-0.635744	0.466624
					chrVII.560087	0.220252	-0.142336						chrII.405390	-0.508332	-0.856574
					chrVII.561361	0.068142	-0.428023						chrII.405779	-0.236042	-0.26518
					chrVII.56166	-0.335685	-0.0371063						chrII.406364	-0.0453778	0.7132
					chrVII.576554	0.536345	0.166138						chrII.407233	0.683805	-0.178914
					chrVII.579305	0.790078	-0.166068						chrII.407956	-0.0975586	0.412865
					chrVII.581731	-0.773795	0.00966464						chrII.408524	0.103494	-0.295764
					chrVII.584604	-0.142464	-0.299126						chrII.410774	0.369614	-0.122373
					chrVII.58889	-0.00357671	0.164684						chrII.417596	0.148481	0.430273
					chrVII.589495	-0.0891976	-0.373178						chrII.418154	0.720031	0.158155
					chrVII.591882	0.624506	-0.0114907						chrII.419241	0.19589	-0.311037
					chrVII.593333	0.411461	0.166219						chrII.419706	0.294421	-0.588951
					chrVII.596289	-0.385248	0.251787						chrII.423322	0.0866096	-0.277902
					chrVII.601213	-0.173852	0.198878						chrII.425856	0.153066	0.159474
					chrVII.601438	0.0189306	-0.0501345						chrII.426889	-0.23979	0.0251553
					chrVII.605572	0.393246	0.270239						chrII.427517	0.215066	-0.154767
					chrVII.607177	-0.14615	0.0742996						chrII.429215	-0.285687	-0.13778
					chrVII.609119	0.555665	0.114592						chrII.43062	-0.579779	-0.19074
					chrVII.609637	0.248536	0.202273						chrII.431811	0.409855	0.117061
					chrVII.611524	-0.400077	-0.189811						chrII.435739	0.51431	0.222549
					chrVII.616102	-0.503918	-0.100863						chrII.436761	-0.441747	0.186436
					chrVII.617309	-0.340977	0.364058						chrII.441154	-0.156369	-0.144315
					chrVII.617846	-0.425294	0.584761						chrII.444747	-0.0356438	-0.0658306
					chrVII.61922	-0.648611	1.34353						chrII.447383	0.113107	0.645287
					chrVII.619982	0.495353	0.0262921						chrII.449323	0.607628	-0.0301488
					chrVII.627127	-0.476835	0.0523639						chrII.45043	0.0558836	0.199563
					chrVII.634107	0.225253	0.268789						chrII.452119	0.0364371	-0.281548
					chrVII.635465	-0.276176	0.172448						chrII.453226	0.632401	0.132646
					chrVII.63628	-0.550144	0.0207948						chrII.454586	-0.0196972	-0.504049
					chrVII.637630	-0.263941	-0.370017						chrII.458415	-0.288353	0.240658
					chrVII.63874	-0.498023	-0.263858						chrII.461951	0.265459	0.00737996
					chrVII.639538	-0.273316	0.123156						chrII.462545	-0.332271	0.518712
					chrVII.640401	-0.491762	-0.175888						chrII.46390	-0.540709	-0.077101
					chrVII.641812	-0.286984	-0.196505						chrII.466995	-0.103087	-0.228857
					chrVII.64347	-0.0152396	0.0334908						chrII.47212	-0.225919	0.462744
					chrVII.643817	0.203301	-0.125879						chrII.474036	-0.206364	0.065558
					chrVII.644634	0.105175	0.241704						chrII.476694	0.464657	-0.211755
					chrVII.646864	0.133314	0.201346						chrII.479023	-0.247319	0.0328052
					chrVII.648088	-0.234483	-0.162953						chrII.481005	0.436592	-0.154101
					chrVII.648960	0.265609	0.246345						chrII.483507	-0.0527113	0.276825
					chrVII.650750	0.525663	-0.0305985						chrII.484545	-0.451736	0.030232
					chrVII.65332	-0.318089	0.157692						chrII.48650	-0.130899	0.0639105
					chrVII.654159	0.43506	-0.0236326						chrII.486747	-0.381566	0.0573552
					chrVII.656457	0.280296	-0.0896975						chrII.488576	0.0870175	-0.16296
					chrVII.659879	-0.0393522	0.130802						chrII.492866	0.110356	0.122262
					chrVII.660326	0.118291	-0.146039						chrII.494174	0.142728	-0.209707
					chrVII.661644	0.349912	0.209748						chrII.495377	0.550395	0.0193331
					chrVII.666111	-0.083035	0.0229708						chrII.496937	0.19693	0.0231522
					chrVII.667811	-0.167685	-0.192667						chrII.501629	0.252457	0.193081
					chrVII.671925	-0.207096	0.133589						chrII.504428	0.452158	-0.277868
					chrVII.67252	-0.155364	-0.141244						chrII.505324	0.147611	-0.0484191
					chrVII.676381	0.127768	0.0505915						chrII.512789	-0.316274	0.0446192
					chrVII.677577	-0.128122	0.241047						chrII.515417	-0.145167	-0.56487
					chrVII.678041	-0.0989752	0.16972						chrII.526928	0.197597	0.322081
					chrVII.67970	-0.427226	0.663646						chrII.528071	0.196073	0.010848
					chrVII.687695	-0.174346	0.162523						chrII.532248	-0.389993	0.0743308
					chrVII.69284	0.427605	-0.0860328						chrII.535005	-0.302896	-0.0548909
					chrVII.693143	-0.20335	-0.16745						chrII.5351	0.0881782	-0.569617
					chrVII.695161	-0.205791	-0.309391						chrII.536242	0.0648288	-0.345656
					chrVII.698414	0.167859	0.361213						chrII.537514	0.364973	-0.0647355
					chrVII.698824	0.25241	0.0578544						chrII.539735	0.0765557	0.0504319
					chrVII.699838	-0.325806	-0.266955						chrII.541412	-0.554526	0.4536
					chrVII.700571	-0.255994	-0.194362						chrII.544519	0.0271539	0.0900892
					chrVII.700804	-0.347282	-0.286509						chrII.549103	-0.413853	-0.196408
					chrVII.702627	0.503053	-0.0615262						chrII.553246	-0.334743	-0.240952
					chrVII.705148	-0.0492397	0.841146						chrII.558477	-0.24758	0.182109
					chrVII.706787	0.551547	0.123948						chrII.559626	-0.226535	0.0672673
					chrVII.707037	-0.0777621	-0.196515						chrII.561033	-0.117815	-0.110264
					chrVII.709279	-0.507068	-0.73949						chrII.562817	-0.12893	0.0248868
					chrVII.712299	0.159635	-0.195245						chrII.564707	-0.0708807	-0.219729
					chrVII.713469	0.472934	-0.180988						chrII.565449	0.265916	-0.193429
					chrVII.718645	-0.176507	-0.30049						chrII.567148	-0.392098	0.145095
					chrVII.720156	-0.217382	-0.608194						chrII.568547	-0.164269	-0.134047
					chrVII.726482	-0.103537	0.308188						chrII.571247	-0.435288	-0.0433173
					chrVII.729757	0.162703	0.112243						chrII.575966	-0.127538	0.109974
					chrVII.730841	0.132759	-0.437931						chrII.578139	-0.357689	0.0337023
					chrVII.73188	-0.743237	0.0113317						chrII.578944	-0.0236939	0.670426
					chrVII.733773	0.34102	0.119949						chrII.581482	-0.212102	0.379834
					chrVII.73733	-0.534525	-0.434561						chrII.582211	0.148584	-0.28306
					chrVII.738250	0.0370617	-0.239924						chrII.583446	0.269781	-0.0300373
					chrVII.739012	-0.188727	-0.122572						chrII.586214	0.130111	-0.0971163
					chrVII.739641	0.642044	0.00905316						chrII.589196	0.369118	0.00306663
					chrVII.742128	0.0197703	-0.0741612						chrII.589514	-0.275623	0.705098
					chrVII.74262	-0.633632	0.313223						chrII.591378	0.0937039	-0.23371
					chrVII.746578	-0.0886741	-0.263968						chrII.592819	0.658615	0.168562
					chrVII.750128	0.251488	0.0996823						chrII.595567	0.351613	-0.0445744
					chrVII.751058	-0.10197	0.216239						chrII.59601	0.0795694	-0.329295
					chrVII.753996	0.261705	-0.0201178						chrII.597011	0.157299	0.139521
					chrVII.756516	-0.329855	-0.0896648						chrII.600000	-0.22442	0.0797714
					chrVII.757465	0.034881	-1.01713						chrII.600260	-0.367406	0.0291242
					chrVII.761143	-0.465412	0.0790809						chrII.604201	0.320912	-0.19693
					chrVII.762192	0.475747	-0.148177						chrII.605834	0.0827379	0.0369727
					chrVII.763618	0.181629	-0.0455492						chrII.607136	-0.390648	-0.0292388
					chrVII.76517	-0.606949	-0.258175						chrII.60795	-0.139789	-0.049052
					chrVII.767282	-0.170952	0.126968						chrII.609776	0.378466	0.0473053
					chrVII.770320	-0.170066	-0.28756						chrII.611941	0.520135	-0.0742252
					chrVII.772003	0.482465	0.0624191						chrII.613969	0.25887	-0.238021
					chrVII.774255	0.342902	-0.122874						chrII.615043	-0.192365	0.175988
					chrVII.777955	0.00441103	0.028923						chrII.615882	0.286999	0.00564898
					chrVII.778945	-0.363197	-0.0401435						chrII.618592	0.143811	-0.225444
					chrVII.779521	-0.121091	0.550954						chrII.620609	-0.154503	-0.29625
					chrVII.781515	-0.284404	-0.0555203						chrII.622697	-0.202741	0.214686
					chrVII.787006	0.197488	0.500854						chrII.623252	0.0988899	-0.119361
					chrVII.788207	-0.318098	-0.416579						chrII.624889	0.131716	0.16401
					chrVII.78837	-0.14711	0.0150402						chrII.6254	-0.196214	-0.420522
					chrVII.788724	0.0678972	-0.2812						chrII.625428	0.448116	0.113355
					chrVII.792914	-0.189932	0.0289279						chrII.62701	-0.777099	1.24866
					chrVII.793086	0.419533	-0.104652						chrII.628444	0.232166	0.0132596
					chrVII.794308	0.203646	0.230452						chrII.63277	-0.452837	-0.442454
					chrVII.795654	0.296123	0.256164						chrII.633433	0.132097	0.315461
					chrVII.798233	0.213291	-0.237759						chrII.634892	-0.24787	0.111337
					chrVII.800174	-0.253534	0.0979547						chrII.63518	0.404318	-0.00500218
					chrVII.80388	-0.824435	-0.0914899						chrII.642954	0.458598	-0.439285
					chrVII.806099	0.220444	-0.096119						chrII.645052	-0.0411444	-0.281464
					chrVII.807767	-0.897836	0.29629						chrII.645933	0.151672	0.190758
					chrVII.808284	0.142054	0.230636						chrII.647241	0.651939	-0.0128228
					chrVII.810914	-0.606084	0.0936707						chrII.650087	-0.0769133	0.0519126
					chrVII.81243	-0.0431408	0.190288						chrII.653010	-0.249929	0.37571
					chrVII.82310	-0.433807	0.966932						chrII.657624	-0.433725	0.205825
					chrVII.823675	0.265204	0.0258647						chrII.662486	0.364968	-0.201476
					chrVII.827314	0.0567652	0.239896						chrII.664745	0.294385	0.041241
					chrVII.828577	-0.0234737	-0.144721						chrII.666480	-0.26097	-0.0375573
					chrVII.830278	-0.225306	-0.0105646						chrII.66838	-0.699481	0.663153
					chrVII.832191	0.389197	0.296231						chrII.668414	0.153322	0.19974
					chrVII.834538	-0.208131	0.0513236						chrII.668720	0.185309	0.0940476
					chrVII.836729	-0.0263035	-0.241184						chrII.670326	0.0874435	-0.519732
					chrVII.840446	0.258694	0.231365						chrII.675174	0.123254	0.211257
					chrVII.842589	-0.116674	-0.593558						chrII.679259	0.363464	-0.0283721
					chrVII.84288	-0.130831	-0.183574						chrII.680103	0.201644	-0.223285
					chrVII.843627	0.0602461	0.124565						chrII.681868	0.100065	-0.0388287
					chrVII.845541	-0.367567	-0.31786						chrII.68239	-0.388949	-0.741108
					chrVII.846753	0.139222	0.5622						chrII.683137	-0.725499	-0.366086
					chrVII.848456	0.370402	-0.234227						chrII.684635	0.400315	0.03849
					chrVII.850549	0.0913703	-0.162768						chrII.686625	-0.0246289	0.0549253
					chrVII.853456	0.193713	0.00987952						chrII.691738	-0.349235	0.0957753
					chrVII.854948	-0.425849	1.10091						chrII.69554	-0.0152396	0.233661
					chrVII.856332	0.623358	-0.131546						chrII.697421	0.253958	-0.227644
					chrVII.857318	-0.235099	-0.0203461						chrII.700092	0.136951	-0.181695
					chrVII.858070	-0.328959	0.275823						chrII.701830	0.555013	-0.137889
					chrVII.859576	0.193898	-0.144812						chrII.704309	0.559943	0.213835
					chrVII.866145	0.157927	-0.374761						chrII.706817	0.191488	0.0858379
					chrVII.867547	-0.263832	-0.726321						chrII.711398	-0.196694	-0.0642022
					chrVII.871471	-0.0635095	0.175731						chrII.71408	-0.408223	0.00727242
					chrVII.87306	0.0277818	0.0877854						chrII.714507	-0.12176	-0.416998
					chrVII.875157	0.203305	-0.0432916						chrII.716552	0.296664	0.275094
					chrVII.875946	-0.0565062	-0.227712						chrII.718001	0.322657	-0.133258
					chrVII.876289	-0.0675384	-0.387438						chrII.721165	-0.317115	-0.112286
					chrVII.879993	0.190689	0.258956						chrII.722416	-0.160687	0.598435
					chrVII.883822	0.00354601	-0.260975						chrII.724274	0.300284	0.195277
					chrVII.885835	-0.286709	0.171192						chrII.728140	0.0223653	-0.340799
					chrVII.888371	-0.244894	-0.0687054						chrII.728679	0.0502099	-0.12165
					chrVII.888605	0.0425291	0.238368						chrII.730184	-0.0547351	0.140044
					chrVII.892246	-0.177097	0.101479						chrII.734659	-0.283556	-0.209505
					chrVII.894341	0.0664402	0.150843						chrII.736075	-0.319793	0.29133
					chrVII.89454	-0.47639	-0.158513						chrII.737705	-0.185769	-0.242015
					chrVII.897240	0.291062	0.210191						chrII.738377	-0.476194	-0.568468
					chrVII.902331	0.154046	0.0965001						chrII.739633	-0.6253	-0.235489
					chrVII.904917	0.330426	-0.450065						chrII.741122	0.196242	0.393336
					chrVII.905366	0.589694	-0.329407						chrII.741684	0.0808495	0.174595
					chrVII.908849	-0.254896	0.259283						chrII.741960	-0.171727	-0.198551
					chrVII.910262	0.312442	0.052195						chrII.742589	0.58832	0.0450312
					chrVII.911668	0.237155	-0.314096						chrII.744674	0.0919103	-0.126587
					chrVII.91269	0.0872737	-0.0348753						chrII.74756	-0.226137	0.109388
					chrVII.913322	0.24727	0.0869439						chrII.747821	0.148159	0.244846
					chrVII.914863	-0.251112	-0.189486						chrII.749411	0.554712	0.00245866
					chrVII.916844	-0.146887	-0.0121305						chrII.75024	-0.678596	0.914576
					chrVII.921776	-0.17448	-0.113765						chrII.760905	-0.04959	-0.234418
					chrVII.92341	0.0248754	-0.469377						chrII.764754	0.0995137	-0.109666
					chrVII.924498	0.0964301	0.166085						chrII.767653	-0.222865	0.0286364
					chrVII.930840	-0.344672	0.95334						chrII.768040	-0.00201055	-0.351953
					chrVII.931202	-0.657369	0.485828						chrII.768653	-0.174864	0.359601
					chrVII.931698	0.0725216	-0.257139						chrII.770589	-0.392836	-0.0970823
					chrVII.932026	-0.180198	-0.345181						chrII.774347	-0.177251	-0.619789
					chrVII.93570	0.259992	0.475047						chrII.776311	-0.254149	-0.324045
					chrVII.936898	0.484085	0.208963						chrII.779498	0.230314	0.0619393
					chrVII.939181	0.0900073	0.0916265						chrII.782391	-0.309076	-0.417831
					chrVII.939673	0.0270564	0.253545						chrII.784647	-0.402512	0.0495302
					chrVII.942494	0.382907	0.0137324						chrII.784911	-0.113549	-0.0398002
					chrVII.944858	-0.119073	-0.238649						chrII.786877	-0.0981361	0.346702
					chrVII.947180	0.270993	-0.00870697						chrII.788739	0.145332	-0.0423736
					chrVII.949047	0.0187393	0.1209						chrII.789003	-0.368876	-0.0411965
					chrVII.951208	-0.189803	-0.043698						chrII.792155	-0.0947197	0.135839
					chrVII.953545	-0.0377094	-0.198128						chrII.792623	0.110518	-0.0723629
					chrVII.95403	0.0716894	-0.283323						chrII.798934	0.51938	0.0163691
					chrVII.958486	0.447137	-0.248602						chrII.800270	0.327239	-0.30884
					chrVII.962114	0.0739091	0.36199						chrII.804420	0.00324958	0.0206413
					chrVII.965735	0.148066	0.246355						chrII.804914	0.172038	-0.597143
					chrVII.970149	-0.237474	0.279799						chrII.807156	0.107465	0.0190256
					chrVII.97149	-0.00995685	-0.280459						chrII.80771	0.0414711	0.0250287
					chrVII.973994	0.177011	-0.0614089						chrII.809726	-0.0316564	-0.247187
					chrVII.974455	0.231022	0.102292						chrII.812257	0.0559871	-0.317503
					chrVII.976772	0.248083	0.0131828						chrII.84295	-0.117312	0.200874
					chrVII.977800	-0.0217646	0.428893						chrII.89472	0.226703	0.00185922
					chrVII.979452	0.20996	0.0376765						chrII.90500	0.108635	-0.152295
					chrVII.982156	-0.399126	-0.149271						chrII.9158	-0.0289266	-0.238695
					chrVII.984672	0.21141	0.0470453						chrII.92210	0.427803	0.00187619
					chrVII.98665	-0.324856	0.443344						chrII.93415	-0.222921	0.383788
					chrVII.990108	0.196371	0.063043						chrII.9490	-0.178584	-0.660068
					chrVII.994128	0.537854	-0.0347424						chrII.96140	-0.289738	-0.412392
					chrVII.995417	0.569516	-0.111651						chrIII.101824	-0.271612	-0.252312
					chrVII.996661	-0.356332	-0.221419						chrIII.103384	-0.122544	0.398283
					chrVII.999188	0.0734226	-0.0640991						chrIII.104378	-0.00058475	-0.241818
					chrVII.999466	0.000311129	-0.0698179						chrIII.105584	0.191837	-0.184562
					chrVII.999960	0.477385	-0.209682						chrIII.106859	-0.204378	0.0221577
													chrIII.107805	0.0244291	-0.0267001
													chrIII.108847	0.204094	0.0132262
													chrIII.11157	-0.0858311	0.378491
													chrIII.111703	0.0749411	0.229742
													chrIII.114251	-0.393042	-0.0848591
													chrIII.114481	-0.557292	0.102957
													chrIII.118405	-0.326514	0.0879581
													chrIII.119350	-0.142902	1.20604
													chrIII.120552	0.00132655	0.123823
													chrIII.123443	0.310337	-0.0211013
													chrIII.124158	-0.181081	0.122692
													chrIII.125014	0.15483	-0.0628599
													chrIII.127604	-0.0708843	-0.0014057
													chrIII.13048	-0.236509	0.552968
													chrIII.133537	0.569887	0.0140863
													chrIII.137085	0.00384417	-0.0593271
													chrIII.138990	-0.313724	0.147503
													chrIII.142531	-0.463921	0.303248
													chrIII.143433	0.442184	-0.193325
													chrIII.14570	-0.307123	-0.136764
													chrIII.147694	-0.305386	-0.340396
													chrIII.155103	0.189791	-0.233501
													chrIII.155938	0.030826	0.0607449
													chrIII.160450	-0.0460085	-0.322709
													chrIII.162235	0.0133444	-0.174728
													chrIII.163242	0.287627	-0.116438
													chrIII.166642	-0.67028	-0.66563
													chrIII.168187	-0.539879	-0.882793
													chrIII.169287	0.0297377	-0.435175
													chrIII.16973	-0.0950644	0.0568759
													chrIII.172521	0.131883	0.0421332
													chrIII.173494	-0.149827	-0.269082
													chrIII.176531	-0.00432342	-0.350599
													chrIII.176915	-0.177516	0.279855
													chrIII.177329	0.338774	-0.336164
													chrIII.178244	0.37952	-0.0249067
													chrIII.178790	-0.227352	0.456932
													chrIII.179254	0.00108883	-0.393985
													chrIII.186047	-0.29277	0.284089
													chrIII.190240	0.506745	0.00492916
													chrIII.191620	-0.525886	0.222151
													chrIII.193038	-0.380023	-0.0151836
													chrIII.194265	-0.284988	0.169412
													chrIII.197231	0.0385322	-0.255305
													chrIII.200208	0.0745799	0.396674
													chrIII.202559	0.692183	0.367801
													chrIII.205432	-0.556948	-0.20904
													chrIII.206679	-0.102286	0.0880435
													chrIII.207961	0.133564	-0.480077
													chrIII.210455	0.337284	0.102364
													chrIII.211627	0.553645	-0.0522784
													chrIII.213849	-0.488424	-0.284415
													chrIII.214801	-0.362681	0.573072
													chrIII.216424	-0.36118	-0.235063
													chrIII.22165	-0.277601	-0.0460954
													chrIII.223273	0.204341	0.255547
													chrIII.224250	0.317325	0.140251
													chrIII.224747	0.0741146	-0.273768
													chrIII.225239	0.0541872	-0.199552
													chrIII.227833	-0.543876	-0.0719186
													chrIII.228759	0.653501	-0.103578
													chrIII.231157	-0.199959	0.45599
													chrIII.23399	-0.0475709	-0.315322
													chrIII.236439	-0.158432	0.81717
													chrIII.236803	-0.457707	0.0971984
													chrIII.23858	0.522436	0.00443532
													chrIII.238703	0.0922893	-0.200183
													chrIII.240597	-0.360273	-0.187135
													chrIII.242375	-0.0686721	0.565131
													chrIII.24361	-0.0404028	0.110583
													chrIII.24636	-0.11254	0.206607
													chrIII.246644	-0.514818	0.00802814
													chrIII.247942	-0.0413757	0.696806
													chrIII.252662	-0.0523377	0.825829
													chrIII.254211	0.330396	0.0733099
													chrIII.258664	0.0269002	0.305255
													chrIII.259959	0.0387958	0.143672
													chrIII.262647	0.0049155	-0.131985
													chrIII.264486	-0.393726	0.548986
													chrIII.264868	-0.129964	0.321506
													chrIII.266961	-0.238584	-0.348877
													chrIII.272891	-0.480168	0.0510564
													chrIII.273340	0.316394	0.664871
													chrIII.276611	0.173525	-0.0633993
													chrIII.27779	-0.502658	-0.398139
													chrIII.279865	-0.601363	-0.00638844
													chrIII.286476	-0.0416527	0.00784146
													chrIII.289300	-0.160027	-0.0423439
													chrIII.28977	-0.105286	-0.0972735
													chrIII.292519	-0.422717	-0.254698
													chrIII.294738	-0.378803	-0.637319
													chrIII.295168	-0.289372	0.0913833
													chrIII.295388	0.146883	0.149528
													chrIII.299040	0.457077	-0.0367552
													chrIII.303019	-0.15398	-0.172429
													chrIII.305704	0.382219	-0.342529
													chrIII.307338	0.157478	-0.873553
													chrIII.308140	-0.408055	-0.109668
													chrIII.310768	-0.376197	-0.354846
													chrIII.31198	-0.00483803	0.179267
													chrIII.315755	0.0461862	-0.45068
													chrIII.35426	0.0101675	-0.350023
													chrIII.38868	-0.268921	0.236368
													chrIII.39471	0.370928	0.104903
													chrIII.41903	-0.386387	-0.0543102
													chrIII.46942	0.454886	-0.419917
													chrIII.48440	-0.00791374	0.398508
													chrIII.50288	0.440783	-0.00576118
													chrIII.52404	0.0693217	-0.645063
													chrIII.58762	-0.714679	0.00884072
													chrIII.61237	-0.144799	0.469839
													chrIII.61469	-0.254889	0.509028
													chrIII.65615	-0.0951756	-0.148788
													chrIII.71520	0.20377	0.13027
													chrIII.74082	-0.100714	-0.208837
													chrIII.74492	0.121103	0.169505
													chrIII.748	0.28272	-0.313829
													chrIII.75845	-0.0993643	0.0540133
													chrIII.78907	0.435836	0.186467
													chrIII.90755	-0.436562	-0.588415
													chrIII.94380	-0.465985	0.470212
													chrIII.96002	-0.138207	0.32723
													chrIV.1002236	-0.243833	0.0462318
													chrIV.1005339	0.562041	-0.0696981
													chrIV.1008591	-0.0187316	0.110481
													chrIV.1009894	0.607745	-0.0379349
													chrIV.101096	0.149267	-0.0195662
													chrIV.1011434	-0.104521	-0.583833
													chrIV.10126	-0.146219	-0.0979209
													chrIV.1017117	-0.925499	0.179349
													chrIV.1017633	0.0310698	0.296343
													chrIV.1020424	0.192032	0.0876232
													chrIV.1022458	0.303952	-0.269326
													chrIV.1023087	0.0556727	-0.102066
													chrIV.1030290	-0.162129	-0.262382
													chrIV.1031734	0.123539	0.165652
													chrIV.1032128	0.238834	0.145274
													chrIV.103417	0.438862	0.223728
													chrIV.1037000	0.248069	0.136223
													chrIV.1039555	-0.191844	-0.270161
													chrIV.104682	0.33939	-0.033869
													chrIV.1049525	0.486919	-0.194639
													chrIV.1050250	0.198849	0.646486
													chrIV.1052286	0.145603	0.211433
													chrIV.1054928	0.115891	-0.115476
													chrIV.1055897	0.449613	0.248567
													chrIV.1056148	0.693687	0.0441649
													chrIV.1057849	-0.496952	0.586682
													chrIV.1058977	-0.472571	0.285343
													chrIV.1059391	0.10708	-0.0635989
													chrIV.1062864	0.0136783	-0.343946
													chrIV.1063144	0.0545331	-0.0804461
													chrIV.1067496	0.128298	0.193338
													chrIV.106875	-0.305537	0.313429
													chrIV.1080340	0.323731	-0.399796
													chrIV.1084610	-0.086101	0.0112171
													chrIV.1084890	-0.299347	-0.207792
													chrIV.1087042	-0.360319	0.304441
													chrIV.1087372	0.0308607	0.111962
													chrIV.1090151	-0.545355	0.107266
													chrIV.1092580	-0.181044	0.0170925
													chrIV.1093606	-0.348566	-0.352806
													chrIV.1095267	-0.0289635	-0.322584
													chrIV.1101956	-0.297998	0.194576
													chrIV.1103556	0.056834	-0.3198
													chrIV.1105904	0.161049	0.187648
													chrIV.1108139	-0.0646659	0.326034
													chrIV.1108507	-0.478888	0.0711297
													chrIV.1110039	-0.151926	0.036373
													chrIV.111173	0.442127	-0.0687814
													chrIV.1112319	0.191421	-0.174913
													chrIV.1114074	-0.0128788	-0.00908931
													chrIV.1116730	-0.530049	0.552005
													chrIV.1116975	-0.0968179	-0.0156146
													chrIV.1120264	-0.128605	0.31519
													chrIV.1125116	0.155081	0.749795
													chrIV.1126082	-0.119968	0.128304
													chrIV.1127618	-0.0644656	-0.147789
													chrIV.1129384	-0.0369638	-0.26747
													chrIV.1130827	-0.407635	0.174973
													chrIV.1135471	-0.809966	0.0587261
													chrIV.114386	-0.721784	0.437637
													chrIV.1146095	-0.405496	-0.000845962
													chrIV.1150554	-0.0177022	-0.0931116
													chrIV.1153667	-0.496605	-0.0916243
													chrIV.1156193	-0.818149	0.0221672
													chrIV.1157293	0.404892	0.25979
													chrIV.1159294	0.63296	0.430783
													chrIV.115989	-0.225394	0.214303
													chrIV.1161684	0.153492	0.24183
													chrIV.1166462	0.616314	-0.406135
													chrIV.1168853	-0.133441	0.354411
													chrIV.116962	-0.38115	0.0321952
													chrIV.1172069	0.420988	-0.266176
													chrIV.117289	0.0900246	-0.0191669
													chrIV.1174284	0.459754	-0.0788648
													chrIV.1178234	-0.433099	0.131021
													chrIV.1181378	0.250986	0.136237
													chrIV.1184462	0.502472	0.0604605
													chrIV.1185900	-0.0972288	0.130511
													chrIV.1189719	0.28759	-0.180869
													chrIV.1195167	0.135535	-0.0100488
													chrIV.1196307	-0.325372	0.233331
													chrIV.1198835	-0.0169964	-0.191399
													chrIV.1201298	-0.355183	1.30376
													chrIV.1201644	-0.438609	-0.0214241
													chrIV.1204221	-0.00757252	0.00312205
													chrIV.1206445	-0.00699551	0.168184
													chrIV.1213666	0.408102	-0.442464
													chrIV.1217607	0.0394997	0.0978863
													chrIV.121787	0.0503025	-0.214203
													chrIV.1219124	0.0313318	-0.458428
													chrIV.1222451	0.260878	-0.130238
													chrIV.1224386	-0.466852	0.130908
													chrIV.1226569	-0.294503	-0.112342
													chrIV.1228331	-0.542219	0.501148
													chrIV.1229102	-0.265045	1.04519
													chrIV.1229633	-0.0267596	0.572402
													chrIV.1233783	0.391428	-0.31587
													chrIV.1236201	0.110514	-0.0372756
													chrIV.123666	-0.0667734	0.399732
													chrIV.1237974	-0.237831	0.0385199
													chrIV.1239798	-0.00794557	-0.173809
													chrIV.1240907	-0.465207	-0.0359112
													chrIV.1245877	0.365511	0.117878
													chrIV.1249969	-0.156972	0.222654
													chrIV.1251671	0.679807	-0.550188
													chrIV.125168	-0.494842	0.813294
													chrIV.1256881	-0.136889	-0.030392
													chrIV.1258473	-0.0917806	0.0201179
													chrIV.1259674	-0.26073	-0.203761
													chrIV.1261393	0.137563	0.232243
													chrIV.1263002	0.183007	-0.38292
													chrIV.126456	-1.28671	-0.208573
													chrIV.1266909	0.162877	0.0714168
													chrIV.1267202	-0.635208	0.094357
													chrIV.1269676	-0.519502	0.0148912
													chrIV.1273953	0.641398	0.0331122
													chrIV.1276237	-0.390241	0.0136915
													chrIV.1277355	0.0857628	0.0695918
													chrIV.1278691	0.0490883	0.0492404
													chrIV.1288034	0.0592781	0.250341
													chrIV.1289188	-0.619554	-0.284146
													chrIV.1293165	0.100513	-0.348894
													chrIV.1294437	-0.0854463	-0.162316
													chrIV.1296861	0.199691	-0.0093792
													chrIV.1298210	0.127488	0.101672
													chrIV.129998	-0.265116	0.125725
													chrIV.1300981	-0.00759577	0.0289446
													chrIV.1301291	-0.156184	0.0153746
													chrIV.1302517	-0.0458241	-0.0377901
													chrIV.130510	-0.00618087	-0.0288295
													chrIV.1311808	-0.0932843	0.702141
													chrIV.1317879	-0.0483163	-0.217898
													chrIV.1319253	-0.178835	0.011034
													chrIV.1321945	-0.485354	0.678607
													chrIV.1325321	0.340138	-0.00904171
													chrIV.132751	-0.135641	-0.229313
													chrIV.1328558	-0.497341	0.201186
													chrIV.1330959	-0.290601	-0.163865
													chrIV.1339440	0.274856	0.258805
													chrIV.1342231	0.578008	0.0775867
													chrIV.1345066	0.0792415	0.00495939
													chrIV.134733	-0.279336	0.0476447
													chrIV.1350019	-0.956775	0.129471
													chrIV.1352362	-0.198058	-0.247584
													chrIV.1353038	0.094478	0.38055
													chrIV.1353547	-0.230067	0.119426
													chrIV.1355582	-0.165383	0.339476
													chrIV.135565	-0.421356	-0.509708
													chrIV.1357432	-0.991703	0.254562
													chrIV.1358939	0.176972	0.0758234
													chrIV.1359474	0.0435998	-0.11129
													chrIV.1360850	-0.736746	0.571057
													chrIV.1362321	0.261097	-0.102296
													chrIV.1364870	0.0811844	0.210588
													chrIV.13668	0.0199236	-0.26537
													chrIV.1366867	0.184901	0.220089
													chrIV.1369476	0.116385	-0.118254
													chrIV.137533	0.330243	0.112783
													chrIV.137875	0.3891	-0.322789
													chrIV.1382105	-0.514295	0.566456
													chrIV.1383531	0.32413	-0.137585
													chrIV.1385306	0.156887	0.123973
													chrIV.1385824	-0.00756893	-0.354951
													chrIV.1386562	0.0367617	-0.12042
													chrIV.1388376	-0.50409	-0.317995
													chrIV.1393220	-0.410366	0.337501
													chrIV.1394846	0.0676321	0.0815809
													chrIV.1398794	-0.0986856	0.114314
													chrIV.1401299	0.334801	0.190763
													chrIV.1402569	-0.243962	-0.120732
													chrIV.1404277	-0.217506	0.0837588
													chrIV.1405917	-0.0574629	0.0996733
													chrIV.1411914	-0.392807	0.103976
													chrIV.1412176	-0.253867	-0.0921001
													chrIV.1414367	0.19227	-0.0989632
													chrIV.1417163	-0.354945	0.160071
													chrIV.141790	0.488313	0.0766906
													chrIV.1420924	0.561173	0.0210251
													chrIV.1422559	-0.40516	0.245232
													chrIV.1427231	0.191892	-0.639972
													chrIV.1428142	-0.37537	-0.575779
													chrIV.1429033	0.591192	-0.194434
													chrIV.1430823	0.816933	0.1071
													chrIV.1434353	-0.172126	0.00798738
													chrIV.1435976	0.128451	-0.116152
													chrIV.1436690	-0.343162	0.0436817
													chrIV.1441210	-0.210888	0.12978
													chrIV.1443443	-0.362527	0.323528
													chrIV.1445583	0.299169	-0.347006
													chrIV.1447028	-0.251064	0.0635053
													chrIV.1450890	0.019967	0.0482107
													chrIV.1454628	-0.160323	0.134546
													chrIV.145556	0.2211	-0.278277
													chrIV.1455938	-0.327507	0.116062
													chrIV.1456352	-0.00535088	0.890732
													chrIV.1459467	0.245019	-0.315562
													chrIV.1461612	0.0306153	0.251262
													chrIV.1462000	-0.279845	-0.0724366
													chrIV.1465955	0.129471	0.00757558
													chrIV.1468471	0.196423	0.154006
													chrIV.1473059	0.0293392	-0.0765739
													chrIV.1474751	-0.355359	0.398908
													chrIV.1476979	0.0940295	0.206556
													chrIV.1478365	0.0626861	0.163954
													chrIV.148008	-0.0187565	0.0754038
													chrIV.1480196	0.192544	0.356889
													chrIV.1483520	0.226115	0.0251104
													chrIV.1485280	-0.273506	0.0149945
													chrIV.1487370	-0.451942	0.449912
													chrIV.1489046	-0.25341	0.0219143
													chrIV.1489812	0.315022	-0.2161
													chrIV.149036	0.472759	0.0169288
													chrIV.1490802	-0.602253	-0.11364
													chrIV.1493124	0.0961227	0.222124
													chrIV.1494015	0.191912	0.115075
													chrIV.1495882	-0.509622	0.568295
													chrIV.1496600	0.119641	0.0108377
													chrIV.1502674	-0.00874839	0.407542
													chrIV.1507311	-0.249956	0.211662
													chrIV.1509661	0.0558468	0.0123341
													chrIV.1510665	-0.138463	-0.145281
													chrIV.1514729	0.295754	0.0162692
													chrIV.1517770	0.592922	-0.0203305
													chrIV.1519458	-0.191678	0.720587
													chrIV.1523670	-0.106262	-0.157808
													chrIV.1524598	-0.102229	-0.351841
													chrIV.155960	-0.199343	-0.193725
													chrIV.15776	0.70102	-0.114038
													chrIV.159327	0.151871	-0.333249
													chrIV.160808	0.139351	0.318209
													chrIV.161453	-0.0165584	0.201358
													chrIV.163208	-0.159592	-0.277052
													chrIV.164091	0.146026	0.134906
													chrIV.167306	0.417699	-0.0858538
													chrIV.167556	0.110332	-0.0573131
													chrIV.169622	-0.253961	0.0631479
													chrIV.172208	-0.299701	0.277582
													chrIV.174621	-0.402569	0.146265
													chrIV.176420	0.0256609	-0.0098589
													chrIV.183053	-0.278995	0.0295368
													chrIV.184729	-0.274459	0.347611
													chrIV.190638	-0.585456	-0.0484347
													chrIV.192399	-0.372961	-0.121185
													chrIV.198459	-0.658618	-0.460702
													chrIV.19951	0.0808692	0.330574
													chrIV.199766	0.0310459	0.0526733
													chrIV.20262	0.43672	0.291004
													chrIV.202623	0.448765	0.0977224
													chrIV.205209	0.125116	0.00413079
													chrIV.210631	-0.657255	0.21392
													chrIV.211130	0.298693	0.123533
													chrIV.212070	0.279498	0.0862553
													chrIV.212473	0.631752	-0.212141
													chrIV.212822	0.438891	0.01702
													chrIV.215745	-0.0602014	-0.0772345
													chrIV.217194	0.0145085	-0.0142057
													chrIV.219383	0.261129	0.192977
													chrIV.221273	-0.238403	0.340052
													chrIV.221841	0.101473	-0.258219
													chrIV.223810	-0.472928	-0.0937094
													chrIV.22461	-0.0255278	0.368915
													chrIV.228892	0.410443	0.111128
													chrIV.229518	0.00478574	-0.0450936
													chrIV.230550	0.551895	0.11794
													chrIV.232347	-0.15075	-0.219503
													chrIV.235960	0.490129	0.124806
													chrIV.238735	0.104276	0.386876
													chrIV.239918	0.61998	-0.243909
													chrIV.241193	-0.0340992	0.0527727
													chrIV.242093	-0.000471817	-0.056756
													chrIV.244950	-0.586469	0.13517
													chrIV.245614	0.241361	0.176659
													chrIV.248014	0.557475	0.173767
													chrIV.251312	-0.245965	0.38359
													chrIV.255798	-0.131241	0.541138
													chrIV.258630	-0.1658	-0.11456
													chrIV.264164	-0.405803	-0.0832554
													chrIV.265044	-0.22499	0.111206
													chrIV.271967	-0.351239	0.00165409
													chrIV.272207	-0.243508	0.135573
													chrIV.276638	-0.178667	-0.157914
													chrIV.281909	-0.369981	0.447409
													chrIV.283210	0.0600907	-0.0102434
													chrIV.285200	0.0142661	-0.119461
													chrIV.286744	-0.141044	-0.411738
													chrIV.289662	-0.0705978	-0.0117721
													chrIV.292570	-0.0349232	-0.0468182
													chrIV.294860	-0.0767971	-0.0309412
													chrIV.301039	-0.276909	-0.18714
													chrIV.302233	0.664871	0.227085
													chrIV.304845	-0.200745	0.105639
													chrIV.307813	0.274414	0.119583
													chrIV.309336	-0.161489	0.292341
													chrIV.310180	-0.18228	-0.284779
													chrIV.314166	-0.496358	-0.138139
													chrIV.32059	-0.408091	0.214684
													chrIV.322983	-0.248602	0.541263
													chrIV.323648	0.129438	-0.204476
													chrIV.326211	-0.508873	-0.171684
													chrIV.327437	-0.341233	-0.01488
													chrIV.329454	-0.182509	0.290848
													chrIV.330514	0.506999	-0.143315
													chrIV.330843	0.612251	-0.0227636
													chrIV.332996	-0.169332	-0.00882948
													chrIV.337303	-0.6053	0.0905769
													chrIV.338116	0.317009	1.91216
													chrIV.340248	0.264365	0.0899498
													chrIV.34045	-0.061991	0.77433
													chrIV.341242	-0.439333	-0.440362
													chrIV.352622	0.167926	-0.0307328
													chrIV.358178	-0.0232588	0.0877115
													chrIV.359493	0.146125	-0.58162
													chrIV.361363	0.0355805	0.00839682
													chrIV.362274	-0.385849	0.258816
													chrIV.363633	-0.27208	-0.307225
													chrIV.364858	-0.0879324	0.178343
													chrIV.36605	-0.20583	-0.024992
													chrIV.366118	0.66154	-0.130829
													chrIV.366448	0.663797	-0.201334
													chrIV.370814	-0.240546	0.0069619
													chrIV.372027	0.123665	-0.0749788
													chrIV.373770	0.0545208	0.12087
													chrIV.375306	-0.0335068	-0.476347
													chrIV.376510	0.485611	-0.0651235
													chrIV.378505	0.357096	-0.0061988
													chrIV.381498	0.665424	0.121324
													chrIV.38279	-0.019323	-0.484151
													chrIV.385952	-0.0497225	0.692624
													chrIV.386652	-0.0825167	-0.0902712
													chrIV.388889	-0.462382	0.0994594
													chrIV.392325	0.133103	-0.0603932
													chrIV.392573	-0.243535	0.0428666
													chrIV.393957	-0.0383825	-0.00324735
													chrIV.397295	0.026763	-0.35429
													chrIV.399131	-0.285105	0.0424122
													chrIV.400638	-0.0739032	-0.0605747
													chrIV.403444	-0.426842	1.25864
													chrIV.405024	0.611962	-0.0417352
													chrIV.408073	-0.190999	0.218686
													chrIV.410282	0.240581	0.0148601
													chrIV.410854	0.696806	-0.238969
													chrIV.411167	0.670948	-0.365113
													chrIV.413049	0.0192309	0.0893079
													chrIV.414823	-0.355724	0.294246
													chrIV.416960	-0.525264	-0.0423337
													chrIV.421756	0.0456334	0.278827
													chrIV.42356	0.0890565	-0.438201
													chrIV.426975	0.157391	0.981738
													chrIV.428734	-0.653387	-0.446664
													chrIV.431533	0.565662	-0.174115
													chrIV.432086	0.107999	-0.102193
													chrIV.434064	0.05097	0.191451
													chrIV.43736	-0.473693	0.0499521
													chrIV.437574	-0.57219	0.0668592
													chrIV.439386	0.396743	-0.125802
													chrIV.442366	-0.117446	-0.302032
													chrIV.442779	-0.0072706	-0.174448
													chrIV.443847	-0.168268	0.329373
													chrIV.444266	0.331323	0.285081
													chrIV.447658	-0.335145	-0.114471
													chrIV.450072	-0.333331	-0.438704
													chrIV.452771	-0.181658	-0.150104
													chrIV.453853	-0.14536	-0.226902
													chrIV.455031	-0.438464	0.0391914
													chrIV.458230	0.448031	-0.477923
													chrIV.461375	0.40654	-0.208095
													chrIV.462438	-0.0912926	0.129198
													chrIV.465031	0.160255	-0.0220569
													chrIV.471583	0.0822917	0.082938
													chrIV.472983	-0.0263599	-0.26687
													chrIV.478	0.310809	-0.246472
													chrIV.47853	0.48621	-0.448399
													chrIV.478797	-0.424427	-0.413173
													chrIV.482231	0.00685822	-0.144954
													chrIV.483893	0.207821	0.170807
													chrIV.485419	-0.443275	-0.107794
													chrIV.486554	0.209994	0.024436
													chrIV.488682	-0.0725218	0.66805
													chrIV.489199	-0.0576032	-0.0561794
													chrIV.491019	-0.157973	0.0866663
													chrIV.492332	-0.208145	0.309781
													chrIV.49294	0.114267	0.0697944
													chrIV.494457	-0.46456	0.354527
													chrIV.49725	0.01622	-0.202102
													chrIV.497445	-0.0905855	0.179471
													chrIV.501610	0.253654	-0.129999
													chrIV.503322	0.0376615	-0.10519
													chrIV.503886	-0.333465	0.0144334
													chrIV.504863	0.483949	0.229187
													chrIV.506117	0.599464	-0.0795644
													chrIV.509465	0.405284	0.0264757
													chrIV.512255	0.037395	0.0538185
													chrIV.519321	-0.0974447	-0.825206
													chrIV.521467	0.568314	0.0969046
													chrIV.52204	0.276431	0.0659348
													chrIV.522977	0.613107	0.235964
													chrIV.525110	0.154154	-0.25593
													chrIV.538565	-0.320055	-0.609674
													chrIV.538935	0.0465488	0.0618493
													chrIV.539590	-0.289819	0.258416
													chrIV.541801	0.243593	0.0854393
													chrIV.542127	0.0106271	0.00294533
													chrIV.542422	0.340019	-0.0188317
													chrIV.543608	0.59128	0.155009
													chrIV.544662	0.571404	0.371017
													chrIV.545997	0.278986	-0.141192
													chrIV.548460	-0.450516	-0.296309
													chrIV.553016	-0.215369	0.181745
													chrIV.555122	0.095192	-0.176824
													chrIV.555541	0.225861	-0.0206222
													chrIV.556480	-0.0711777	-0.0420151
													chrIV.558100	0.12368	0.253657
													chrIV.560769	-0.16909	0.113881
													chrIV.562498	0.162439	-0.450359
													chrIV.562814	0.444842	-0.361974
													chrIV.565712	0.458377	0.123059
													chrIV.5660	0.197555	-0.850477
													chrIV.56709	-0.180977	-0.156589
													chrIV.568736	-0.487938	-0.472118
													chrIV.570368	0.34319	0.172275
													chrIV.573807	0.151419	-0.0609561
													chrIV.575878	-0.232406	0.00260539
													chrIV.578370	-0.476922	-0.270823
													chrIV.579114	-0.508687	-0.187864
													chrIV.580459	-0.119181	-0.173893
													chrIV.587452	-0.423108	0.179297
													chrIV.587787	-0.644392	-0.164808
													chrIV.589512	-0.0121982	0.120177
													chrIV.592109	0.368225	-0.123632
													chrIV.593455	0.0936582	-0.062293
													chrIV.596633	-0.167819	0.216799
													chrIV.598216	-0.251733	0.169594
													chrIV.602902	-0.0776934	0.0647603
													chrIV.603834	-0.458216	-0.0613926
													chrIV.60450	-0.116223	0.1559
													chrIV.606971	-0.810659	0.376358
													chrIV.610169	-0.221395	-0.00683563
													chrIV.611869	0.0863237	-0.0626543
													chrIV.614055	-0.294503	-0.173558
													chrIV.616387	0.23017	0.0125438
													chrIV.617236	0.176369	-0.0908942
													chrIV.618349	0.108305	-0.191332
													chrIV.619838	-0.3735	-0.138683
													chrIV.62113	0.383462	0.115775
													chrIV.621611	-0.109763	0.0974928
													chrIV.626099	-0.0834635	-0.111782
													chrIV.628595	0.228002	0.0224597
													chrIV.628899	0.0880879	-0.00131313
													chrIV.629647	-0.328763	-0.331242
													chrIV.630739	-0.097426	-0.258111
													chrIV.636128	0.508181	0.341231
													chrIV.639786	-0.208814	0.141002
													chrIV.643937	0.355462	-0.00636609
													chrIV.645005	-0.265606	-0.193828
													chrIV.65040	0.0968804	0.228838
													chrIV.652397	0.20064	0.0479602
													chrIV.654787	-0.32685	-0.371994
													chrIV.657489	-0.0572809	0.160398
													chrIV.658129	-0.11772	0.416581
													chrIV.65957	-0.485669	-0.0381739
													chrIV.664962	-0.0816957	0.162535
													chrIV.666821	-0.184559	0.147432
													chrIV.667905	0.242732	-0.317074
													chrIV.671642	-0.488684	-0.184344
													chrIV.675895	-0.20594	-0.0564477
													chrIV.677966	-1.00654	0.0147407
													chrIV.680309	-0.244946	-0.105946
													chrIV.681707	0.196203	0.0448432
													chrIV.683596	0.0595309	-0.0155257
													chrIV.685687	0.206353	0.0215064
													chrIV.68783	-0.453717	0.0702652
													chrIV.687900	0.126566	-0.0621395
													chrIV.690515	-0.501384	0.156936
													chrIV.693255	-0.0344192	-0.126765
													chrIV.694215	-0.109861	0.180759
													chrIV.699542	0.442211	-0.428529
													chrIV.702892	-0.0285667	-0.0988613
													chrIV.704202	-0.291544	-0.131831
													chrIV.715430	-0.0712267	-0.123186
													chrIV.716662	-0.623663	-0.574191
													chrIV.721619	0.00942709	-0.178573
													chrIV.722522	-0.611673	0.321083
													chrIV.730348	-0.262483	-0.549835
													chrIV.73352	-0.359968	-0.476635
													chrIV.733956	-0.180417	-0.195899
													chrIV.740046	0.111028	0.0203404
													chrIV.74140	0.317208	0.00738573
													chrIV.741807	0.0559679	0.0331884
													chrIV.744012	-0.617377	-0.0818756
													chrIV.746250	-0.252046	0.121888
													chrIV.746533	-0.615905	0.0382327
													chrIV.748414	0.473063	0.141145
													chrIV.750973	0.235532	0.0664108
													chrIV.753211	-0.281621	0.312371
													chrIV.755365	0.634289	-0.0649734
													chrIV.765317	-0.511579	-0.305939
													chrIV.767962	0.167122	-0.0744362
													chrIV.769087	0.16588	-0.150448
													chrIV.76946	0.594347	0.10665
													chrIV.770031	0.172102	0.0171971
													chrIV.771450	-0.294054	0.087788
													chrIV.775807	0.306233	-0.135892
													chrIV.778435	-0.598938	0.0807896
													chrIV.778627	-0.411855	0.427584
													chrIV.77992	-0.410446	0.861507
													chrIV.78225	-0.279149	1.56735
													chrIV.784666	0.452928	0.0978709
													chrIV.794272	0.0642419	0.279411
													chrIV.802446	0.0812343	-0.0477699
													chrIV.803004	0.0983632	-0.278048
													chrIV.803710	0.125259	-0.225348
													chrIV.80487	-0.323368	0.0720623
													chrIV.806291	0.683865	-0.193067
													chrIV.807848	0.162461	0.224786
													chrIV.808093	0.0376738	0.056395
													chrIV.810412	-0.721694	-0.463384
													chrIV.811705	-0.128719	-0.190428
													chrIV.812861	0.0106296	-0.174609
													chrIV.814208	-0.192892	0.167812
													chrIV.816572	-0.376934	0.617423
													chrIV.817652	0.588353	-0.188971
													chrIV.818576	-0.0615731	0.371175
													chrIV.819206	-0.373161	0.710132
													chrIV.820968	0.117985	-0.144145
													chrIV.827375	-0.291443	0.643051
													chrIV.831554	-0.166142	-0.348742
													chrIV.832578	0.203632	0.277462
													chrIV.83445	-0.338835	-0.48935
													chrIV.836075	0.00332625	-0.0282947
													chrIV.838008	-0.221471	-0.389787
													chrIV.842053	-0.199539	0.0847242
													chrIV.844936	0.410398	-0.0880346
													chrIV.848193	-0.128581	0.126048
													chrIV.851022	-0.341702	0.290604
													chrIV.854000	0.113303	0.242993
													chrIV.859156	-0.0557787	0.368328
													chrIV.86007	0.18881	-0.132838
													chrIV.861521	0.610104	0.345171
													chrIV.864814	-0.599535	-0.282971
													chrIV.866708	0.664944	-0.143147
													chrIV.867589	0.457708	-0.0183155
													chrIV.867889	0.0690436	-0.0993138
													chrIV.870644	0.147455	-0.262275
													chrIV.87267	-0.55691	-0.0391024
													chrIV.88036	-0.442131	0.261365
													chrIV.884249	-0.523284	-0.609696
													chrIV.886825	-0.182252	0.272628
													chrIV.889334	0.28432	-0.0391483
													chrIV.892448	-0.325616	0.190744
													chrIV.893920	0.188852	-0.0103905
													chrIV.89874	0.284886	0.482332
													chrIV.903520	-0.00105589	-0.0826866
													chrIV.905097	0.270529	0.150457
													chrIV.907104	-0.473805	-0.251665
													chrIV.909461	-0.293941	-0.198842
													chrIV.913784	-0.210485	0.468586
													chrIV.916230	0.734527	-0.128142
													chrIV.921711	-0.276166	0.238125
													chrIV.923940	0.224284	0.044174
													chrIV.924516	-0.0887148	-0.0953588
													chrIV.92461	-0.451843	0.20671
													chrIV.926952	0.45325	0.0661035
													chrIV.929117	0.00302254	0.190133
													chrIV.933308	-0.32409	0.630138
													chrIV.936338	-0.222393	0.146466
													chrIV.937624	0.430852	0.238305
													chrIV.93928	-0.0172819	-0.103955
													chrIV.940856	0.124617	0.0281856
													chrIV.943472	0.138836	0.0767735
													chrIV.945176	-0.105519	-0.418799
													chrIV.946040	-0.0742663	-0.449665
													chrIV.946545	0.452106	-0.23166
													chrIV.950322	-0.139369	-0.322674
													chrIV.952508	-0.0492455	-0.291788
													chrIV.954081	-0.035777	0.0664038
													chrIV.955441	0.479063	-0.191295
													chrIV.95797	-0.110807	0.905343
													chrIV.958432	0.116705	-0.308844
													chrIV.960100	0.51491	3.31384e-05
													chrIV.963232	0.054705	0.150043
													chrIV.964821	-0.0546531	0.0229134
													chrIV.967862	0.285345	0.19163
													chrIV.971464	-0.109873	0.335341
													chrIV.974300	-0.354691	-0.476845
													chrIV.977261	-0.0941333	0.106399
													chrIV.979266	0.261216	-0.0497632
													chrIV.980860	-0.377882	-0.0597942
													chrIV.981243	0.13207	-0.595251
													chrIV.98153	-0.115465	-0.311691
													chrIV.992718	-0.110647	-0.238335
													chrIV.99325	-0.290732	0.171509
													chrIV.993997	0.391652	0.501813
													chrIV.995662	0.174907	0.448059
													chrIV.998421	-0.707272	-0.25588
													chrIX.100533	0.0885097	0.0667594
													chrIX.102324	-0.876206	-0.496597
													chrIX.105311	0.294079	-0.117864
													chrIX.105674	-0.207954	0.0463746
													chrIX.11331	-0.0939918	0.391258
													chrIX.113341	-0.364262	0.166542
													chrIX.117684	-0.0597457	0.0923515
													chrIX.122186	-0.212707	-0.275554
													chrIX.125784	-0.117387	0.228965
													chrIX.127251	0.181373	-0.0124136
													chrIX.127800	0.196376	0.20209
													chrIX.129923	-0.12072	0.0431512
													chrIX.131830	0.14493	-0.12047
													chrIX.136092	0.041845	0.104407
													chrIX.138679	0.0301213	0.221902
													chrIX.139154	-0.00797104	0.267765
													chrIX.141728	0.411296	-0.0229217
													chrIX.142490	-0.358353	0.0514349
													chrIX.148900	-0.211522	-0.248934
													chrIX.150282	0.370203	0.29867
													chrIX.151391	-0.504388	0.166781
													chrIX.154927	0.156822	0.0563939
													chrIX.155849	-0.0533112	-0.196564
													chrIX.160256	0.607689	0.0893677
													chrIX.160507	0.385726	0.0769757
													chrIX.162994	-0.847285	0.00496035
													chrIX.16451	-0.159331	0.0523708
													chrIX.165952	0.0600046	0.138374
													chrIX.169800	-0.0956968	0.00501754
													chrIX.171545	-0.726984	0.238031
													chrIX.173645	0.0661615	0.121915
													chrIX.174930	-0.595464	-0.144796
													chrIX.183400	-0.237544	-0.236177
													chrIX.187716	-0.654869	-0.253401
													chrIX.188856	0.306454	0.356533
													chrIX.193228	-0.11835	0.0157221
													chrIX.195259	-0.112423	-0.188049
													chrIX.196681	-0.379261	-0.452613
													chrIX.202091	0.207093	-0.156227
													chrIX.203303	0.0339295	-0.0565719
													chrIX.205211	-0.633168	0.107617
													chrIX.207382	-0.219114	-0.245679
													chrIX.210401	-0.0434292	-0.0836685
													chrIX.212276	-0.234378	-0.0303617
													chrIX.214704	-0.33031	0.151872
													chrIX.215988	0.192703	-0.00691568
													chrIX.216466	0.037176	0.427848
													chrIX.220751	-0.105305	0.179898
													chrIX.222604	0.586882	-0.272119
													chrIX.226346	0.560734	0.10327
													chrIX.231137	0.147972	-0.186226
													chrIX.232488	0.100814	-0.179883
													chrIX.235534	-0.0551208	0.191861
													chrIX.237821	0.454304	0.107132
													chrIX.240930	0.0373896	0.393529
													chrIX.241834	0.520596	0.0184575
													chrIX.243789	0.387313	-0.261444
													chrIX.244489	0.264504	0.224705
													chrIX.245816	-0.249531	0.0854109
													chrIX.246243	0.160728	-0.206748
													chrIX.247685	0.100616	0.336334
													chrIX.255921	-0.495637	-0.501921
													chrIX.257026	-0.0897243	0.0351653
													chrIX.258347	0.470083	-0.132031
													chrIX.258646	0.615116	-0.0488934
													chrIX.259816	0.223937	0.760087
													chrIX.260958	-0.0408469	0.107186
													chrIX.267919	0.274543	-0.141326
													chrIX.268427	0.488054	-0.00847291
													chrIX.270588	0.0976637	0.186308
													chrIX.270940	0.241421	0.279551
													chrIX.272783	-0.0202449	-0.0230353
													chrIX.273883	-0.228163	-0.288478
													chrIX.274975	-0.197202	0.187934
													chrIX.276338	0.0039202	-0.0132501
													chrIX.282900	-0.236881	0.364105
													chrIX.285272	-0.0657494	0.645742
													chrIX.289042	0.106806	-0.253422
													chrIX.290113	-0.095744	-0.0752307
													chrIX.291793	0.696371	0.0868601
													chrIX.292286	0.496013	0.0847981
													chrIX.295760	-0.214737	0.122461
													chrIX.300075	-0.100508	0.195096
													chrIX.301370	0.0736825	0.0424295
													chrIX.30299	-0.255404	0.355623
													chrIX.304156	0.374944	-0.0377115
													chrIX.307977	0.0472228	0.0849241
													chrIX.308417	-0.506208	0.208772
													chrIX.310441	-0.133449	0.913511
													chrIX.310880	0.304517	0.0100523
													chrIX.312616	-0.286419	0.274598
													chrIX.314892	0.0872761	-0.096609
													chrIX.316271	-0.135789	0.068653
													chrIX.317955	-0.355547	0.226376
													chrIX.321055	0.709608	-0.157375
													chrIX.322031	0.0248638	-0.139687
													chrIX.324040	-0.220101	-0.557044
													chrIX.324931	-0.637881	-0.220007
													chrIX.325648	-0.239207	0.313128
													chrIX.32982	-0.632102	-1.11398
													chrIX.332588	-0.0148692	-0.175332
													chrIX.333253	0.639098	0.140999
													chrIX.334502	0.489419	0.205499
													chrIX.336232	-0.383934	0.0438263
													chrIX.336700	0.121153	0.0708284
													chrIX.338707	0.255766	-0.115091
													chrIX.341931	0.292765	0.268428
													chrIX.342311	0.542172	-0.0346151
													chrIX.345408	0.367639	-0.0347953
													chrIX.348533	-0.0259707	0.423267
													chrIX.350076	-0.606546	0.375955
													chrIX.353695	-0.297572	-0.209855
													chrIX.355499	0.301255	-0.0498546
													chrIX.357218	0.101748	-0.101228
													chrIX.359183	0.181919	0.108854
													chrIX.36021	-0.769546	0.447502
													chrIX.363005	0.101593	0.00209824
													chrIX.364541	-0.522343	0.119882
													chrIX.36850	-0.742432	0.80724
													chrIX.370341	0.0322174	-0.0753535
													chrIX.37271	0.402872	0.630883
													chrIX.375175	-0.265708	-0.255385
													chrIX.377127	-0.532436	0.650457
													chrIX.378270	-0.160424	0.0560006
													chrIX.379819	0.0566869	0.0865553
													chrIX.380884	-0.562812	-0.343907
													chrIX.382169	-0.269818	-0.148228
													chrIX.384192	0.345622	0.0180505
													chrIX.389076	0.308369	-0.189767
													chrIX.39253	0.243117	0.0840693
													chrIX.394817	0.0941931	0.0277695
													chrIX.397084	-0.050643	-0.267749
													chrIX.398564	0.421061	0.266843
													chrIX.399588	0.295358	0.171573
													chrIX.40017	0.147575	0.699251
													chrIX.405989	0.262151	-0.234091
													chrIX.407972	0.343957	0.18736
													chrIX.411900	-0.243806	0.12959
													chrIX.414823	-0.264441	-0.182926
													chrIX.415715	0.0621444	-0.14059
													chrIX.41583	-0.154947	-0.255062
													chrIX.419451	-0.370498	0.243543
													chrIX.420817	0.296846	0.188496
													chrIX.421851	-0.160589	0.299839
													chrIX.422892	0.232962	0.200724
													chrIX.424552	0.484425	-0.0525819
													chrIX.425273	0.234501	-0.228066
													chrIX.427245	-0.115145	0.216653
													chrIX.433466	0.149786	-0.461321
													chrIX.439048	-0.104826	-0.460357
													chrIX.45935	-0.315983	0.364387
													chrIX.46735	-0.707188	0.245691
													chrIX.53772	-0.0845469	0.101401
													chrIX.57187	-0.547034	0.2091
													chrIX.60858	-0.28514	0.481459
													chrIX.62779	-0.166162	-0.223165
													chrIX.68202	-0.329438	0.11684
													chrIX.6989	0.0564624	-1.02089
													chrIX.73916	0.308821	0.24924
													chrIX.7424	0.086875	-0.491267
													chrIX.77343	-0.24263	-0.128993
													chrIX.77786	0.303982	-0.236583
													chrIX.83079	-0.775063	0.504379
													chrIX.8365	0.327486	-0.376031
													chrIX.84896	0.360227	0.271675
													chrIX.89741	-0.19591	-0.37614
													chrIX.92830	-0.121396	-0.162411
													chrIX.9418	0.461551	-1.18953
													chrIX.96447	-0.268711	-0.688576
													chrIX.98312	0.14221	-0.0819699
													chrIX.99450	0.420238	-0.222541
													chrV.100301	0.0714971	0.0255922
													chrV.101557	-0.179199	0.710948
													chrV.106164	0.433913	0.0496573
													chrV.106933	0.264707	0.359306
													chrV.110606	0.0433714	0.0352587
													chrV.111118	0.397172	0.47162
													chrV.115911	-0.568777	-0.171671
													chrV.116964	0.00261752	-0.101715
													chrV.117600	0.350267	0.109561
													chrV.118487	-0.371977	0.421026
													chrV.120353	0.0509684	0.14359
													chrV.121290	-0.974408	-0.298356
													chrV.126399	-0.0788861	-0.24817
													chrV.128363	-0.363818	-0.0546426
													chrV.130970	-0.0608102	-0.154934
													chrV.131446	0.166896	0.222905
													chrV.132820	0.409261	0.198778
													chrV.13363	-0.120689	-0.132704
													chrV.135283	-0.381031	-0.103945
													chrV.135702	-0.237426	0.134455
													chrV.138222	-0.545149	-0.724247
													chrV.138557	-0.134594	-0.155421
													chrV.139977	-0.0903984	0.0987711
													chrV.140344	0.0476033	0.0417177
													chrV.140993	0.2848	-0.328479
													chrV.142864	0.110023	0.0677701
													chrV.144047	0.551298	-0.0212332
													chrV.145579	0.191796	0.0335305
													chrV.147986	-0.471769	-0.101142
													chrV.148574	0.0911389	0.0273502
													chrV.150079	0.269722	-0.0452291
													chrV.151908	-0.138214	-1.21102
													chrV.152097	0.0439793	0.0700348
													chrV.152706	0.737217	0.00925578
													chrV.156529	0.231543	0.225927
													chrV.157498	0.212647	0.459789
													chrV.160308	0.260123	-0.0943637
													chrV.162460	0.293049	-0.388796
													chrV.164363	-0.190082	-0.0946054
													chrV.166903	-0.351724	1.12473
													chrV.167607	-0.0876716	-0.045638
													chrV.171877	0.629516	-0.175832
													chrV.173694	0.0283523	0.145416
													chrV.174672	0.556157	-0.0616286
													chrV.176991	-0.73095	0.192951
													chrV.177594	0.258659	-0.0443458
													chrV.178450	-0.332961	-0.0206711
													chrV.184287	-0.402094	0.290423
													chrV.188094	0.198663	0.227938
													chrV.18881	-0.163584	0.861344
													chrV.189321	-0.0814105	-0.0484549
													chrV.191884	0.680264	0.182851
													chrV.192674	0.378927	-0.0870296
													chrV.19390	-0.321681	0.0380222
													chrV.194597	0.512588	0.05082
													chrV.196700	-0.109819	-0.277131
													chrV.198456	0.451044	-0.195951
													chrV.200882	0.0646463	0.53506
													chrV.201926	0.079993	0.042374
													chrV.205005	0.00622597	-0.178611
													chrV.207248	-0.564066	0.107367
													chrV.208548	-0.17599	-0.280018
													chrV.210324	-0.370619	-0.0606665
													chrV.21061	-0.324983	0.00825504
													chrV.213236	-0.0784317	0.721278
													chrV.214777	-0.444792	-0.299538
													chrV.217792	-0.174332	-0.225935
													chrV.221530	-0.29415	-0.0894812
													chrV.222228	0.408205	-0.291066
													chrV.228265	-0.10789	-0.257501
													chrV.229524	-0.148286	-0.161258
													chrV.232062	0.445548	0.108265
													chrV.234695	0.524319	0.149955
													chrV.235483	0.611334	-0.419661
													chrV.237182	0.0817648	0.239278
													chrV.238129	0.166725	-0.0342213
													chrV.238432	0.590907	-0.0684245
													chrV.243598	-0.900393	0.73308
													chrV.246680	-0.0102812	0.319745
													chrV.248274	-0.154374	-0.152938
													chrV.251437	-0.0908754	0.227837
													chrV.253748	0.135014	0.150787
													chrV.254451	-0.321026	0.295563
													chrV.258072	-0.253821	-0.201658
													chrV.25988	0.262161	-0.180161
													chrV.260108	-0.218263	-0.0199643
													chrV.26512	0.469243	-0.133341
													chrV.265902	0.189816	-0.0450346
													chrV.268246	-0.0451244	-0.123223
													chrV.269762	0.103439	-1.59836
													chrV.270210	0.376099	0.0542074
													chrV.27269	0.35088	-0.0122688
													chrV.280860	0.377605	-0.153004
													chrV.281395	0.363032	-0.0232365
													chrV.287236	-0.491244	0.104049
													chrV.287532	0.256484	-0.160756
													chrV.288351	-0.154355	-0.371412
													chrV.291582	0.305121	0.0543826
													chrV.292710	-0.108721	-0.0618153
													chrV.295021	-0.133769	-0.10861
													chrV.298422	0.137005	0.197486
													chrV.301637	-0.0108698	-0.0322413
													chrV.302538	0.217925	-0.164958
													chrV.305674	-0.170493	-0.0836981
													chrV.307217	-0.089102	-0.155302
													chrV.307454	0.214294	0.499338
													chrV.311866	0.229623	-0.262395
													chrV.31292	0.252721	-0.0650348
													chrV.316552	-0.788429	0.166278
													chrV.318556	0.619045	-0.117834
													chrV.319582	-0.159299	-0.103493
													chrV.321911	0.0693826	0.0449401
													chrV.325995	-0.0340229	-0.117125
													chrV.327056	-0.152924	-0.21108
													chrV.328170	-0.1003	0.506511
													chrV.332880	-0.614743	-0.0426921
													chrV.33520	0.178475	0.15821
													chrV.337331	-0.271316	0.398469
													chrV.337651	-0.155254	-0.0212619
													chrV.339528	-0.178325	-0.142028
													chrV.342398	0.312171	-0.346329
													chrV.343257	-0.220522	-0.138444
													chrV.347693	0.098716	0.380164
													chrV.349435	0.0463421	-0.0600011
													chrV.349718	-0.0437678	-0.101354
													chrV.351363	-0.259918	0.192193
													chrV.353533	-0.291692	0.119707
													chrV.359108	0.559462	0.0857904
													chrV.362243	-0.317503	-0.0591498
													chrV.366633	0.675391	0.00729057
													chrV.372053	-0.015486	0.104057
													chrV.374726	-0.518719	0.0912891
													chrV.382243	-1.00334	0.527463
													chrV.386240	-0.484605	0.426361
													chrV.386891	-0.2407	0.375447
													chrV.390212	-0.47854	0.464451
													chrV.394016	0.108113	0.22727
													chrV.395092	0.297713	-0.0204286
													chrV.396270	-0.360347	0.198909
													chrV.39665	-0.0542802	0.136541
													chrV.397718	-0.0769965	1.10931
													chrV.399236	0.370669	0.217575
													chrV.400900	-0.21712	-0.417
													chrV.404413	-1.10583	0.133836
													chrV.406802	-0.103514	0.181132
													chrV.409384	-0.316152	0.0234732
													chrV.414247	-0.0846277	0.04179
													chrV.416568	-0.331873	0.168844
													chrV.42023	0.378012	0.0848571
													chrV.422011	0.25957	-0.208252
													chrV.422566	0.650165	-0.549454
													chrV.423146	0.154963	-0.283023
													chrV.424359	0.3552	-0.105116
													chrV.424984	0.000106504	-0.0680185
													chrV.42689	0.678739	0.138844
													chrV.431109	-0.0983063	-0.0774571
													chrV.431569	0.138903	0.234589
													chrV.432241	0.349292	-0.082067
													chrV.432853	-0.0933532	0.128574
													chrV.435582	-0.408871	-0.437684
													chrV.436024	-0.482694	0.150879
													chrV.438601	0.225696	0.19121
													chrV.438986	0.318476	-0.278873
													chrV.439251	0.352686	-0.0445782
													chrV.441165	-0.480068	0.30891
													chrV.449327	-0.133738	-0.21912
													chrV.45016	-0.00718634	-0.0142116
													chrV.451368	-0.183069	-0.27321
													chrV.453179	0.567022	0.146147
													chrV.456119	-0.273764	-0.00355581
													chrV.46013	0.422344	-0.215004
													chrV.462368	0.565944	0.205243
													chrV.464905	-0.139645	0.468706
													chrV.467532	0.0965042	-0.159734
													chrV.467945	0.028997	-0.156647
													chrV.469358	-0.466297	-0.273234
													chrV.46937	-0.327135	0.575924
													chrV.472508	-0.137468	-0.137471
													chrV.484356	-0.104186	-0.00672199
													chrV.484609	0.124663	0.133837
													chrV.487191	-0.283849	-0.0250254
													chrV.487924	0.196978	-0.224805
													chrV.488551	0.66691	0.129428
													chrV.490950	0.560421	0.0462766
													chrV.492089	-0.287885	-0.257005
													chrV.498830	-0.0631694	-0.130346
													chrV.500399	0.242511	-0.186247
													chrV.502922	0.384918	-0.156921
													chrV.503827	-0.152754	0.37717
													chrV.509910	-0.239608	-0.0397885
													chrV.512253	0.107509	0.22478
													chrV.51628	0.130417	0.138637
													chrV.517603	0.457761	-0.0995651
													chrV.520706	-0.601645	0.308538
													chrV.522702	-0.470354	-0.143681
													chrV.525749	-0.277193	-0.0745381
													chrV.526782	-0.0620663	-0.093806
													chrV.53254	0.231595	0.103997
													chrV.536074	-0.231363	0.0306989
													chrV.538299	-0.325428	-0.000294717
													chrV.539320	0.713795	0.224439
													chrV.541438	-0.485087	-0.283224
													chrV.545074	-0.0506653	-0.132512
													chrV.546560	-0.257866	0.404878
													chrV.549553	0.134785	-0.0816806
													chrV.551151	-0.402018	-0.338923
													chrV.553970	-0.155626	-0.113834
													chrV.559115	0.397348	0.119438
													chrV.560445	0.725714	0.227146
													chrV.562807	-0.15505	-0.0513207
													chrV.564983	0.297062	-0.0465621
													chrV.569568	0.00662373	-0.879984
													chrV.58137	-0.145611	-0.0668906
													chrV.59304	-0.150134	0.000455456
													chrV.60912	-0.365222	-0.0745206
													chrV.61780	-0.779585	0.0631116
													chrV.62157	-0.497947	0.0153466
													chrV.65188	-0.344524	-0.198709
													chrV.66847	0.191599	0.288301
													chrV.70242	0.139794	0.391207
													chrV.73375	0.168628	0.116271
													chrV.75650	0.102407	-0.591316
													chrV.77618	0.148956	-0.023226
													chrV.79501	0.0516717	0.472186
													chrV.80183	0.195929	0.105401
													chrV.81146	0.344281	0.119289
													chrV.82781	-0.0153017	-0.0715566
													chrV.86270	-0.338716	-0.134228
													chrV.86290	-0.338716	-0.143975
													chrV.90023	0.402689	0.0688738
													chrV.94008	0.353347	0.180649
													chrV.9781	0.192371	-0.289864
													chrV.97895	-0.0602332	-0.0708439
													chrVI.101276	-0.28179	-0.364059
													chrVI.103067	0.18045	0.354988
													chrVI.103527	-0.28371	0.751603
													chrVI.104488	-0.0882359	0.371053
													chrVI.106287	0.0171956	-0.261486
													chrVI.109994	0.0191641	0.130782
													chrVI.114039	-0.281306	0.109102
													chrVI.115775	0.254132	0.0855814
													chrVI.118607	0.912514	0.585501
													chrVI.119165	-0.0515938	-0.099226
													chrVI.12312	0.0703697	-0.135271
													chrVI.123126	0.0294589	-0.217279
													chrVI.129950	-0.314278	-0.133386
													chrVI.131056	-0.187157	-0.0990864
													chrVI.144031	0.0610635	-0.715243
													chrVI.146950	0.0422798	0.0879927
													chrVI.148428	0.0828013	-0.110381
													chrVI.148516	-0.292424	0.0961951
													chrVI.148887	-0.293826	0.529663
													chrVI.149800	-0.00971228	0.145486
													chrVI.150410	0.113448	-0.630266
													chrVI.153182	0.134052	-0.0282828
													chrVI.155899	0.157462	-0.180266
													chrVI.157783	0.116656	-0.396618
													chrVI.161433	-0.22346	0.577436
													chrVI.162210	-0.884553	0.113374
													chrVI.164817	0.0594278	-0.18881
													chrVI.16491	-0.232629	0.212064
													chrVI.166558	-0.303587	-0.390546
													chrVI.167310	-0.505126	-0.106415
													chrVI.169286	0.0548806	0.0182337
													chrVI.173960	-0.439735	-0.189738
													chrVI.176675	-0.374938	-0.190508
													chrVI.180821	-0.665363	-1.02782
													chrVI.183040	0.319836	-0.045255
													chrVI.184302	0.504083	0.211488
													chrVI.191419	-0.252196	-0.138018
													chrVI.194546	0.0315062	-0.0525656
													chrVI.19574	-0.236051	0.098125
													chrVI.196376	-0.243213	-0.0477372
													chrVI.199358	-0.266218	-0.25134
													chrVI.203466	0.547683	-0.0554808
													chrVI.204824	-0.486893	0.0473023
													chrVI.207253	-0.0478783	0.0921575
													chrVI.210123	0.390445	-0.271691
													chrVI.210561	-0.614527	0.0303678
													chrVI.212988	-0.365493	-0.319834
													chrVI.216425	0.455034	-0.192934
													chrVI.220173	0.332833	0.229124
													chrVI.221479	0.311471	0.0842623
													chrVI.223012	0.0478922	0.0473014
													chrVI.223794	0.0935355	-0.113344
													chrVI.224860	0.359786	-0.0217815
													chrVI.226007	0.357085	-0.0786388
													chrVI.226518	-0.471176	0.1935
													chrVI.22888	-0.538313	0.271706
													chrVI.229206	0.0767753	0.379968
													chrVI.233664	-0.244191	0.0217567
													chrVI.237234	0.0461457	-0.760261
													chrVI.238278	0.0427984	-0.374086
													chrVI.239011	-0.30484	0.973581
													chrVI.241468	-0.0881684	0.180419
													chrVI.245913	0.0631701	-0.0151995
													chrVI.248159	-0.175436	0.746027
													chrVI.249915	-0.113336	-0.445085
													chrVI.251836	-0.195442	0.106266
													chrVI.252289	0.104225	0.00583944
													chrVI.253324	0.147774	0.182803
													chrVI.255700	-0.882417	0.313261
													chrVI.256293	-0.0501781	0.11319
													chrVI.261552	0.330494	0.596327
													chrVI.263799	0.399791	0.0876961
													chrVI.28000	-0.0477122	-0.0243852
													chrVI.30995	-0.295468	-0.254878
													chrVI.36612	-0.470102	0.430908
													chrVI.40205	-0.190764	0.50801
													chrVI.4210	0.620784	-0.328003
													chrVI.42627	-0.374431	0.163368
													chrVI.44492	-0.221942	0.142672
													chrVI.48990	-0.422915	-0.214762
													chrVI.50975	0.617382	0.108618
													chrVI.5204	-0.184692	-0.282045
													chrVI.54846	-0.364913	-0.0943952
													chrVI.56039	0.161615	-0.161929
													chrVI.57759	-0.0890106	-0.234767
													chrVI.58296	-0.218456	0.313771
													chrVI.6273	0.209634	-0.997405
													chrVI.62821	-0.0517451	0.305605
													chrVI.64041	-0.395401	0.322166
													chrVI.64980	-0.407746	-0.339036
													chrVI.68751	-0.130942	-0.815289
													chrVI.74668	0.310634	-0.0444558
													chrVI.79207	-0.358513	-0.0858645
													chrVI.80238	0.276847	0.642415
													chrVI.8327	-0.319361	0.35381
													chrVI.8591	-0.344035	0.196764
													chrVI.87333	-0.719049	-0.386146
													chrVI.89390	-0.204326	0.534057
													chrVI.90341	-0.277171	0.182082
													chrVI.90644	0.0650353	0.0795776
													chrVI.95037	0.0406078	-0.413532
													chrVI.95545	0.487656	-0.301593
													chrVI.97515	0.0262833	0.1787
													chrVI.98821	-0.0177527	0.291663
													chrVI.99090	-0.538517	-0.332685
													chrVIII.102026	0.473234	-0.21888
													chrVIII.102426	-0.0597478	-0.150466
													chrVIII.103951	-0.317709	0.153515
													chrVIII.105430	-0.268894	0.34951
													chrVIII.105820	-0.876292	0.529257
													chrVIII.107525	-0.54973	0.229795
													chrVIII.108475	0.0652985	0.246559
													chrVIII.11001	0.33263	0.36747
													chrVIII.111326	-0.220699	0.014074
													chrVIII.113228	-0.0789835	0.240791
													chrVIII.115055	0.599736	0.0967971
													chrVIII.115946	-0.584272	0.0830498
													chrVIII.116370	-0.229889	-0.28293
													chrVIII.117033	0.315382	-0.0432716
													chrVIII.117558	-0.162087	-0.129992
													chrVIII.11801	-0.0464205	0.158773
													chrVIII.12560	-0.324914	-0.55691
													chrVIII.125969	-0.094408	0.0125191
													chrVIII.127516	-0.664775	0.109889
													chrVIII.131485	-0.391863	-0.284344
													chrVIII.133683	-0.254483	0.310447
													chrVIII.134263	0.0978469	-0.10561
													chrVIII.141487	0.668567	-0.111291
													chrVIII.143632	0.511404	0.0699688
													chrVIII.146118	-0.58757	-0.366629
													chrVIII.147690	-0.572709	-0.117549
													chrVIII.148705	0.151338	0.251635
													chrVIII.150765	0.693201	0.0229119
													chrVIII.151288	0.390235	-0.147061
													chrVIII.159228	-0.123364	0.319011
													chrVIII.160528	-0.52047	0.346337
													chrVIII.164771	0.0147805	0.245701
													chrVIII.167491	-0.442149	0.176246
													chrVIII.170492	0.392318	0.126137
													chrVIII.173012	-0.425589	-0.109832
													chrVIII.175069	0.179792	-0.15684
													chrVIII.178032	-0.328319	0.0269383
													chrVIII.180072	-0.207694	-0.0223312
													chrVIII.181727	0.170229	-0.00480365
													chrVIII.183890	0.168599	0.0437984
													chrVIII.186927	-0.60745	-0.126951
													chrVIII.187693	-0.277489	-0.565027
													chrVIII.190302	-0.000676211	0.00172257
													chrVIII.193674	-0.0407281	-0.224881
													chrVIII.195255	-0.283558	0.148061
													chrVIII.198389	0.606235	-0.199094
													chrVIII.201371	-0.14042	0.312255
													chrVIII.201766	-0.193197	0.630746
													chrVIII.204256	0.142446	0.115199
													chrVIII.206109	0.596289	0.0400638
													chrVIII.207269	0.342238	0.0349272
													chrVIII.210232	0.0719806	-0.148997
													chrVIII.210571	0.291512	-0.0517571
													chrVIII.220481	0.0254766	0.084392
													chrVIII.221179	-0.155091	0.146653
													chrVIII.222659	-0.314379	-0.00138504
													chrVIII.223777	-0.226656	0.0577519
													chrVIII.225222	0.273918	-0.0528868
													chrVIII.227181	-0.228149	-0.00481408
													chrVIII.229079	-0.155118	-0.0957162
													chrVIII.231883	-0.733474	0.447395
													chrVIII.234680	-0.355373	-0.0821811
													chrVIII.236093	0.585814	-0.124134
													chrVIII.236833	-0.608849	0.31414
													chrVIII.238869	0.146739	0.335653
													chrVIII.241404	0.134722	0.0634835
													chrVIII.245705	-0.190093	0.439154
													chrVIII.245979	-0.543958	0.306597
													chrVIII.25550	-0.607314	-0.415904
													chrVIII.255824	-0.579139	0.041575
													chrVIII.25975	-0.209667	-0.129448
													chrVIII.261840	0.576946	-0.0145559
													chrVIII.262444	-0.106024	0.0569993
													chrVIII.262601	0.143591	-0.0201204
													chrVIII.267045	0.0516277	-0.261141
													chrVIII.267336	-0.295153	-0.466877
													chrVIII.271957	-0.00788335	-0.109105
													chrVIII.272416	-0.238565	-0.0255255
													chrVIII.273636	-0.2011	-0.370823
													chrVIII.276381	-0.378019	-0.151444
													chrVIII.277742	-0.00874986	-0.126753
													chrVIII.281253	0.0696768	-0.0779196
													chrVIII.283354	-0.156462	0.147365
													chrVIII.284646	-0.446681	0.302954
													chrVIII.286846	-0.576369	-0.421475
													chrVIII.289191	0.225571	0.274041
													chrVIII.293272	-0.0570524	0.0828244
													chrVIII.296845	-0.462512	-0.196519
													chrVIII.298757	0.296007	-0.343363
													chrVIII.302020	-0.0473743	0.18239
													chrVIII.302522	-0.475307	0.0466692
													chrVIII.314698	0.219878	0.174329
													chrVIII.319947	0.373986	-0.365829
													chrVIII.328097	-0.521446	0.202096
													chrVIII.332093	0.232409	0.307773
													chrVIII.332884	0.129779	0.271016
													chrVIII.335732	-0.525607	0.0674549
													chrVIII.336162	-0.0986711	-0.00162273
													chrVIII.337832	-0.189031	0.469669
													chrVIII.341533	0.33994	-0.242579
													chrVIII.34204	-0.417851	0.212403
													chrVIII.342126	0.722591	0.136777
													chrVIII.345642	-0.034138	0.463066
													chrVIII.352507	-0.211855	0.589615
													chrVIII.353383	-0.318986	1.3189
													chrVIII.358399	-0.180991	-0.500387
													chrVIII.359615	-0.199436	0.0698892
													chrVIII.36055	0.0978048	-0.0378808
													chrVIII.360674	-0.960052	0.601358
													chrVIII.361775	-1.0463	-0.0148416
													chrVIII.364247	0.0812731	0.0379988
													chrVIII.367980	-0.53976	-0.149253
													chrVIII.369842	-0.200955	0.0916158
													chrVIII.370445	0.249411	-0.161189
													chrVIII.371619	-0.175842	-0.0484707
													chrVIII.374424	0.197249	-0.113573
													chrVIII.375304	0.340915	-0.00544715
													chrVIII.377775	-0.361801	0.2427
													chrVIII.378073	0.00571568	0.154417
													chrVIII.380344	0.360631	-0.525939
													chrVIII.381298	-0.616216	0.236563
													chrVIII.381781	0.0401876	0.0616969
													chrVIII.382784	-0.271771	0.46322
													chrVIII.383246	0.285695	0.581463
													chrVIII.384770	0.261273	-0.0713651
													chrVIII.38582	-0.434938	0.212605
													chrVIII.386970	-0.609224	0.388928
													chrVIII.387587	-0.318432	-0.655793
													chrVIII.388762	-0.0117988	0.0299422
													chrVIII.389180	-0.296053	0.224683
													chrVIII.390017	-0.210751	0.0228325
													chrVIII.391744	-0.603223	0.705495
													chrVIII.393330	-0.057283	-0.35103
													chrVIII.394265	-0.236555	0.283693
													chrVIII.396822	-0.187192	-0.184106
													chrVIII.39847	0.135375	0.172694
													chrVIII.401022	-0.01178	-0.205753
													chrVIII.402712	-0.484207	0.0171613
													chrVIII.406132	-0.00995685	-0.0401456
													chrVIII.406821	-0.331692	-0.363551
													chrVIII.410851	-0.0347238	-0.211891
													chrVIII.413499	0.429018	-0.0059848
													chrVIII.417307	0.0539783	-0.348406
													chrVIII.420114	-0.517123	0.570278
													chrVIII.422691	0.156046	-0.154098
													chrVIII.423486	-0.0259038	0.00893277
													chrVIII.429286	0.239123	0.144256
													chrVIII.437058	0.273418	-0.0424773
													chrVIII.439127	-0.0353854	0.171876
													chrVIII.441944	-0.259512	0.18001
													chrVIII.443541	0.00634435	-0.0463643
													chrVIII.445510	0.233495	0.148717
													chrVIII.447675	0.0312102	0.185641
													chrVIII.448064	-0.346891	0.703585
													chrVIII.452673	0.0604446	0.260494
													chrVIII.455569	0.622461	0.111844
													chrVIII.459032	0.535583	-0.0163721
													chrVIII.461503	-0.085226	-0.0324727
													chrVIII.462083	0.445704	-0.0249779
													chrVIII.464818	-0.0650199	0.177003
													chrVIII.466887	-0.349318	0.0431063
													chrVIII.470627	0.396689	-0.0824796
													chrVIII.472435	-0.036584	0.540502
													chrVIII.474475	-0.0594259	-0.150208
													chrVIII.475635	-0.762033	-0.0879505
													chrVIII.47998	-0.101259	-0.271433
													chrVIII.480764	-0.0615305	-0.0624365
													chrVIII.483859	0.130391	-0.0665991
													chrVIII.484632	0.571715	-0.225174
													chrVIII.486665	0.376498	0.312388
													chrVIII.488270	0.192774	-0.288689
													chrVIII.490420	0.0935475	-0.168313
													chrVIII.491677	-0.0469169	0.482689
													chrVIII.493656	-0.00849357	0.0222501
													chrVIII.498891	0.0529203	-0.0666324
													chrVIII.501149	-0.380311	-0.029983
													chrVIII.505573	-0.171117	-0.12369
													chrVIII.50583	-0.0975969	0.341353
													chrVIII.508696	-0.883579	-0.191388
													chrVIII.5120	0.017502	-0.411731
													chrVIII.512084	-0.0732254	0.0729919
													chrVIII.514787	-0.288553	0.376613
													chrVIII.516507	0.338164	0.151844
													chrVIII.517298	0.248307	-0.04962
													chrVIII.520290	0.24214	-0.309324
													chrVIII.521873	-0.178327	0.0392783
													chrVIII.522864	-0.316533	0.0515905
													chrVIII.528669	-0.102584	-0.0836462
													chrVIII.531519	0.493272	-0.352917
													chrVIII.534696	-0.0947659	-0.361345
													chrVIII.537924	0.55926	-0.121867
													chrVIII.54352	0.0352032	-0.0814182
													chrVIII.549684	-0.153256	-0.337774
													chrVIII.550355	-0.106181	-0.297198
													chrVIII.551633	-0.223407	-0.331361
													chrVIII.553935	0.0935613	-0.0678208
													chrVIII.55398	0.496898	0.164608
													chrVIII.556068	-0.273833	-0.385354
													chrVIII.556871	0.600235	-0.263873
													chrVIII.557436	0.33369	-1.09717
													chrVIII.56042	0.459226	0.34892
													chrVIII.58893	-0.177573	-0.155355
													chrVIII.5987	0.423619	-1.20647
													chrVIII.62607	0.00608829	-0.277749
													chrVIII.64267	0.0632448	0.15515
													chrVIII.6491	0.44133	-1.07708
													chrVIII.67545	-0.304726	0.164635
													chrVIII.70096	-0.295196	-0.327683
													chrVIII.71877	-0.49087	-0.854855
													chrVIII.75049	-0.15145	0.273695
													chrVIII.75941	-0.296458	0.402032
													chrVIII.7642	-0.294452	-0.356332
													chrVIII.78375	0.188445	-0.0893964
													chrVIII.78637	0.0813079	0.217082
													chrVIII.81768	-0.0288607	-0.139274
													chrVIII.83775	-0.067356	0.881274
													chrVIII.94377	-0.286748	0.351376
													chrVIII.98086	0.342784	-0.0737638
													chrVIII.98501	0.307126	0.191348
													chrVIII.98893	0.204048	0.119323
													chrX.100928	-0.211846	0.375169
													chrX.104535	-0.178129	-0.0130679
													chrX.106110	-0.408038	0.303529
													chrX.109614	0.0312357	0.0291595
													chrX.111397	-0.15777	-0.219924
													chrX.11314	0.607169	0.262381
													chrX.113665	-0.479784	0.0146616
													chrX.115796	-0.457626	0.288478
													chrX.116512	0.357015	0.248838
													chrX.119345	0.210392	0.0789181
													chrX.119991	0.37859	-0.187501
													chrX.121889	-0.172989	0.0403174
													chrX.123075	0.275521	-0.205983
													chrX.123523	0.229564	-0.274206
													chrX.126441	0.140623	-0.169653
													chrX.129014	-0.167961	0.272516
													chrX.130799	-0.213181	-0.0020239
													chrX.134019	-0.491856	0.0671
													chrX.136821	-0.345668	0.0505705
													chrX.137133	0.354712	0.341101
													chrX.140092	0.0225963	-0.118177
													chrX.144912	0.281367	-0.00156675
													chrX.146107	-0.0870166	-0.0884398
													chrX.146837	-0.0412381	-0.199435
													chrX.150548	-0.257094	0.197658
													chrX.153281	-0.20788	-0.642744
													chrX.154738	-0.292647	-0.0753162
													chrX.157301	-0.0332572	0.0390461
													chrX.157750	0.231033	0.743444
													chrX.157970	0.438157	0.199086
													chrX.160063	0.0525963	-0.0977118
													chrX.161708	0.420171	-0.108505
													chrX.16434	-0.0824982	-0.0838468
													chrX.165375	0.343933	0.13424
													chrX.173005	-0.519655	0.0143802
													chrX.177596	0.375042	-0.0518645
													chrX.177796	-0.287804	-0.0745156
													chrX.180343	0.0566601	0.316895
													chrX.184310	0.242435	-0.116426
													chrX.187826	0.103915	-0.484398
													chrX.189471	-0.557925	-0.714032
													chrX.192267	-0.360923	-0.341282
													chrX.195275	0.0432448	0.00950179
													chrX.196022	-0.086649	-0.138872
													chrX.197228	-0.223155	0.596148
													chrX.197579	-0.266076	0.440481
													chrX.204426	-0.172189	0.110762
													chrX.204711	-0.315702	-0.0570421
													chrX.207599	0.272997	-0.0108636
													chrX.211655	-0.0295626	0.0562326
													chrX.21173	-0.153897	0.115184
													chrX.21669	0.190066	-0.422641
													chrX.217347	-0.612477	-0.424504
													chrX.220144	0.256388	-0.207106
													chrX.220718	0.128954	-0.262173
													chrX.223342	-0.226655	-0.199378
													chrX.223542	-0.0922719	-0.107187
													chrX.223993	0.324412	-0.0716713
													chrX.224322	-0.0456602	-0.106109
													chrX.227093	-0.705432	0.387678
													chrX.22756	0.363187	0.274803
													chrX.227869	-0.347539	0.0278904
													chrX.228479	0.240483	0.0894683
													chrX.231115	-0.0287604	-0.0462568
													chrX.233823	-0.41482	0.380171
													chrX.236567	0.571487	-0.142973
													chrX.239160	-0.18942	-0.102027
													chrX.241643	-0.509617	-0.278377
													chrX.245231	-0.598971	0.526337
													chrX.246265	0.503715	0.00872673
													chrX.247009	-0.155171	0.131391
													chrX.256804	-0.133849	0.470202
													chrX.257050	0.158718	0.154705
													chrX.262546	-0.107777	0.192319
													chrX.26298	-0.403153	0.235788
													chrX.265129	0.106023	-0.0356508
													chrX.265558	0.0656673	0.191512
													chrX.268401	0.0367358	0.0512962
													chrX.269781	-0.529502	-0.194762
													chrX.272590	-0.115179	-0.138568
													chrX.278141	-0.267833	-0.0856577
													chrX.278585	0.522092	-0.0955347
													chrX.280700	-0.37726	-0.180112
													chrX.289450	0.12391	0.0284862
													chrX.294336	0.085923	-0.150973
													chrX.294944	-0.0677186	-0.496425
													chrX.302904	-0.199628	-0.0286688
													chrX.310691	0.0442289	0.0960895
													chrX.31167	0.189401	-0.348703
													chrX.312736	-0.507772	0.151677
													chrX.315586	0.244512	-0.14635
													chrX.316509	0.475945	0.0180337
													chrX.319783	0.143541	0.0462771
													chrX.323144	-0.459572	0.118543
													chrX.330204	-0.106476	0.209201
													chrX.333175	0.444965	-0.140415
													chrX.334100	0.0211528	0.537582
													chrX.335667	-0.239938	0.342811
													chrX.337230	-0.0173076	-0.172062
													chrX.337809	0.529602	-0.0392019
													chrX.339406	-0.611857	-0.0166916
													chrX.342256	-0.369497	-0.0999415
													chrX.345745	-0.486723	0.260235
													chrX.349388	0.294071	-0.348268
													chrX.352000	0.272472	0.16091
													chrX.354147	-0.471822	0.0895905
													chrX.355194	-0.306821	-0.165004
													chrX.355705	0.497693	-0.137353
													chrX.359726	0.0440213	0.299288
													chrX.36467	0.581445	0.137727
													chrX.365525	0.49425	0.0462902
													chrX.373963	-0.310278	0.0698614
													chrX.374367	0.148121	0.24748
													chrX.374908	0.624117	0.130067
													chrX.375813	-0.033654	0.173413
													chrX.37732	0.370151	0.329579
													chrX.378252	-0.930988	0.0125056
													chrX.378558	0.255579	-0.00421307
													chrX.381055	0.410889	0.0405256
													chrX.383595	-0.149643	0.0589776
													chrX.387482	-0.0340896	-0.753036
													chrX.390909	-0.0248482	-0.167435
													chrX.391456	0.485289	0.00568449
													chrX.393648	-0.389534	0.0257907
													chrX.396622	-0.430668	0.134556
													chrX.402507	-0.291995	-0.229746
													chrX.405142	-0.0313553	0.0782985
													chrX.407322	0.220282	-0.161476
													chrX.411031	0.129626	0.164414
													chrX.41247	-0.228729	0.0427478
													chrX.413444	0.113268	-0.0185018
													chrX.414832	-0.119666	-0.304599
													chrX.415822	-0.316747	0.660211
													chrX.417277	-0.115401	0.0413579
[truncated: 2,283 more rows]

## Sheet: Fig3D
Figure 3D: Fraction of interacting loci that are associated with NPC at different VPs.The VPs are ordered based on their distance to the nearest NPC binding sites. g-wide: genome-wide
	VP	distance(kb)	NPC_association_rate
	g-wide	Ctrl	0.11321
	MNR2	0.7	0.71429
	PUS2	1.5	0.56667
	OLE1	2.3	1
	MBR1	4.5	0.62069
	VHR1	6.1	0.42857
	YBP2	6.2	0.63964
	SHC1	9.2	0.45178
	LHS1	17.6	0.48588
	LSM4	43.2	0.415
	CDC43	49	0.55462

## Sheet: Fig3E
Figure 3E: Number of local, far-cis, and trans interactions as a function of distance between VPs and the nearest NPC binding sites.
	VP	distance(kb)	local	far_cis	trans
	MNR2	0.67	8	4	3
	PUS2	1.5	7	6	24
	OLE1	2.3	7	3	5
	MBR1	4.5	13	6	23
	YBP2	6.2	14	22	89
	VHR1	6.1	15	8	48
	SHC1	9.2	11	33	164
	LHS1	17.6	13	18	159
	CDC43	49	15	24	95
	LSM4	43.2	4	15	185

## Sheet: Fig3F
Figure 3F: Distance between interacting loci and the nearest NPC binding sites captured by VPs with different distances to NPC binding sites. <5kb: n = 74 NDRs, 5-20kb: n = 545 NDRs, >20kb: n = 319 NDRs.
	<5kb	5-20kb	>40kb
	0	31143	0
	0	0	0
	4463	0	0
	0	0	4463
	0	4463	0
	0	0	9630
	3548	0	0
	0	0	0
	0	94	17617
	0	0	0
	38	0	3548
	0	0	0
	0	50272	0
	0	0	0
	0	2248	0
	1268	0	12416
	0	11829	24192
	0	0	0
	11761	0	14291
	9278	7692	27096
	0	0	0
	12621	0	0
	1385	0	11303
	93086	38	1990
	0	0	0
	33057	0	0
	0	8589	0
	6082	0	33147
	12250	0	0
	9013	0	5863
	0	0	38
	0	0	0
	0	0	0
	0	25851	6690
	0	0	0
	12621	0	0
	33057	8103	9080
	12250	0	0
	0	59	28867
	0	13676	3227
	0	0	0
	0	1268	0
	1553	12251	1352
	0	0	0
	33057	0	0
	0	0	0
	0	11761	0
	0	0	104
	0	0	0
	0	0	0
	0	0	0
	25851	32169	1329
	0	8618	0
	13676	19007	0
	0	0	1268
	0	12621	0
	19007	1385	0
	12621	0	0
	0	0	0
	0	2015	11761
	9367	17928	0
	8668	3201	8618
	0	0	9278
	0	0	7133
	0	0	0
	0	4144	0
	3845	0	12621
	33057	8668	0
	0	0	0
	6082	0	2015
	3164	2276	4163
	0	93086	34730
	23	16547	0
	0	0	1553
		7484	0
		0	93086
		0	105
		0	0
		0	7484
		0	0
		2695	5567
		10905	0
		376	0
		9121	50
		0	0
		20155	0
		0	9229
		10114	4510
		0	0
		143	0
		0	0
		33057	0
		0	33057
		1531	5956
		1673	0
		0	0
		0	6082
		0	3164
		0	0
		9773	0
		6082	1845
		0	7851
		34133	0
		0	12250
		0	12694
		12250	16152
		0	23556
		0	16304
		0	0
		2821	9013
		0	0
		23	5549
		0	23
		1659	8512
		0	0
		0	0
		0	0
		7168	0
		1790	65
		27096	2890
		0	0
		0	0
		6616	18810
		33147	11450
		34551	0
		17652	0
		5454	4463
		0	2820
		0	4226
		38	0
		0	0
		0	2250
		0	9630
		14041	2798
		0	0
		0	36378
		9980	27299
		0	0
		13676	0
		12251	17617
		0	0
		0	3548
		11761	0
		8618	0
		19007	1634
		0	0
		12621	0
		1385	2248
		0	11024
		2015	12416
		33966	24192
		93086	16708
		19483	1790
		18149	0
		0	27096
		6265	11829
		20155	0
		0	0
		33057	0
		1531	11303
		1673	1990
		0	0
		0	0
		0	0
		0	29784
		31920	6769
		0	27129
		12250	33148
		23556	0
		0	9346
		1659	33147
		0	0
		7717	112768
		14490	38
		18810	192
		11450	0
		0	9453
		0	0
		0	12467
		4463	16204
		0	0
		9630	0
		2798	0
		2748	9189
		0	0
		0	0
		3548	15371
		0	22683
		0	0
		0	19164
		0	0
		12416	0
		24443	1352
		0	0
		0	23400
		16708	9980
		14666	0
		8109	13676
		0	0
		11829	1268
		15050	0
		11303	0
		0	0
		0	11761
		0	0
		18423	0
		0	0
		33148	32169
		36280	30497
		33147	8618
		0	9278
		37290	7133
		5863	0
		0	19007
		38	0
		0	12621
		9453	18492
		1923	61861
		0	0
		12467	0
		16204	1385
		14958	0
		10650	0
		8589	0
		73032	0
		0	0
		0	2015
		3401	0
		7517	17928
		0	4163
		0	34730
		6884	15040
		5808	0
		1664	0
		58278	6946
		0	0
		0	23695
		0	33966
		9189	0
		0	0
		0	0
		0	2276
		0	93086
		0	180578
		15371	9384
		23062	0
		0	147489
		1147	14122
		3276	13730
		0	0
		0	5567
		0	0
		0	60
		0	0
		25851	5303
		0	0
		0	18569
		0	3646
		0	9907
		0	19789
		0	26154
		0	0
		0	7004
		0	2528
		0	8224
		11761	4510
		0	0
		20966	0
		32169	15603
		30497	25467
		0	0
		8618	0
		9278	10114
		7133	0
		0	3845
		0	0
		12621	143
		0	0
		6514	7566
		1385	33057
		9295	5956
		0	14978
		0	0
		148	0
		4205	0
		0	9773
		2015	22198
		17928	6082
		34730	3164
		15040	0
		11339	4935
		27	0
		0	0
		0	2877
		3667	0
		0	12250
		16066	12694
		4144	16152
		6946	23556
		0	18784
		13557	0
		8668	24
		0	9013
		0	2821
		0	5549
		25284	7834
		93086	23
		105	52
		19483	8512
		147489	1965
		14122	23045
		0	20610
		0	0
		60	0
		0	0
		0	6115
		19789	1530
		0	0
		7004	9564
		2695
		10905
		2528
		8224
		2943
		0
		8775
		0
		7051
		0
		3845
		0
		0
		143
		0
		7566
		33057
		5956
		0
		0
		6082
		3164
		0
		0
		0
		2877
		0
		12250
		16152
		23556
		0
		47579
		9013
		2821
		28786
		14815
		0
		7834
		23
		52
		8512
		0
		0
		13509
		0
		1530
		0
		0
		9564
		0
		11450
		0
		0
		4463
		0
		0
		0
		2798
		1105
		0
		0
		94
		0
		0
		0
		3548
		0
		0
		24315
		16206
		0
		0
		2248
		24192
		0
		7168
		0
		78786
		1790
		0
		27096
		0
		0
		15050
		0
		0
		29784
		6769
		33147
		0
		5863
		38
		0
		0
		8589
		0
		6690
		9189
		0
		0
		0
		14041
		23062
		0
		44205
		0
		0
		0
		0
		25851
		8103
		0
		0
		13676
		1268
		3359
		0
		0
		0
		11761
		3966
		0
		31786
		8618
		7133
		0
		19007
		0
		12621
		18492
		0
		1385
		0
		0
		2015
		0
		34730
		15040
		0
		27
		0
		0
		0
		4144
		0
		0
		33966
		2393
		0
		13557
		0
		842
		0
		1553
		0
		13016
		15239
		0
		0
		64299
		0
		0
		2276
		93086
		61823
		9384
		19483
		0
		12580
		0
		0
		32976
		0
		0
		19789
		0
		2695
		10905
		9121
		0
		20155
		0
		3845
		0
		143
		0
		7566
		1242
		33057
		23743
		1531
		1673
		0
		0
		1438
		0
		0
		9773
		6082
		0
		0
		31920
		7851
		893
		0
		12250
		16152
		18494
		3328
		16304
		0
		2821
		0
		0
		0
		2140
		23
		0
		8512
		0
		0
		12289
		24766
		0
		0
		1659

## Sheet: Fig5D
Figure 5D: MeDIP-qPCR of interacting RE and a telomeric region of MATa viewpoint in WT, ΔRE(n = 2 biologically independent samples per group). Data are normalized to a negative control region (N).
		WT-Targeted		WT-Control		ΔSIR2-Targeted		ΔSIR2-Control		ΔRE-Targeted		ΔRE-Control
	RE	6.01666	5.52227	2.57024	1.88803	3.51139	2.7012	2.4263	2.43766	NA	NA	NA	NA
	chrXII:telomere	27.7474	26.9804	13.965	5.33132	46.1611	31.0695	27.5849	24.9169	29.7413	25.2783	22.9714	19.6992
	N	1	1	1	1	1	1	1	1	1	1	1	1

## Sheet: Fig5E
Figure 5E: MeDIP-qPCR of interacting RE and a telomeric region of MATa viewpoint in Smc2 tagged or depleted strains (n = 2 biologically independent samples per group). Data are normalized to a negative control region (N).
		Smc2_tag-Targeted		Smc2_tag-Control		-IAA-Targeted		-IAA-Control		+IAA-Targeted		+IAA-Control
	RE	8.20343	7.3304	4.44317	3.84786	7.38075	7.81227	5.82209	5.49112	7.42581	6.75539	7.65142	6.98446
	chrXII:telomere	35.6917	42.9269	18.0205	20.4058	40.2856	30.1419	27.563	28.2214	34.146	34.1019	36.7062	26.158
	N	1	1	1	1	1	1	1	1	1	1	1	1

## Sheet: Fig5F
Figure 5F: Fraction of the interacting NDRs at the MATa VP that are associated with NPC.
		NPC_association
	g-wide	0.11321
	MATa	0.11429

## Sheet: Fig6C
Figure 6C: Number of NDRs located on each chromosome in each cluster, genome wide composition is used as control.
	cluster\chr	1	2	3	4	5	6	7	8	9	10	11	12	13	14	15	16	sum
	1	5	24	4	35	20	5	30	18	6	20	11	24	22	23	38	17	302
	2	0	0	0	0	1	0	0	0	19	0	0	2	1	0	0	0	23
	3	1	1	0	3	1	1	41	0	0	0	0	3	2	0	1	1	55
	4	0	1	0	2	1	1	0	0	1	1	28	0	1	2	2	0	40
	5	0	0	0	0	28	0	0	0	0	0	0	0	0	0	0	0	28
	6	1	2	17	2	1	0	2	2	3	1	1	3	0	1	3	0	39
	g-wide	80	345	130	600	239	106	455	226	174	288	258	399	356	327	470	376	4829

[truncated: 10 more sheets: Fig6D, Fig6E, Fig6F, Fig6G, FigS1B, FigS3E, F&G, FigS4B, FigS8B, FigS8C, FigS8F]
